# Supplementary material for: The metabolic stress-activated checkpoint LKB1-MARK3 axis acts as a tumor suppressor in high-grade serous ovarian carcinoma
Source: Commun Biol. 2022 Jan 11;5:39. doi: 10.1038/s42003-021-02992-4 (PMC8752757; doi:10.1038/s42003-021-02992-4)
Supplement: Supplementary file 4 — Supplementary Data 1 [file 42003_2021_2992_MOESM4_ESM.xlsx]

## Sheet: Sheet0
Supplementary Data 1. MARK3 overexpression exerts tumor-suppressive effects in OVCAR3 cells
Upstream Regulator	Expr Log Ratio	Molecule Type	Predicted Activation State	Activation z-score	p-value of overlap	Target molecules in dataset	Mechanistic Network
MYC	-0.556	transcription regulator	Inhibited	-4.351	2.58e-50	ABCA1,ABCA2,ABCC3,ABCE1,ACACA,ACTB,ACTN1,ACTN4,ADAMTS1,ADIPOR1,AKAP12,ALCAM,AMD1,APEX1,APP,ASS1,ATAD3A,ATAD3B,AURKB,AXIN1,BCAT1,BIRC5,BMPER,BOP1,CAMK2N1,CAPN2,CAPZB,CAST,CAV1,CCNB1,CCND1,CCNE1,CCT3,CD44,CDC20,CDC25A,CDC25B,CDCA7,CDH1,CDK1,CDK11B,CDK6,CDKN1A,CDKN2A,CDKN2B,CFLAR,CHST15,CKS2,CLPB,CLU,CNBP,COL4A1,COX5B,CPD,CPT1A,CRYAB,CSE1L,CTNNA1,CTNNB1,CTSB,CTSD,CTSV,CUL1,CXCL8,CYFIP2,DBI,DBN1,DDX1…	1146 (22)
beta-estradiol		chemical - endogenous mammalian	Inhibited	-4.277	4.41e-50	AARS,ABCA1,ABCA3,ABCC5,ACOX1,ACTB,ACTL6A,ADAMTS1,ADAMTS5,ADM2,ADORA1,AES,AFF4,AGO2,ALCAM,ALDH7A1,ALK,ANKH,ANXA1,APEX1,APOE,APP,AQP5,ARNT2,ATP2B1,ATP2B2,ATP5F1B,AURKA,AXIN2,BAZ1A,BCAT1,BEX2,BIRC5,BMP5,BMPR2,BOP1,BUB3,C3,CA2,CALCA,CALCB,CALM1 (includes others),CALR,CAST,CAV1,CCDC80,CCNB1,CCND1,CCNE1,CCNG1,CCNI,CCT2,CD276,CD44,CD55,CD74,CDC20,CDC25A,CDC42BPA,CDC42EP4,CDCA7,CDH1,CDK1,CDKN1A,CDKN2B,CE…	1046 (22)
TP53		transcription regulator		1.083	2.12e-47	ABCA2,ABHD4,ACADL,ACLY,ACO2,ACSL3,ACTB,ACTL6A,ACTN1,ACTN4,AGO2,AHSA1,AK3,AKAP12,AKAP9,AKR1B1,AMOTL2,ANKH,ANKRD1,ANLN,ANTXR1,ANXA1,ANXA2,APBB2,APEX1,APOE,APP,ARHGAP1,ARHGEF2,ASS1,ATP1A1,AURKA,AURKB,AXIN2,BCAT1,BIRC5,BMF,BOP1,CALU,CAMK2N1,CAMLG,CAP1,CARD10,CARHSP1,CAV1,CCDC80,CCNB1,CCNB1IP1,CCND1,CCNE1,CCNG1,CD44,CD59,CD70,CD81,CD82,CDC20,CDC25A,CDC25B,CDC42BPA,CDH1,CDK1,CDKN1A,CDKN2A,CEBPB,CEP55,C…	939 (24)
ESR1		ligand-dependent nuclear receptor	Inhibited	-2.702	5.7e-45	ABCA3,ABCC3,ABCC5,ACTR2,ACVR1B,ADORA1,AES,AHNAK,ALCAM,ALK,ANLN,ANP32A,AP2B1,APEX1,APOE,ARHGAP1,ARHGEF2,ARL4D,ARPC5L,ASS1,ATP2B1,ATP6V1A,ATP6V1H,AURKA,AXIN2,BCAT1,BCR,BET1L,BIRC5,BMPR2,BUB3,C18orf25,C3,CA2,CAPN2,CAV1,CCNB1,CCND1,CCNE1,CCNG1,CCNI,CD55,CD59,CDC42BPA,CDC42BPB,CDH1,CDK1,CDK6,CDKN1A,CDKN2A,CDKN2B,CEBPB,CEBPG,CELSR2,CEMIP2,CFL2,CGN,CHST2,CLCN3,CLDN1,CLSPN,COPA,COPG1,COTL1,CPE,CPNE1,CRIM…	1032 (22)
TGFB1		growth factor	Inhibited	-3.576	4.51e-33	ABCA1,ABCE1,ACLY,ACSL3,ACTN1,ADAM10,ADORA1,AGR2,AHNAK,AIF1L,ALDH3A2,AMD1,AMOTL2,ANKH,ANKRD1,ANXA2,APOE,APP,ARHGAP35,ARHGEF2,ARNT2,ASS1,BGN,BIRC5,BMF,BMP7,C3,CADM1,CALCA,CALCB,CALCOCO2,CALM1 (includes others),CAMK2N1,CAP1,CAPN15,CAV1,CAVIN2,CCDC85B,CCNB1,CCND1,CCNE1,CCT2,CCT5,CCT6A,CD44,CD55,CD59,CDC20,CDC25A,CDC42EP4,CDH1,CDK1,CDKN1A,CDKN2A,CDKN2B,CEBPB,CELSR2,CEMIP,CFL1,CITED2,CKS2,CLU,CNN3,COL1…	1209 (24)
KRAS		enzyme	Inhibited	-2.222	3.45e-32	ABCA1,ABCC5,ACLY,ACTR3,AGO2,AHNAK,APLP2,AQP5,ATAD3A,AXIN2,BGN,BIRC5,BTC,CAV1,CAVIN1,CAVIN2,CBX5,CCDC80,CCNB1,CCND1,CCT5,CD44,CD74,CDH1,CDKN1A,CDKN2A,CEBPB,CLIC5,CLNS1A,CLU,COL4A1,CRYAB,CSE1L,CTGF,CTNNB1,CTNND2,CX3CL1,CXADR,CXCL8,DBN1,DDAH1,DNMT1,DNMT3A,DUSP5,DUSP6,E2F4,EEF1A1,EFEMP1,EGFL6,EIF5A,ENO1,EPHA2,ERO1A,ETV4,FAS,FASN,FLII,FN1,FOS,FOSL1,FSTL1,G6PD,GAPDH,GAS1,GJA1,GLI2,GRN,GSN,HES1,HMGA1,HN…	865 (18)
ERBB2	0.117	kinase	Inhibited	-4.368	1.41e-30	ACTB,ADAMTS5,AGR2,AHNAK,ANXA2,APLP2,ATP1B3,ATP6AP2,ATP6V1A,AURKA,BEX2,BIRC5,BMP7,CADM1,CAPN15,CAVIN1,CAVIN2,CCDC80,CCNB1,CCND1,CCNE1,CD59,CD82,CDC20,CDC25A,CDC25B,CDC37,CDCA7,CDH1,CDK1,CDK6,CDKN1A,CDKN2A,CDKN2B,CEBPB,CHD6,CHD7,CHST2,CKS2,CLDN3,CLU,COL18A1,COL4A1,COL6A1,COL6A2,CSE1L,CTGF,CTNNB1,CTSB,CUL1,CXCL8,DAG1,DAP,DERL1,DNAJB6,DUSP6,EDN2,EHF,ELF3,EMP1,EPHB2,ERBB2,ERBB4,ETV4,F2R,FASN,FEN1,FGF9…	899 (17)
dexamethasone		chemical drug		1.018	1.72e-26	AACS,ABCC3,ACACA,ACADL,ACOT7,ACSL3,ACTB,ACTG1,ACTR3,ADAM10,ADAM9,ADAMTS1,ADAMTS15,AES,AGPAT3,AKAP12,AKAP6,ALCAM,ALDH1A1,ALPL,AMIGO2,ANK2,ANKRD1,ANXA1,APOE,APP,AQP5,ARHGEF2,ARL4C,ATN1,ATP1A1,ATP2A2,ATP2B1,ATP2B4,AXIN2,B3GALNT1,BEX3,BGN,BIRC5,BMP5,C3,CA2,CA8,CALCA,CALCB,CALR,CAPN1,CAST,CAV1,CAVIN2,CBR1,CCND1,CCNE1,CCNJ,CCT2,CD44,CD55,CD59,CD74,CDKN1A,CDKN2A,CDKN2B,CDV3,CEBPB,CENPX,CFL1,CFLAR,CGGBP1…	944 (17)
5-fluorouracil		chemical drug		1.408	3.27e-25	AHSA1,ANXA2,ATP5F1B,BIRC5,BTF3,CALU,CCND1,CCNG1,CCT3,CCT4,CCT6A,CDK1,CDKN1A,CDKN2A,CFLAR,CLU,COX8A,EEF2,EIF1,EIF3E,FAS,FBL,FGFR2,GAPDH,GDF15,GPR132,GSN,GTF2H2,HADHA,HNRNPA2B1,HNRNPAB,HNRNPC,HSP90AB1,HSPA8,IARS,ILF2,LDHA,MAT2A,MCL1,MVP,MYC,NACA,NCL,NNT,NOP56,PGK1,PSMA7,PSMB2,PSMD2,PSME2,PTGES3,QARS,RAE1,RBMX,RHOB,RPL10,RPL10A,RPL11,RPL15,RPL18,RPL19,RPL23,RPL27A,RPL31,RPL37,RPL5,RPL6,RPL7,RPL7A,RP…	925 (21)
HRAS		enzyme		-1.96	6.69e-25	ACTB,ACTG1,AMOTL2,ANKRD1,ANTXR1,ANXA2,APP,ATP2A2,ATP5F1B,AURKA,AURKB,BIRC5,CALU,CAPN2,CAV1,CCDC80,CCNB1,CCND1,CCNE1,CCNG1,CD44,CD81,CDC25A,CDC42BPA,CDH1,CDK1,CDKN1A,CDKN2A,CDKN2B,CEBPB,CLCF1,CLU,COL18A1,COL4A1,COL6A2,CPT1A,CSF1,CTGF,CTNNB1,CTSB,CTSC,CTSV,CXCL1,CXCL8,CXXC5,CYP1A1,DNMT1,DNMT3B,DUSP6,EFEMP1,EPHX1,ETS1,F2R,FAS,FASN,FAT1,FDFT1,FGFBP1,FN1,FOS,FOSL1,FOSL2,FSTL1,FURIN,GJA1,GJB2,GJB3,GPX3…	902 (23)
tretinoin		chemical - endogenous mammalian		1.371	2.69e-24	AATK,ABCA1,ABCE1,ACOX1,ADAM10,ADAMTS5,AFDN,AHNAK,AKAP12,AKR1A1,ALDH1A1,ALK,ALPL,ANXA1,ANXA2,APEX1,APOE,APP,ARHGAP1,ARHGAP29,ATP1B3,ATP2A2,B3GALT1,BIRC5,BMPR2,BTC,C3,CA2,CA8,CALCB,CALM1 (includes others),CALR,CAPN2,CASZ1,CBR1,CCNB1,CCND1,CCNE1,CCNG1,CCT5,CD44,CD70,CD74,CD82,CDC20,CDCA7,CDH1,CDH6,CDK6,CDKN1A,CDKN2A,CDKN2B,CEBPB,CEBPG,CENPX,CGGBP1,CITED2,CKS2,CLDN1,COL4A1,COL4A5,COL9A2,COTL1,CPE,CPT…	924 (19)
MYCN		transcription regulator	Activated	3.682	3.96e-24	ABCA1,ABCA2,ABCA3,ABCC3,ABCE1,ACTB,ACTG1,ACTN4,ALDH1A1,AMOTL2,APEX1,BIRC5,CAV1,CCND1,CDKN1A,CITED2,CLU,COL18A1,COL4A1,CRIM1,CTGF,DKK3,DNMT3A,EEF1A1,EEF2,EIF4G2,EIF5A,FGFR2,FKBP9,FN1,GAPDH,HMGA1,HSP90AB1,ID2,ITGA3,LDHA,LGALS1,LRRN1,NACA,NCAM1,NCL,NME1,NPM1,NUCB1,PDIA4,PHB,PHGDH,PSMA7,PTMA,RFC3,RPL10,RPL11,RPL13,RPL13A,RPL18,RPL18A,RPL19,RPL22,RPL23,RPL27A,RPL28,RPL29,RPL3,RPL31,RPL37,RPL37A,RPL39,…	828 (14)
HGF		growth factor	Inhibited	-6.1	5.17e-24	ADAMTS1,ADGRG1,AKAP12,ANP32A,AURKA,AURKB,BIRC5,CALM1 (includes others),CAV1,CCND1,CCNF,CCNG1,CD44,CDC20,CDC25A,CDC25B,CDH1,CDK1,CDKN1A,CDKN2A,CDKN2B,CELSR1,CFLAR,CITED2,CLCF1,CNBP,COL4A1,CRYAB,CSE1L,CSF1,CTGF,CTNNB1,CXCL2,CXCL8,CYR61,DBF4,DDX11,DDX21,DKC1,DUSP6,DYNLL1,EHF,ELF3,EMP1,ERRFI1,ETS1,FAM3C,FEN1,FKBP5,FN1,FOS,FOSL1,GTF2H2,HDAC5,HDGF,HES1,IGFBP3,IL27RA,INPPL1,INSIG1,IRF8,ITGA6,ITPR3,KIF22…	938 (17)
CD 437		chemical drug		1.448	6.67e-23	AKR1B1,AP2M1,ARHGDIB,ATP5F1B,CCT2,CCT3,CCT6A,CDKN1A,CEBPB,DNAJA1,EEF2,EIF3I,EIF4A2,EIF4B,EIF5A,ENO1,ERH,FAS,FKBP5,FOS,FTL,GDF15,GNAS,HADHA,HLA-C,HMGB1,HNRNPC,HSP90AA1,HSPA8,ILF2,ITM2B,JUN,KPNA2,LGALS1,MAN1B1,MYC,NACA,NFKBIA,NME1,NOP10,NPM1,PABPC1,PCBP2,PDIA3,PFN1,PGAM1,PLP2,PNPLA6,PSMA4,PSMD3,RBMX,RPL10,RPL11,RPL13,RPL13A,RPL19,RPL39,RPLP1,RPLP2,RPS16,RPS27,SLIRP,SNRPB,SNRPD2,SNRPG,SOD1,SOX4,SRSF…	747 (18)
TNF		cytokine	Inhibited	-4.134	8.6e-22	AAK1,AATK,ABCA1,ABCC3,ACACA,ACOX1,ACTB,ADAMTS5,ADORA1,AKAP12,AKR1B1,ALCAM,ANXA1,APOE,APP,AQP5,ARHGDIB,ARHGEF17,ASS1,ATP1A1,ATP2A2,ATP2B1,ATP2B4,AXIN1,AXIN2,BGN,BIRC5,BLVRA,BMPER,C3,CA2,CALCA,CALR,CAV1,CCDC80,CCND1,CCNE1,CD44,CD55,CD59,CD70,CD82,CDC42EP4,CDH1,CDKN1A,CDKN2A,CEBPB,CEBPG,CERS4,CERS6,CFLAR,CHST2,CITED2,CLCF1,CLU,COL27A1,COTL1,CPT1A,CRISPLD2,CRYAB,CSF1,CTGF,CTNNB1,CTSB,CTSC,CTSF,CX3CL1…	639 (15)
sirolimus		chemical drug		0.485	1.85e-21	ABHD11,ACACA,ACTB,APP,ARHGDIB,ASS1,ATP1A1,ATP2B4,ATP6AP2,ATP6V1A,BCORL1,BEX2,BIRC5,CCND1,CCNE1,CDC25A,CDKN1A,CDKN2A,CEBPB,CFLAR,CREG1,CSF1,CSNK2A1,CTGF,DLG4,DPP7,EEF1A1,EEF2,EIF1AX,EIF2S1,ENO1,ERBB2,FAS,FASN,FGF9,FN1,FOS,FUS,G6PD,H3F3A/H3F3B,HDAC5,HLA-B,HMGB1,HNRNPU,HSP90AA1,HSP90AB1,HSP90B1,HSPA4,HSPA5,ID2,IDI1,IGFBP5,IL4R,IRS2,LDHA,LEPR,LGALS3,LMNA,MBP,MCL1,MTOR,MYC,NCAM1,NCL,NPM1,PCNA,PDPK1,PG…	903 (23)
dihydrotestosterone		chemical - endogenous mammalian		-1.704	3.26e-21	ABCA1,ACACA,ACLY,ACO2,ACSL3,ACTB,ADAMTS1,AES,APOE,APP,ATP2A2,AXIN2,BGN,BMF,C1orf116,CACYBP,CALCA,CALCB,CCNB1,CCND1,CCNE1,CCNI,CCT3,CD74,CDC20,CDCA7,CDH1,CDKN1A,CLU,COL4A1,COL6A1,CPT1A,CSNK2A1,CTGF,CTNNB1,CX3CL1,DBI,DDX5,DDX54,DHCR24,DLG4,DNMT3A,DYNLL1,ELOVL7,ENO1,ERBB2,F2R,FASN,FGFR1,FKBP5,FN1,FOS,FOXE1,FTL,FZD6,GAPDH,GLRX3,GPX3,GPX4,GRN,GSN,HMGN1,HNRNPU,HOMER2,HSP90AA1,HSPB1,ID2,IGFBP3,IGFBP5,IN…	1031 (25)
ST1926		chemical drug		1.419	4.57e-21	ACTB,AKR1B1,AP2M1,ATP2B2,ATP5F1B,CCT2,CCT3,CCT6A,CDKN1A,CEBPB,CFL1,CHCHD2,COX5B,DYNLL1,EEF2,EIF3E,EIF3I,EIF4A2,EIF4B,EIF4G2,EIF5A,ENO1,FKBP5,GNAS,H2AFZ,HSP90AA1,ILF2,ITM2B,KPNA2,LGALS1,MAN1B1,NACA,NME1,NOP10,NPM1,PABPC1,PCBP2,PDIA3,PFN1,PSMA4,PSMD3,RPL10,RPL13,RPL18A,RPL19,RPL29,RPL32,RPL39,RPL6,RPLP1,RPS27,SLIRP,SNRPB,SNRPD2,SNRPG,SOD1,SOX4,SRSF3,TMSB10/TMSB4X,TPT1,TXN,UGCG,YWHAZ
progesterone		chemical - endogenous mammalian		0.101	1.77e-20	ACOT7,ACOX1,ACTB,ADAMTS1,AK3,ALDH1A1,ALPL,AMD1,ANKH,APOE,AURKA,B3GALNT1,BCAT1,C3,CA2,CADM1,CALCB,CAV1,CCNB1,CCND1,CCNE1,CCNG1,CD82,CDC25A,CDH1,CDKN1A,CDKN2A,CDKN2B,CEBPB,CHAF1A,CHAF1B,CITED2,CLDN3,CREB3L2,CRYAB,CSF1,CST3,CTSF,CTSV,CXCL8,CYP1A1,DICER1,EIF5B,ENC1,ENG,ENPP2,EPAS1,ERBB2,ERRFI1,EZR,F2R,FEN1,FGFR2,FKBP5,FN1,FOS,G6PD,GAL,GJA1,GJB2,GPAM,GRINA,HSPA8,ID3,IGFBP3,IGFBP5,IL6R,IRS2,JUN,KCNH2,K…	819 (21)
EGFR		kinase	Inhibited	-4.437	2.47e-20	ACOT7,ACTB,AGO2,AMD1,ANXA1,ATAD3A,BIRC5,BTC,CAV1,CBX5,CCND1,CCT5,CDH1,CDK1,CDK6,CDKN1A,CDKN2A,CEBPB,COL6A1,COL6A2,CRYAB,CST3,CTGF,CTNNB1,CUL1,CXCL8,DAG1,EIF5A,EPHA2,ERBB2,ERBB4,ETV4,F2R,FASN,FOS,FOSL1,FOSL2,GAS5,GJA1,GPC1,GRN,HMGA1,HMGA2,HMGB3,HNRNPA2B1,HNRNPD,HNRNPDL,HNRNPK,HSP90B1,HSPA5,HSPB1,IGFBP3,IGFBP5,IQGAP2,ITGA6,ITGB5,IVNS1ABP,JAG1,JUN,KCNN4,KPNB1,KRT16,KRT17,LRP8,LYAR,MARCKS,MBP,MCL1,MT…	918 (17)
E2F1		transcription regulator	Inhibited	-2.815	9.07e-20	ACADL,ACTR3,ALPL,AURKA,AURKB,BIRC5,BUB3,CA2,CALM1 (includes others),CALR,CAV1,CBX5,CCNB1,CCND1,CCNE1,CCNF,CCT2,CCT4,CD44,CDC20,CDC25A,CDC25B,CDK1,CDKN1A,CDKN2A,CFLAR,CITED2,COX4I1,CRYAB,CSE1L,CTNNB1,CTSB,DBF4,DDX11,DNMT1,DUSP10,E2F4,EIF3I,ERH,EYA4,FAS,FEN1,FGFR1,FGFR2,FOS,GM2A,HADHA,HES1,HIST1H2AC,HIST1H4H,HLTF,HMGA1,HMGB1,HMGB2,HMGN1,HNRNPD,HNRNPK,HNRNPR,HSP90B1,HSPA8,ID3,IDH3A,IRS2,JAG2,LTA4H,M…	632 (14)
D-glucose		chemical - endogenous mammalian	Inhibited	-2.468	9.21e-20	AARS,ABCA1,ACACA,ACADL,ACLY,ACO2,ACOX1,ACTB,ACTN1,ADIPOR1,AKR1B1,ANLN,ANXA1,ASS1,ATF6,ATP2A2,ATP2B1,ATP2B2,ATP2B4,ATP5MC2,ATP6AP2,BCAT1,BIRC5,C3,CALR,CAP1,CAV1,CCNB1,CCND1,CCNE1,CD55,CD59,CDK1,CDKN1A,CEBPB,CFLAR,CLGN,CLU,COL4A1,CPD,CTGF,CTNNB1,CTSB,CTSV,CX3CL1,CXCL2,CXCL8,DBI,EIF2A,ELF3,ELOVL6,EMC10,ENO1,ERFE,ERO1A,FAS,FASN,FN1,FOS,G6PD,GAPDH,GART,GDF15,GFPT1,GJA1,GOT1,GPAM,GRN,GSN,H6PD,HMGB1,HNR…	689 (20)
SYVN1		transporter		-1.145	1.69e-19	ABCC3,ACSL3,ADAM9,AES,AMOTL2,APLP2,APP,ATP1A1,ATP1B3,ATP6AP1,BCAT1,CALM1 (includes others),CAVIN1,CCND1,CD44,CDK11B,CRTAP,CTPS1,DAG1,EPHA2,FAS,FASN,FOLR1,GANAB,GPRC5A,HLA-C,HNRNPM,HSPB1,ITGA3,ITGA6,ITGAV,KCNN4,L1CAM,LGALS3BP,LMBRD2,MYOF,NUDT21,PFN1,PLD2,PNPLA2,PTBP1,PTPRJ,PVR,RPL10,RPL18,RPN2,SCARA3,SETX,SLC1A5,SLC39A10,SLC7A2,SLC7A5,SLCO4A1,TFRC,VAMP7
tanespimycin		chemical drug	Activated	2.018	2.8e-19	AHSA1,BIRC5,CALM1 (includes others),CAPN1,CAV1,CCND1,CDK1,CDK6,CDKN1A,CDKN2B,CFLAR,CXCL8,DLG4,DNAJB1,ERBB2,FAS,HAT1,HNRNPA2B1,HNRNPAB,HNRNPC,HNRNPM,HSP90AB1,HSP90B1,HSPA5,HSPA8,HSPA9,IARS,IL6R,JUN,KRT18,KRT8,LDHA,MCL1,MYC,PDPK1,PLAU,PRMT5,PSMA7,PTMA,RBMX,RPL27A,RPS16,RPS8,SNRPB,SNRPE,SNRPG,SRSF2,STAT3,TNFAIP3,VEGFA	860 (17)
FOS	-0.422	transcription regulator	Inhibited	-3.133	6.64e-19	ACOX1,ACTG1,AFF4,AGPS,APLP2,ARID3A,ATP2C1,BCAR3,CA2,CADM1,CALU,CAPN2,CAST,CASZ1,CCND1,CCNE1,CCNG1,CD164,CD44,CDH1,CERS4,CFLAR,CLIP1,CLU,CMTM4,COL18A1,COL6A1,CPSF1,CTGF,CTSB,CTSV,CXCL8,DAP,DNMT1,E4F1,EIF4G2,ELOVL6,ENAH,ENO1,EPS8,EZR,FASN,FN1,FOS,FOSL1,FSTL1,FZD6,GAS1,GAS5,GJA1,GM2A,HLA-B,HSP90B1,HSPA5,IGFBP5,IRS2,ITGA6,JUN,KCNN4,KLF6,KRT15,KRT8,LAMA3,LAMP2,LGALS3,LGALS3BP,LRP8,LTBP1,LTBP3,LY6K,MAO…	947 (16)
calcitriol		chemical drug	Activated	2.478	2.64e-18	ABCC3,AGR2,ALPL,ANLN,ANXA2,APP,ATP2B1,BCAT1,BIRC5,BMP7,C3,CA2,CALCA,CALCB,CAVIN1,CCNB1,CCND1,CCNE1,CDC20,CDH1,CDK1,CDKN1A,CEBPB,CHAF1A,CHAF1B,COL4A1,COQ9,CPT1A,CSE1L,CSF1,CXCL2,CXCL8,CYP1A1,CYR61,DDAH1,DUSP10,EHF,EPHB2,ERBB2,ERRFI1,FAS,FASN,FBN2,FEN1,FIS1,FN1,FOS,G6PD,GAPDH,GDPD5,GPX4,H2AFZ,HSPA9,HSPB7,ID2,IGFBP3,IGFBP5,IL18,JUN,KIF20A,KIF22,KLF4,KLK10,KLK5,KLK6,KPNA2,KRT6A,LGALS1,LRPPRC,LTBP1,MA…	1034 (21)
CST5		other	Activated	4.128	1.03e-17	ADRM1,AHNAK,AKAP12,ANXA2,ARHGAP29,ARHGEF2,CAV1,CD44,CDH1,CEMIP,CHD3,CNBP,CTSB,DDX18,DDX21,DDX54,DHX38,DHX9,DKC1,DOCK9,DSP,EBNA1BP2,EIF5B,EZR,FBXO2,FRAS1,GAR1,GNL3,GPRC5A,HNRNPA2B1,HNRNPC,HNRNPDL,HNRNPU,ID3,IGSF9,INTS1,IQGAP2,ITPR3,LOC102724159/PWP2,LYAR,MALT1,MAPK13,MSN,MVP,MYL9,MYO10,NCL,NF2,NIFK,NOM1,NOP10,NOP53,NUMA1,PLS3,PPIC,PPP2R2A,PRDX1,PRSS8,RAB25,RBP1,RRP1,RRS1,RSL1D1,RTN3,S100A11,SGPL1,…
TP63		transcription regulator		-1.524	1.72e-17	ACTL6A,ADAMTS1,ADRM1,AGR2,BMP7,CAST,CCNB1,CCND1,CCNE1,CCNG1,CD82,CDH1,CDK1,CDK6,CDKN1A,CDKN2A,CDKN2B,CFLAR,CITED2,CKS2,CLDN3,COL4A1,CTNNB1,CTSD,CXCL8,CYR61,DICER1,DNMT1,DUSP10,DUSP6,EMP1,ENG,EPHA2,F2R,FAS,FASN,FGFR2,FN1,FOS,FOSL1,FUBP1,G6PD,GAPDH,HES1,HMGA2,HSPA8,ID3,IGFBP3,ITGA3,JAG1,JAG2,KHSRP,KLF6,KRT6A,KRT7,L1CAM,MAD2L1,MAP2K3,MAP4K4,MFGE8,MLPH,MRPL41,MYC,NOTCH3,PAK1,PCNA,PERP,PIK3R3,PKP2,PLA…	925 (20)
fulvestrant		chemical drug	Activated	2.807	4.4e-17	ATP5F1B,AURKA,BIRC5,BMPR2,C3,CALCB,CAST,CAV1,CCDC80,CCNB1,CCND1,CCNE1,CD74,CDC20,CDC25A,CDC25B,CDH1,CDK1,CDKN1A,CENPX,CHAF1A,CNBP,CSF1,CTNNB1,CYR61,DYNLL1,EPHA1,EWSR1,F2R,FEN1,FGF9,FOS,FOSL2,G6PD,GAB2,GAL,GJA1,GJB2,HES1,ID2,IGFBP5,INHBB,ITGB3,JUN,KLF10,LDLR,LEPR,LRP8,MANF,MCM2,MCM5,MCM7,MMD,MYC,MYO1B,NME1,NSUN2,PCNA,PLK2,POLE,PRSS23,PTGER3,PTTG1,RAC1,RBM14,SAPCD2,SLC7A5,SMPD1,SOD1,SQSTM1,STAT3,TF…	1009 (25)
CD3		complex	Inhibited	-4.813	5.3e-17	AARS,ACTN4,ACTR3,ANXA1,ARHGDIB,BIRC5,BZW1,CALM1 (includes others),CCND1,CCNE1,CD44,CD74,CDC25A,CDK1,CDK6,CFLAR,CKS2,CLIP1,CUL4A,CXCL8,DDX18,DNASE1L2,E2F4,EEF1A2,EIF4A3,EPHB1,ETS1,EWSR1,FAS,FBL,FOS,FTL,G6PD,GAPDH,GLDC,GNAS,GOLGB1,GPRC5A,HAT1,HGS,HIST1H2AC,HMCN1,HMGN1,HNRNPA2B1,HNRNPF,HNRNPR,HOMER2,HSP90AA1,HSP90B1,HSPA5,HSPA8,ID3,IFRD2,IGFBP5,IL27RA,IL4R,ILF2,IRF8,ITGB5,JAK1,JUN,KCNN4,LONP1,LRP1,L…	757 (19)
NFKBIA	-0.197	transcription regulator		-0.355	6.92e-17	ADAMTS5,ANKRD1,AURKB,C3,CARD10,CCNB1,CCND1,CD82,CDC25A,CDC25B,CDH1,CDKN1A,CEBPB,CFLAR,CLU,CRYAB,CSF1,CTNNA1,CTNNB1,CTSB,CTSF,CX3CL1,CXCL1,CXCL2,CXCL8,DAG1,DUSP6,EIF4G2,ENPP2,ERBB2,ERO1A,FAS,FCGRT,FGFR4,FHL2,FN1,FOS,GAS5,GM2A,GPX3,GRN,HES1,HMGA1,HSPA5,HSPA8,IFI6,IPO9,ITGA3,ITGAV,JUN,KCNH2,KCNN4,KLF5,KRT18,KRT8,LAMA5,LIF,LIFR,LITAF,MFGE8,MMP15,MSC,MSH2,MYC,NDRG2,NFKB1,NFKBIA,NFKBIB,PARK7,PCDH7,PCNA…	795 (15)
RAF1		kinase	Inhibited	-4.027	1.17e-16	ACOT7,AKAP12,AMD1,ANKRD1,ANXA1,AP2B1,CA2,CALCA,CCND1,CD44,CD74,CDC25A,CDKN1A,CDKN2A,CDKN2B,CLDN1,CRYAB,CTNNB1,DCBLD2,DUSP5,DUSP6,EMP1,ERBB2,FAS,FGFBP1,FOS,GRN,HMGA2,HMGB3,HNRNPA2B1,HNRNPAB,HSPB1,ID3,IGFBP3,ITGB3,ITGB5,JUN,LAMA3,LDHA,LIF,LIFR,MCF2L,MKI67,MYC,NFKB1,NOP56,NQO1,PHLDA1,PLAU,PLEC,PNP,PTHLH,RAC1,RAN,RND3,RRM2,RTCB,SDC1,SELENBP1,SLC26A2,ST6GALNAC2,TCOF1,TFPI2,TIAM1,TUBA4A,VEGFA,ZFP36L2	805 (16)
arsenic trioxide		chemical drug		1.079	1.84e-16	ARID3A,ATF6,ATP1B3,ATP2B1,ATP2C1,ATP5MC2,ATP6AP1,ATP6V1A,AURKA,BCAT1,BLVRA,CALR,CBR1,CCND1,CD44,CDC25B,CDK1,CDK6,CDKN1A,CFLAR,CNBP,COX5B,CST3,CTNNB1,CXCL8,DBF4,DEDD2,DHCR24,DHCR7,DHX15,DNAJB6,DNMT1,DNMT3A,EPAS1,FADS1,FAS,FASN,FDFT1,FN1,HAT1,HMGCS1,HSP90AB1,HSP90B1,HSPA5,HSPA8,IDI1,IFRD1,LMAN2,MCL1,MCM7,MSN,MT2A,MYC,NCL,NDUFA4L2,NDUFA8,NDUFB5,NFE2L1,NFKBIA,NPM1,NQO1,PCNA,PDIA3,PDIA4,PDIA6,PPID,PTT…	943 (23)
RRP1B		transcription regulator			1.93e-16	AURKA,BIRC5,BMP7,CCND1,CCNE1,CCNG1,CDC20,CDK1,CDKN1A,CEBPB,DBF4,EIF4B,FEN1,FZD6,HAT1,HDAC11,HSP90AA1,HSP90AB1,ITGB5,MCM2,MCM4,MCM5,MCM6,MRAS,NCOA1,ORC1,PCNA,PERP,RPA1,RPL11,RPL13,RPL13A,RPL14,RPL19,RPL22,RPL37,RPL37A,RPL39,RPL6,RPS3,RPS5,RPS8,SERPINE2,SMAD6,VDR
FSH		complex		0.468	1.94e-16	ACTB,ACTN1,ACTR2,ADAMTS1,ADGRG1,AKAP12,ALDH3A2,ALPL,AMOTL2,ARHGAP1,ARHGAP35,ARL4C,ARPC1A,ATP2A2,ATP2B1,AXIN2,BMPR2,BTC,CARD10,CCND1,CD55,CDC42EP4,CDK6,CFLAR,CLIP1,COL18A1,CPE,CTGF,CTNNB1,CTSV,CX3CL1,CYFIP2,DHCR7,DHX15,ENC1,EZR,FGFR1,FILIP1L,FKBP5,FOS,FOSL1,FOSL2,GDE1,GNAS,GOT1,GPRC5A,HDAC5,IGFBP3,IL6R,INHBB,ITGA3,ITGB5,JUN,KLF10,KRT18,LDLR,LGALS1,MAP2K3,MAP4K4,MCL1,MEF2D,MINOS1-NBL1/NBL1,MT2A,MYC…	795 (21)
PGR		ligand-dependent nuclear receptor		-1.567	1.99e-16	ACOX1,ADAMTS1,AK3,AMD1,CALCB,CAPN2,CCNB1,CCND1,CD44,CD59,CDC20,CDC42BPA,CDK1,CDKN1A,CEBPB,COL6A1,COL6A2,CREB3L2,CTSD,DDX21,DYNLL1,EIF1AX,EIF5B,ENC1,EPAS1,EPHA1,ERBB2,EZR,FKBP5,FN1,FOS,GAL,GOT1,GPRC5A,GSTM3,HES1,IGFBP5,IRS2,ITGA6,KLF4,KLF5,KRT18,LAMB2,MAD2L1,MAP2K3,MAT2A,MVP,MYC,MYO10,NEDD9,NFKBIA,NOP16,NSUN5,NT5C2,P2RY2,PCNA,PDLIM1,PFKFB3,PFN2,PHF21A,PLAU,PLK2,POSTN,PRLR,S100A6,SDC1,SIK3,SLC39A8,…	951 (23)
HIF1A		transcription regulator		-1.861	2.33e-16	ADAM10,ADAMTS1,AKAP12,APOE,ATP2A2,ATP7A,AURKA,AXIN2,BGN,BIRC5,CABIN1,CAV1,CCND1,CD164,CD44,CD70,CDH1,CDKN1A,CDKN2A,CEMIP,CITED2,CLDN1,CSF1,CTGF,CTPS1,CTSD,CXCL2,CXCL8,CXorf40A/CXorf40B,CYR61,EGLN3,EIF4G1,EIF5A,ENG,ENO1,EPAS1,ERBB2,ERBB4,ERO1A,ESRRG,ETS1,FHL2,FN1,FOS,FURIN,GAPDH,GJA1,HIST1H2AC,HIST1H2BK,HMGCL,HSPA4,HSPA5,HSPB1,ID2,IGFBP3,IGFBP5,INHBB,IRS2,ITGAV,ITGB3,JUN,JUP,KDM4B,KIAA1217,KRT18,K…	1069 (19)
butyric acid		chemical - endogenous mammalian		0.576	3.79e-16	ADGRG1,AFF1,ALDH1A1,ANXA1,ANXA2,ATP2B4,BIRC5,CALCB,CALM1 (includes others),CAP1,CCNB1,CCND1,CCNE1,CCNG1,CD44,CD81,CD82,CDC20,CDC25A,CDH1,CDK1,CDK6,CDKN1A,CDKN2A,CFLAR,CLCN3,CLDN1,CLU,COL4A1,CSF1,CUL1,CXCL8,CYP1A1,DAG1,DEK,DHCR24,E2F4,EIF4G2,FASN,FOS,FPGS,FSTL1,FURIN,GAA,GDI1,GMPS,GPRC5A,GRN,GSN,H2AFZ,HDGF,HMGB1,HMGB2,HSPG2,IFNGR2,IGFBP3,IQGAP1,IRF2,ITGB5,ITPR2,ITPR3,KLF4,KLF5,MAPK13,MCL1,MKI67,MT…	887 (20)
methylselenic acid		chemical reagent		1.129	7.33e-16	ABCA5,ACSL3,ACTN4,ADAMTS1,ALDH3A2,AURKA,BIRC5,CADM1,CAMK2N1,CCNB1,CCND1,CD44,CDC20,CDC25A,CDC25B,CDK1,CDKN1A,CDKN2A,CFLAR,CHAF1A,CLU,CREB3L2,DHCR24,DUSP10,DYNLL1,ELF3,EPHX1,FKBP5,FN1,G3BP2,GDF15,H1F0,HSP90B1,ID2,ID3,IGSF3,IPO8,ITGB5,JAK1,JUN,KLF4,LMNB2,MANF,MAP2K3,MCL1,MCM2,MCM5,MCM6,MCM7,MKI67,MYC,NCOA1,NFKB1,NQO1,NREP,PCNA,PDIA4,RDH11,RGS10,RHOB,RND3,RRM2,SAT1,SCD,STX7,TNFAIP3,TUBA4A,TUBB4B,UGD…	702 (19)
PDGF BB		complex	Inhibited	-5.782	1.21e-15	AKAP12,ATP2A2,ATP2B1,C3,CALM1 (includes others),CCND1,CCNE1,CD44,CDK1,CDKN1A,CEBPB,CRYAB,CSF1,CTGF,CXCL2,CXCL8,CYR61,DCBLD2,DUSP5,DUSP6,EIF4G1,ETS1,FASN,FBLN5,FGFR1,FHL2,FN1,FOS,FOSL1,GDF15,GJA1,HES1,HMGCS1,HOMER2,ID3,JUN,KLF10,KLF6,LAMB2,LDLR,LGALS3,LIF,LMNA,MAT2A,MCL1,MCM6,MINOS1-NBL1/NBL1,MYC,NAMPT,NPR3,PCNA,PDLIM1,PFN2,PHLDA1,PLAU,PLK2,POSTN,PRRX2,QARS,RACK1,RBP1,RHOB,RND3,RPL13,RPN2,RPS6,SAT…	693 (18)
PD98059		chemical - kinase inhibitor	Activated	5.64	1.28e-15	ABCA1,ACOT7,ACTR3,ADIPOR1,AKAP12,AMD1,ANKRD1,ANXA1,AP2B1,BGN,BIRC5,C3,CA2,CAV1,CCNB1,CCND1,CCNE1,CD44,CD55,CD74,CDC25A,CDH1,CDKN1A,CDKN2A,CDKN2B,CEBPB,CFLAR,CLU,COL4A1,CTGF,CTNNB1,CTSB,CXCL1,CXCL2,CXCL8,CYP1A1,DCBLD2,DNMT1,DUSP5,DUSP6,DYRK1B,E2F4,EEF1A1,EMP1,ENG,ENO1,EPAS1,ERBB2,ERRFI1,ETS1,F2R,FASN,FGFBP1,FKBP5,FN1,FOS,FOSL1,FURIN,GFPT1,GJA1,GRN,HMGA2,HMGB3,HNRNPA2B1,HNRNPAB,HSPA5,ID3,IGFBP3,INS…	803 (16)
CCND1	-0.393	transcription regulator	Inhibited	-3.898	1.53e-15	AHNAK,ARHGEF2,AURKA,BIRC5,CALU,CCND1,CCNE1,CD44,CDCA7,CDH1,CDK6,CDKN1A,CDKN2A,CDKN2B,CEP55,CIP2A,CLPB,CLSPN,COL27A1,DHCR24,DNMT1,E2F4,ELOVL7,EMSY,ENO1,ENPP2,EPHA2,EPS8,ERBB2,ERI1,ERRFI1,FAM129B,FAM83D,FGFR1,G3BP1,GPC6,GPRC5A,HIST1H4H,HOMER2,HRNR,HSPA8,HSPB1,ID3,ITGAV,ITGB3,ITGB6,KIF20A,KRT4,LAMB2,LASP1,MARCKS,MCM4,MCM7,MELK,MFSD6,MYC,MYO7A,NOP58,OVOL2,PCNA,PMEPA1,PTBP3,RACGAP1,RPL10,RPL13,RPL27A,…	559 (15)
estrogen receptor		group		-0.973	1.55e-15	ABCA1,AGO2,ANXA1,BMP7,C3,CALCB,CAV1,CCND1,CD44,CD59,CDH1,CLDN3,COL4A1,COL4A5,COL4A6,COL6A1,COL6A2,COL9A2,CTGF,CXCL1,CXCL8,CYP1A1,DICER1,DNMT1,DSP,ERBB2,ERBB4,ETS1,FGF12,FGFR1,FGFR2,FGFR4,FN1,FOS,GAL,GJB3,HSP90AA1,ITGA3,JAG1,JUN,JUP,KLF10,KRT15,KRT18,KRT19,KRT7,KRT8,LAMC2,LDLR,LOXL2,MMP15,MSN,MUC15,MYC,NEDD9,NOTCH3,NRIP1,PCDH19,PCDH7,PLAU,PRLR,SAT1,SMAD3,SMAD6,SYNPO,TGFB2,TGFBR2,TNC,TRIP10,VEGFA	1052 (20)
APP	0.073	other		-1.201	4.06e-15	ABCA1,ACO2,ACTB,ACTG1,AES,APH1A,APLP2,APOE,APP,ATP2B2,ATP5F1B,ATP6V1A,AXIN1,AXIN2,BMF,C3,CALR,CAP1,CAPN1,CAST,CCND1,CCNE1,CD44,CD59,CD74,CD82,CDC37,CDH1,CDK1,CDK6,CFL1,CFL2,CFLAR,CITED2,CLDN1,CLU,COL18A1,COX4I1,CSF1,CSNK2A1,CTGF,CTNNB1,CTSB,CTSD,CTSV,CXCL1,CXCL2,CXCL8,CYFIP2,DBI,DBN1,DDAH1,DDX58,DLG4,DPY19L3,DYNLL2,DYRK1B,ENG,ENO1,ENPP2,EPAS1,EPHB2,ERBB2,ERMP1,EYA4,FBL,FGFR1,FN1,FOLR1,FOS,GAPDH,G…	836 (16)
CTNNB1	-0.105	transcription regulator	Inhibited	-2.421	6e-15	ACTB,ACTN4,ACTR3,AES,ALCAM,ALDH1A1,ALDH3A2,ANXA1,APP,AQP5,AURKA,AXIN2,BGN,BIRC5,BMF,BMP7,BOLA1,BTF3,CADM1,CALM1 (includes others),CAPN1,CAPZB,CCND1,CCNE1,CD44,CDH1,CDKN1A,CDKN2A,CDKN2B,CELSR1,CEMIP2,CLU,COL27A1,COL4A1,COL4A5,COL4A6,CREG1,CTGF,CTNNA1,CTNNB1,CTNND2,CTSF,CXCL2,CXCL8,CYFIP2,CYP1A1,CYR61,DDX17,DGAT2,DNAJC6,EHD1,EIF5A,EMX2,ENPP2,EPHB2,EPHB3,ETV4,F2R,FAS,FEN1,FGF9,FGFBP1,FN1,FOS,FOSL1,F…	686 (19)
PTEN		phosphatase	Activated	2.134	6.54e-15	ACACA,ACO2,ACOX1,ANXA1,AURKA,AURKB,BIRC5,C3,CA2,CA8,CCNB1,CCND1,CCNE1,CDC20,CDC25A,CDH1,CDK6,CDKN1A,CDKN2A,CDKN2B,CEBPB,CITED2,CKS2,CNN3,COX8A,CTNNB1,CTSB,CTSV,CUL4A,CXCL2,CXCL8,EPAS1,ETS1,FAS,FASN,FDFT1,FGFR4,FOS,G3BP1,GPX3,HADHA,HDAC5,HMGN1,IDH3A,IDI1,IFNGR2,IFRD1,IGFBP3,IGFBP5,IL4R,ING4,INPPL1,IRS2,ITPR3,JAG1,KAT2A,KIF3B,KLF5,KLF6,KRT19,LGALS3,LMX1B,MAD2L1,MAT2A,MBP,MCL1,MEF2D,MKI67,MT2A,MTOR,…	865 (17)
imatinib		chemical drug	Activated	3.515	8.57e-15	APP,ARID3A,ATF6,ATP1B3,ATP2B1,ATP2C1,ATP5MC2,ATP6AP1,ATP6V1A,AURKA,BCAT1,BCR,BIRC5,BMP7,CALR,CAPN1,CCNB1,CCND1,CCNE1,CDKN1A,CEBPB,CFLAR,CITED2,CNBP,COX5B,CTNNB1,DBF4,DEDD2,DHX15,DNAJB6,EIF4B,EPAS1,FN1,HAT1,HMGB1,HSP90AB1,HSP90B1,HSPA5,HSPA8,IFRD1,LMAN2,MAD2L1,MCL1,MCM7,MT2A,MTOR,MYC,NCL,NDUFA4L2,NDUFA8,NDUFB5,NFE2L1,NPM1,NQO1,PCNA,PDIA3,PDIA4,PDIA6,PLIN2,PPID,PTTG1,RRAS2,RTN4,SMARCA4,SMPD1,SNRPD2…	592 (17)
4-hydroxytamoxifen		chemical drug		-0.99	2.09e-14	C3,CA2,CCND1,CD55,CDCA7,CDH1,CDKN1A,CEBPB,CHST2,CLU,CNBP,CTGF,CTSD,CYP1A1,CYR61,DDX21,DUSP5,DYNLL1,EDN2,EFEMP1,EIF5A,EPHA1,ERRFI1,FGFR1,FOS,FOSL2,GM2A,HDGF,IGFBP3,JUN,KRT19,MINOS1-NBL1/NBL1,MKI67,MT2A,MYC,NCOA1,NEDD9,NFKBIA,NOTCH3,NOV,PDCD5,PDZK1,PPARGC1A,PTTG1,RCC1,RHOBTB2,RPS6KA4,S100A9,SLC25A4,SLC39A8,TM4SF1,TMOD1,TNFAIP3,TNPO1,TPM1,TRIM16,VDR	849 (17)
Sos		group			2.2e-14	ACOX1,AFF4,AGPS,APLP2,ARID3A,ATP2C1,BCAR3,CA2,CADM1,CAST,CASZ1,CCNG1,CD44,CERS4,CLIP1,CMTM4,DAP,E4F1,ELOVL6,ENAH,EPS8,FOS,GM2A,IGFBP5,IRS2,ITGA6,KCNN4,KLF6,LAMA3,LGALS3BP,LRP8,LTBP3,MAOA,MAP4K4,NPLOC4,NPTX1,NRIP1,NSDHL,PFN1,PHLDA1,PKN1,PLAU,PLK2,PMEPA1,PTTG1,RAP1GAP,RAPGEF3,RBP1,RIPK1,RIPK4,SCD,SEMA6D,SLPI,SMG1,STK3,TPP1,UGCG,UTRN,XDH,YWHAZ,ZHX2	363 (7)
benzyloxycarbonyl-Leu-Leu-Leu aldehyde		chemical - protease inhibitor		-1.189	3.03e-14	ACTB,AGO2,AKR1B1,APP,ARHGDIB,ATP1A1,BIRC5,CCND1,CCNG1,CCT2,CDH1,CDKN1A,CDKN2A,CEBPB,CFL1,CFLAR,CLU,CRYAB,CTGF,CTNNB1,CTNND2,CTSB,CXCL2,CXCL8,CYP1A1,DAG1,DDR2,DLG4,EIF5A,EPAS1,ETS1,FAS,FASN,FOS,HMGB2,HNRNPA2B1,HSP90AA1,HSP90B1,HSPA4,HSPA5,HSPA8,HSPA9,HSPB1,IRS2,ITPR2,ITPR3,JUN,KCNH2,MAT2A,MCL1,MST1R,MYC,NFKBIA,NOTCH3,NQO1,PAK2,PARP1,PFN1,PPARA,PPIA,PRKAA2,PRLR,PSMA3,PSMC4,PSMD12,PSMD13,PSMD2,RAC1,…	892 (16)
tamoxifen		chemical drug		1.075	4.04e-14	ACACA,ACOX1,ADORA1,AGR2,AHNAK,ASAH1,ASS1,ATP5F1B,BIRC5,BMP5,C3,CA2,CAV1,CCDC80,CCND1,CDH1,CDK6,CDKN1A,CFLAR,CLU,CPE,CTSD,CXCL8,CYR61,DNMT3B,E2F4,EPHX1,ERBB2,ERBB4,ETV4,F2R,FADS1,FADS2,FASN,FHL2,FOS,GAPDH,GDF15,GJB2,HES1,HMGCS1,HSP90AB1,HSP90B1,IGFBP3,INPPL1,JUN,LDLR,LIF,MKI67,MYC,NRCAM,PCNA,PDZK1,PFN1,PPARA,PRSS23,SAMD11,SCD,SCN1B,SLC5A3,SLC7A2,SLC7A5,SMAD3,SOX9,SQSTM1,SREBF1,SYNE1,TACC1,TGFBR2,T…	890 (22)
Vegf		group	Inhibited	-5.701	4.25e-14	ADAM10,ADAMTS1,ADGRG1,AKAP12,ANP32A,ARHGEF17,AURKA,AURKB,AXIN2,BIRC5,BMP7,CA2,CALM1 (includes others),CCNF,CD44,CDC20,CDC25A,CDC25B,CDH1,CDK1,CDKN2A,CELSR1,CFLAR,CLCF1,CLDN1,CRYAB,CSE1L,CTNNB1,CXCL1,CXCL8,CYR61,DBF4,DCBLD2,DDX11,DENND2D,DKC1,DUSP5,DUSP6,EHF,EMP1,ENPP2,ETS1,FAM198B,FAS,FKBP5,FN1,FOSL1,GBA2,GJB2,HES1,HID1,IGFBP3,IL18,IL27RA,INHBB,INSIG1,ITGA6,ITPR3,JUN,KIF22,LDLR,LRP8,MAD2L1,MALL,M…	679 (19)
let-7		microRNA	Activated	4.887	4.97e-14	AGO2,ARID3A,AURKA,AURKB,BCAT1,BOP1,CCNB1,CCND1,CCNF,CCNJ,CD44,CDC20,CDC25A,CDCA7,CDK1,CDK6,COL27A1,CPSF1,DBF4,DDX18,DICER1,DUSP6,E2F4,EIF4G2,FARP1,FBL,FN1,FOSL1,GAB2,HMGA1,HMGA2,ID2,IL6R,IRS2,ITGB3,MAD2L1,MCM2,MCM4,MCM5,MCM6,MCM7,MYC,MYD88,NAP1L1,NFKB1,NOLC1,ORC1,PA2G4,PAICS,RBM38,RDH10,RFC3,RRM2,S100A4,SCD,SNHG16,SNRPC,SOX9,STAT3,THBS1	724 (22)
AHR		ligand-dependent nuclear receptor		-0.972	4.99e-14	ACACA,ACOX1,ACTL6A,ACTN1,ADAMTS5,AKR1A1,APP,ATP2B1,CAMK2N1,CBR1,CCNB1,CCND1,CCNE1,CCNF,CDC25B,CDH1,CDK1,CDKN1A,CDKN2A,CDKN2B,CHD7,CHST2,COL27A1,COL4A1,COL6A1,COX8A,CTNNB1,CTSD,CYP1A1,DMXL2,DNAJB1,DUSP6,EFEMP1,EGLN3,EHD1,ENO1,ESRRG,FAS,FBLN5,FBN2,FGF9,FGFR2,FN1,FOS,FOSL1,GAS1,GOT1,GPAM,HES1,HEY2,HSP90AA1,HSPA5,HSPH1,ITGA6,JAG1,JUN,LDHA,LTBP1,LTBP3,LYST,MT2A,MYC,NEDD9,NID2,NOTCH3,NPTX1,NQO1,PDE4B,P…	805 (18)
Mek		group	Inhibited	-4.225	6.45e-14	ABCE1,APOE,B4GALT6,BIRC5,BMF,CCND1,CDCA7,CDH1,CDKN1A,CDKN2A,CLU,CRYAB,CTGF,CTNNB1,CXCL8,DDR2,DDX21,DDX58,DNMT1,DNMT3B,DUSP5,DUSP6,EPAS1,EPHA2,EPHB2,ERBB2,ETS1,ETV4,FASN,FGFBP1,FGFR1,FOS,FOSL1,GDF15,GNL3,HMGA2,HSPB1,ID2,ITGA6,ITGB3,JUN,LRP8,LYAR,MANSC1,MCL1,MST1R,MYC,NES,NOL3,NOP58,NQO1,PHLDA1,PPARGC1A,RND3,RPL23,SEMA3C,SORL1,SPRY1,ST6GAL1,STK17A,THBS1,TNFAIP3,TSC2,TSHR,UNG	727 (19)
ATF4		transcription regulator		0.827	6.99e-14	AARS,ABCA1,ANKRD1,APEX1,BCAT1,CALR,CDKN1A,CDKN2A,CEBPB,CEBPG,CPT1A,CTNNB1,DDR2,ERO1A,FASN,GDF15,HSP90B1,HSPA5,IARS,IGFBP5,JAG1,JUN,KLF4,LGALS3,MCL1,MT2A,MTHFD2,NID2,NUPR1,PCK2,PHGDH,PRKDC,PRRX2,PSAT1,SARS,SEL1L,SHMT2,SLC1A4,SLC1A5,SLC38A2,SLC6A9,SLC7A1,SLC7A11,SLC7A5,SREBF1,STAT3,STC2,TRIB3,VEGFA,WNT11,XPOT	929 (26)
LY294002		chemical - kinase inhibitor	Activated	5.861	8.04e-14	ABCA1,ACACA,ADAMTS1,ADIPOR1,APOE,ATP2B1,ATP2B2,AURKA,AXIN1,BIRC5,CCNB1,CCND1,CCNE1,CD44,CD74,CDH1,CDK6,CDKN1A,CDKN2A,CDKN2B,CEBPB,CFLAR,CHML,CKS2,CLCN3,CST3,CTGF,CTNNB1,CUL4A,CXCL1,CXCL2,CXCL8,CYR61,DHCR24,DHRS2,DUSP6,EIF1AX,EPAS1,ETS1,F2R,FAS,FASN,FDFT1,FEN1,FN1,FOS,FOSL1,G3BP1,GDF15,GJA1,GPR137B,GRN,GSTM3,HES1,HMGB2,HMGCS1,HSP90AB1,HSPA5,IDI1,IFRD2,IGFBP3,IGFBP5,INHBB,IRS2,ITGAV,ITGB3,JUN,JUP,K…	825 (16)
1,2-dithiol-3-thione		chemical reagent	Inhibited	-3.765	9.49e-14	ABCC3,ACTG1,AGPAT3,AKR1A1,ATP1A1,CBR1,CCT3,CHORDC1,CREG1,CTSD,CUL1,DHCR7,DYNLL1,EIF2S1,EIF3E,EIF4G2,EPHX1,FKBP5,HM13,HPRT1,HSP90AA1,HSP90AB1,HSP90B1,LMNA,NQO1,NUCB2,PDIA3,PDIA4,PDIA6,PFN2,PPIB,PRDX1,PSAT1,PSMA4,PSMA5,PSMA7,PSMB2,PSMC2,PSMD11,PSMD12,PSMD13,PSMD14,PSMD3,PSMD4,RACK1,RAN,RARS,RPL18,RPLP0,RPS16,RRS1,RUVBL1,SEC61A1,SOD1,SREBF1,STIP1,TFRC,THRSP,TXN,TXNRD1,VCP	219 (6)
WT1		transcription regulator		-0.303	1.12e-13	ACTN1,APLP2,APRT,CCND1,CCNE1,CDH1,CDKN1A,CHAF1B,CIRBP,COL4A1,CSF1,CTGF,CTNNB1,CTSV,CUL4A,CX3CL1,EPS8,ERBB2,ETS1,EZR,FDFT1,FGFR1,GSN,HCFC1R1,HSP90B1,HSPG2,IDI1,IFRD2,IRF8,ITM2B,JUP,KLF4,KPNA1,LGALS3,LRP1,MCL1,MED13,MSLN,MYC,MYL6,NCSTN,NME1,NOTCH3,NUCB1,OS9,PCK2,PDIA4,PHLDA1,PPIB,RALGPS2,RPL19,SDC1,SLC15A2,SMAD3,SOX9,SPRY1,SQSTM1,ST6GAL1,TARDBP,TCOF1,THBS1,TM4SF1,TMA16,VDR,VEGFA,ZMIZ1	898 (20)
SP1		transcription regulator	Inhibited	-2.701	1.56e-13	ABCA1,ADAMTS1,ADRA1B,AKAP12,ALDH3A2,ALPL,ANKH,APOE,ASS1,ATP2A2,ATP5F1B,ATP7A,BIRC5,BMP7,CAV1,CCND1,CD55,CD59,CDC25B,CDH1,CDK1,CDK6,CDKN1A,CDKN2A,CDKN2B,CEBPB,CENPX,CIRBP,CITED2,CR2,CRYAB,CSNK2A1,CTGF,CTSD,CXCL8,DBF4,DHCR24,DIAPH1,DNMT3A,ENG,EZR,F2R,FAS,FASN,FGFR1,FGFR4,FN1,FOS,FOSL1,GDF15,GJA1,GNAS,GPX4,HADHA,HMGA1,HSPA5,IFITM3,IGFBP3,IL4R,IRF3,ITGAV,ITGB3,ITGB5,JUN,KCNQ3,KLF4,KLF6,KRT16,KRT18,KR…	928 (25)
HSF1		transcription regulator		-1.283	2.27e-13	AHSA1,ATN1,BAG3,BMP7,CBX3,CCNE1,CCT2,CCT3,CCT4,CCT5,CCT6A,CCT8,CDK1,CELSR1,CFLAR,CHD3,CKS2,CLU,COL18A1,CRYAB,CTNNB1,CUL1,DEDD2,DHRS2,DNAJA1,DNAJB1,EFEMP1,EIF4A2,FASN,HDAC5,HMGB1,HSP90AA1,HSP90AB1,HSPA4,HSPA8,HSPB1,HSPH1,ITGB5,JUN,LDHA,LDLR,LIF,MAT2A,MCL1,PGAM5,PGK1,RANGAP1,RPL22,SLC44A5,SLC5A3,SPR,SPTAN1,STIP1,TCP1,TMPRSS3,TRA2B	790 (15)
hydrogen peroxide		chemical - endogenous mammalian		-1.04	2.85e-13	ADAM9,ANKRD1,ANXA2,APEX1,APP,ATF6,ATP6V1A,AURKA,BIRC5,CAV1,CCNB1,CCND1,CCNF,CD55,CD59,CD81,CDH1,CDK1,CDKN1A,CDKN2A,CEBPG,CFLAR,CLU,CRYAB,CSF1,CST3,CTGF,CTNNB1,CTSB,CTSD,CUX1,CXCL8,CYP1A1,DHCR7,DNAJB1,DNMT1,DUSP10,E2F4,EEF1A1,EID1,ENC1,ENG,ENPP2,EPAS1,EPHA2,ETS1,EZR,FAS,FASN,FDFT1,FN1,FOS,FOSL1,FOXO4,GDF15,GSTM3,HMGB1,HSPA5,ID3,IER5,IFI6,INSIG1,ITGA6,ITGB3,JUN,KLF4,LDLR,LGR4,MAP1LC3A,MCM2,MDK,MYC,…	943 (21)
TFAP2A		transcription regulator		0.248	3.83e-13	ABCA1,ALCAM,ANXA1,APOE,BIRC5,BLCAP,CDH1,CDKN1A,CENPX,CXCL1,CXCL2,DCBLD2,EFEMP1,ERBB2,F2R,FGFR4,FREM2,G3BP2,GLO1,KLF4,KRT5,MCM5,MT2A,PAG1,PLAU,PPP2R2A,PRDX1,PSAP,RPL6,RPL7,RPLP0,RPS5,SESN3,SMPD1,STX7,TPM1,TPM3,VEGFA,XRN1	717 (21)
CDKN1A	0.448	kinase	Activated	2.724	4.28e-13	ACTB,ANLN,APP,AURKA,AURKB,BIRC5,BUB3,CCNB1,CCND1,CCNE1,CDC20,CDC25A,CDC25B,CDK1,CDKN1A,CDKN2A,CDKN2B,CEP55,CHAF1B,CRYAB,CTGF,CTSB,CYR61,DLGAP5,FAS,FAT2,FN1,GRN,H2AFZ,HMGB2,HNRNPA2B1,HSPA5,ITGAV,ITGB3,ITGB5,JAG1,KIF20A,KRT18,LGALS3,LGALS3BP,MAD2L1,MCM2,MCM4,MCM6,MCM7,MKI67,MYC,NPM1,ORC1,PCNA,PHGDH,PLK2,PSAP,RACGAP1,SOX9,TPX2,UBE2C,UBE2T,UHRF1,VEGFA,XRCC6,ZBED5	695 (15)
pirinixic acid		chemical toxicant	Inhibited	-2.962	4.65e-13	ABCA1,ABCC3,ACACA,ACADL,ACOX1,ADIPOR1,ALDH3A2,ANXA2,APOE,BMP7,C3,CCNB1,CCND1,CCNE1,CCT3,CCT6A,CDK1,CDKN1A,CDKN2A,CHAF1B,CLU,CPT1A,CTSB,CXCL8,CYP1A1,DBI,DYNLL1,EIF3E,ELOVL6,FADS1,FADS2,FAS,FASN,FEN1,FURIN,G6PD,GAPDH,GOT1,GPAM,GSTM3,HADHA,HMGCS1,HMGN1,HSP90AA1,HSPB1,ID2,IFITM3,INSIG1,IRF8,ITGB5,JAG2,KLF10,KPNA1,KRT8,LAMB3,LDLR,LGALS3,LIFR,MARK2,MCL1,MEST,MYC,NAP1L1,NFKBIA,NPC2,NR1H2,PAICS,PCK2,PCM1…	675 (17)
EGF		growth factor	Inhibited	-4.072	6.44e-13	ACTN1,ALCAM,ARHGEF2,ATP2A2,AURKA,AURKB,BIRC5,CAV1,CAVIN2,CCNB1,CCND1,CCNE1,CD44,CDH1,CDK1,CDKN1A,CDKN2A,CEBPB,CFLAR,CKS2,CLCN3,CLDN3,CLU,CTGF,CTSD,CXCL2,CXCL8,CYP1A1,CYR61,DDX5,DUSP5,DUSP6,EEF1A1,ELF3,ENAH,EPAS1,EPHA2,ERBB2,ERRFI1,ETS1,EZR,FASN,FGFR1,FN1,FOS,FOSL1,FSTL1,GAB2,GAS1,GFPT1,GJA1,GLG1,HES1,HMGCS1,HNRNPK,ID2,IDI1,IDS,IGFBP3,IGFBP5,ITGB3,JAG2,JUN,KLF10,KRT15,KRT16,KRT19,KRT5,LDHA,LIMK2,M…	1002 (20)
forskolin		chemical toxicant		-0.835	8.11e-13	ABCA1,ACOX1,ACTB,ACTN1,ACTR2,ADAMTS1,ADGRG1,AKAP12,ALPL,APP,AQP5,ARHGAP1,ARL4C,ARPC1A,ATP6AP2,ATP6V1A,AVPI1,BAG3,BIRC5,CABIN1,CALCA,CALM1 (includes others),CALR,CARD10,CCDC85B,CCNB1,CCND1,CD44,CD55,CDKN1A,CDKN2A,CDKN2B,CEBPB,CLU,COL18A1,CRISPLD2,CSF1,CTGF,CTSV,CXCL1,CXCL2,CYFIP2,DHCR7,EIF5A,ERFE,EZR,FAS,FBLN5,FGFR2,FKBP5,FN1,FOS,FOSL1,FOSL2,FOXE1,GAB2,GAL,GALNT14,GJA1,GNAS,GRN,H3F3A/H3F3B,ID2,ID3…	698 (16)
camptothecin		chemical drug		-1.274	8.72e-13	AKAP9,ANXA2,APBB2,APOE,AURKA,BIRC5,CABIN1,CAST,CCNB1,CCND1,CCNE1,CCNG1,CD59,CD70,CDC25A,CDIPT,CDK1,CDK6,CDKN1A,CDKN2A,CFLAR,CSF1,CXCL1,CXCL2,CXCL8,DENND5B,DUSP10,DUSP6,EEF1A1,ENC1,FAS,FOS,GAPDH,GDE1,GPNMB,GRINA,GSE1,H3F3A/H3F3B,HLA-B,HLA-C,HSPA5,ID3,IER5,IGFBP3,IMPA2,INSIG1,IQGAP2,ITSN1,JUN,KIF3B,LAMB2,LDLR,LGALS3,LITAF,MAP4K4,MARCKSL1,MARK2,MCL1,MELK,MEPCE,MYC,MYO10,NCL,NFKB1,NFKBIA,NUMA1,OSR2,P…	918 (23)
sulindac sulfide		chemical drug	Activated	2.472	1.13e-12	APP,BCAM,CCND1,CDKN1A,CEBPB,CTGF,CYP1A1,DYNLL1,GDF15,IFRD1,INSIG1,KRT19,LDHA,MAD2L1,MTHFD2,NQO1,NRG1,PGAM1,PLAU,PPP2R2A,PRSS23,RANBP1,RAP1GAP,RERE,RRM2B,RRS1,SPTBN1,STAT3,STC2,TUBA4A,XRCC6	818 (18)
doxorubicin		chemical drug		-0.448	1.48e-12	ABCA3,ABCC3,ADAM10,ADAMTS1,ANXA1,ANXA2,APEX1,APP,ATP2A2,AURKA,AURKB,BIRC5,CA2,CCNB1,CCND1,CD44,CDC25B,CDK1,CDKN1A,CDKN2A,CFLAR,CLU,CTGF,CTSB,CTSD,CXCL8,CYR61,DNMT1,DNMT3A,DUSP5,EEF1A1,EIF5A,ELF3,ERBB2,FAS,FOS,GAS5,GDF15,GPNMB,GPR132,GSTM3,HIPK2,HMGB1,ID2,JAG1,JUN,KIF20A,KRT18,KRT5,KRT8,LAMC2,LGALS3,LGALS3BP,MAD2L1,MCL1,MVP,MYC,NCAM1,NFKB1,NFKBIA,NOL3,NOTCH3,NQO1,NRG1,PANK1,PCNA,PERP,PFKM,PIK3R3,P…	877 (21)
E2F4	-0.149	transcription regulator		-0.927	1.57e-12	ANLN,AURKB,BUB3,CALM1 (includes others),CBX5,CCND1,CCNE1,CDC25A,CDK1,CDKN1A,CKS2,DBF4,DDX11,EPAS1,FAS,FDFT1,FEN1,H2AFZ,HIST1H2AC,HLTF,HMGB1,HMGB3,HSP90B1,ID3,IER5,KIF22,MAD2L1,MCL1,MCM4,MCM5,MCM6,MKI67,MSH2,MYC,NASP,NCL,NFE2L1,NPM1,ORC1,PCNA,PPARGC1A,PRKCSH,PRKDC,PSAT1,PTTG1,RANBP1,RBBP8,RFC3,RRM2,SFPQ,SFRP1,SNRPC,SRSF2,TK1,TMPO,TPX2,TRAF2,UBE2C,UBE2T,UHRF1,UMPS,UNG	559 (7)
CDKN2A	-0.098	transcription regulator	Activated	3.133	1.83e-12	AMD1,AURKB,BIRC5,C3,CCNB1,CCND1,CCNE1,CCNG1,CCNI,CDC25A,CDC25B,CDK1,CDKN1A,CDKN2A,CDKN2B,CEBPB,CHAF1A,CITED2,CPA4,CTGF,CUL1,CX3CL1,DDX5,DEK,EEF1A1,EHD3,EPS8,FBL,FEN1,FGFR1,FHL2,FOS,GNAS,GNL3,GPRC5A,HMGB2,HOXB9,IGFBP5,ITGAV,ITGB3,ITGB5,JUN,LGALS3,MAD2L1,MCL1,MCM4,MCM5,MCM7,MDM4,MELK,MKI67,MYC,NPM1,PCNA,PMEPA1,PPFIBP1,PSMA5,RFC3,RRM2,RRM2B,S100A6,SERTAD1,SLBP,SNTB2,TGIF1,TK1,TMPO,TNFRSF1A,TOB1,TPM1…	810 (18)
paclitaxel		chemical drug		0.417	2.6e-12	ABCA2,ARHGEF2,BIRC5,CAV1,CCND1,CCNG1,CD44,CDC20,CDKN1A,CELSR2,CFLAR,CHAF1B,CLU,CTGF,CXCL1,CXCL2,CXCL8,CYP1A1,DDAH1,DHRS2,DNMT1,DUSP10,DUSP5,DUSP6,EMP1,ENPP2,ENPP4,EPHA2,FAM53B,FAS,FOLR1,FOSL1,GDF15,GPR132,GRINA,HMGB3,HSP90AB1,IGFBP3,ITGA3,ITGA6,ITGB5,JUN,KCNN4,KIF20A,KIFC3,MAP3K1,MCL1,METTL3,MKI67,MYC,MYO7A,NFKBIA,NREP,NXPH4,PCNA,PHGDH,PHLDA1,PLAU,PNKD,S100A9,SAT1,SCN1B,SLC12A2,SPRY1,SPTLC2,STAT3…	956 (20)
FOXO3		transcription regulator		0.28	2.61e-12	ACLY,AGFG1,ANXA1,APEX1,AURKA,BIRC5,CAV1,CCNB1,CCND1,CDC20,CDH1,CDKN1A,CDKN2B,CEP55,CERS4,CERS5,CFLAR,CLDN1,COL4A1,CPT1A,CTGF,CTSB,CTSV,CXCL8,CYR61,DLGAP5,ELOVL7,FASN,FGFR2,FLNB,FN1,FOS,FOXO4,IARS,IKZF2,IRS2,JAG1,JAK1,MAP1LC3A,MCM2,MCM4,MCM7,MKI67,MTHFD2,MYC,NAMPT,NCAPD2,NFKBIA,NOL3,NOLC1,NRP2,NTN4,NUPR1,PAK1,PCNA,PLAU,PPARGC1A,PPRC1,PRDX5,PRKAA2,PTGS1,PTTG1,RTN3,RTN4,RUVBL1,SIX4,SLC1A4,SLC40A1,SL…	886 (24)
valproic acid		chemical drug	Activated	2.807	2.92e-12	AACS,ACACA,ADRM1,AKR1B1,ATF6,ATP2B4,BIRC5,CACYBP,CALR,CAVIN2,CCND1,CD44,CDCA7,CDH1,CDKN1A,CHAF1B,CHPT1,CPT1A,CPT1C,CTNNB1,CTPS1,CTSB,CXADR,CYP1A1,CYP2U1,CYR61,DAG1,DBI,DHCR7,DICER1,EIF2S1,ELOVL6,FAS,FDFT1,GPAM,H6PD,HDAC5,HMGCS1,HSPA5,ID2,IDI1,IDS,JUN,LDLR,LRP8,MCL1,MCM6,MECP2,MEF2D,MTHFR,MVD,MYOF,NCAM1,NES,NME1,NPC2,NSDHL,NTF3,P3H2,PDIA6,PNPLA2,PPRC1,PRSS23,PSMA3,PSMA4,PSMA5,PSMA7,PSMB2,PSMC2,PSM…	887 (23)
metribolone		chemical reagent		-0.708	3.08e-12	ACACA,ACLY,ACSL3,ACTN1,ADAMTS1,ADRM1,AGR2,AKAP12,ANKH,APP,C1orf116,CCND1,CCT2,CDKN1A,CDKN2B,CFLAR,CLU,CRYAB,CTNND2,DELE1,DHCR24,ERRFI1,EZR,FASN,FDFT1,FHL2,FKBP5,FOS,GDF15,GFPT1,HNRNPDL,HOMER2,HSPA5,IGFBP5,ITGA6,KRT18,LDLR,LIFR,MAOA,MYC,PMEPA1,PPIB,PROS1,RAD23A,RDH11,SAT1,SMAD3,SMS,SREBF1,SVIL,TACC2,THBS1,TM4SF1,TM9SF2,TRPS1,TSC2,UGDH,VCAN,VEGFA,WIPI1	864 (22)
FN1	-0.795	enzyme	Inhibited	-2.599	3.92e-12	ACTN4,ACTR2,APLP2,APOE,APP,BCAT1,BIRC5,CAPN2,CCND1,CCNE1,CCNI,CCT4,CDH1,CDK6,CDKN1A,CEBPB,CSNK2A1,CTSD,CXCL1,CXCL2,CXCL8,DHCR24,EIF4B,EIF5A,EWSR1,FN1,FOS,G3BP1,G3BP2,GJB3,HLA-B,ITGAV,ITGB3,KCNH2,KRT7,MARCKS,MAT2A,MTOR,MYC,NES,NFKBIA,PCNA,PLAU,PTBP1,RDX,RRAGD,SDC1,SDC4,SMARCA4,SOCS3,SOX9,SQSTM1,TGFBR2,THBS1,U2AF2,VDAC1,YWHAZ,ZYX	748 (18)
NFE2L2		transcription regulator	Inhibited	-2.954	4.71e-12	ABCC3,ACTG1,AGPAT3,AKR1A1,ATP1A1,CBR1,CCT3,CDH1,CDKN1A,CHORDC1,CREG1,CTGF,CTSD,CUL1,CXCL2,CXCL8,DHCR7,DYNLL1,EIF2S1,EIF3E,EIF4G2,EPAS1,EPHX1,FKBP5,FN1,FTL,G6PD,GPX3,GSTM4,HM13,HPRT1,HSP90AA1,HSP90AB1,HSP90B1,HSPA9,IFNGR2,IFRD1,L1CAM,LMNA,MAP1LC3A,MST1R,NFE2L1,NQO1,NSMF,NUCB2,PDIA3,PDIA4,PDIA6,PFN2,PHGDH,PLIN2,PPARGC1A,PPIB,PRDX1,PSAT1,PSMA4,PSMA5,PSMA7,PSMB2,PSMD11,PSMD12,PSMD13,PSMD14,PSMD3,PSMD…	710 (17)
AR		ligand-dependent nuclear receptor		-0.063	5.34e-12	ABCA1,ACTR3,ADGRA3,AK3,ALDH1A1,AMD1,ANKRD1,ATP2A2,BIRC5,BMF,BMPR2,C3,CALCB,CALU,CAST,CAV1,CCDC85B,CCND1,CCT3,CDC25B,CDH1,CDKN1A,CDKN2A,CEBPB,CEND1,CFLAR,CLDN3,CLGN,CLSTN1,CTNNB1,CUX1,DANCR,DBI,DHCR24,DHCR7,DISP2,EDN2,EHD3,EPAS1,EPHX1,ERBB2,ERO1A,ESPN,FEN1,FGFR2,FKBP5,GDF15,GDI1,GJA1,GSN,HSPA5,HSPB7,HSPH1,IGFBP3,IGFBP5,ITGA6,KCNH2,KDM4B,KIF22,KPNA2,LAMA5,LAMC3,LRRK1,MAD2L1,MAOA,MCM2,MCM4,MECOM,MRA…	1059 (23)
IGF1		growth factor	Inhibited	-2.828	5.39e-12	ABCA1,ACACA,AKR1B1,APP,BGN,BIRC5,CAVIN2,CCNB1,CCND1,CCNE1,CCNG1,CD44,CD70,CDH1,CDK1,CDKN1A,CDKN2A,CEBPB,CFLAR,CITED2,CLU,CSF1,CTGF,CTNNB1,CTSD,CXCL8,CYFIP2,CYR61,DDX5,DUSP6,DYRK1B,EDN2,EIF1AX,EIF4B,EPAS1,ERRFI1,FASN,FGFR1,FJX1,FN1,FOS,FOXE1,GAPDH,HMGA1,HSPA4,HSPA5,ID2,IFITM3,IFNGR2,IGFBP3,IGFBP5,IL18,IL4R,IRS2,ITGA3,ITGAV,ITGB5,JUN,KAT2A,KIF1A,KLF6,KLK6,LASP1,LDHA,LEPR,MBP,MCL1,MKI67,MYC,NCAM1,NF…	989 (17)
PC-SPES		chemical drug			6.07e-12	ACLY,ANXA1,CCND1,CCNE1,CCNG1,CDC20,CDC25B,CDKN1A,CLU,CTNNA1,DAG1,DNAJB1,FDFT1,FTL,GAPDH,HLA-B,HLA-C,HMGN3,HSP90AA1,HSPA5,IRF2,MAD2L1,MCM2,MCM5,MYL6,PA2G4,QSOX1,RAN,SELENBP1,SELENOW,SOX9,TMSB10/TMSB4X,TPM1,TUBA4A,TXN,UBE2C
OGA	0.127	enzyme	Activated	2.781	7.19e-12	ACO2,ACTG1,ACTN4,ADAMTS5,ADRM1,AHNAK2,APOE,ARHGAP29,ASS1,CAPN1,CAV1,CAVIN2,CCND1,CD44,CD55,CDCA7,CDH1,CDK6,CDKN1A,CDKN2B,CEBPB,CELSR1,CLDN1,CPE,CREB3L2,CREB5,CTNNB1,CXCL8,CYFIP2,CYP4F11,DHCR7,EFNB1,EIF2A,EPHB3,EPS8,FAS,FDFT1,FGF9,FGFBP1,FGFR1,FGFR4,FLNB,FN1,FZD6,G6PD,GAA,GALNT6,GALNT7,GAS1,GFOD1,GPT2,GSN,HIGD1A,HIPK2,HIVEP2,HMGCLL1,HMGCS1,HRNR,HSP90AB1,IDH3A,IFNGR2,IGFBP3,IGFBP5,IL18,IL6R,ITGB5,J…	950 (27)
trichostatin A		chemical drug		-0.629	1.17e-11	ABCA1,ACTB,ADAMTS1,ADAMTS5,AKAP12,ALPL,APOE,APP,ARHGAP1,AURKB,CAST,CCND1,CD44,CDCA7,CDH1,CDK1,CDKN1A,CDKN2A,CDKN2B,CFLAR,CLDN1,CLU,CPD,CTPS1,CXADR,CXCL8,CYP1A1,CYTOR,DAG1,DHRS2,DLX4,DNMT1,DNMT3B,ELF3,ENPP2,ERBB2,EZR,F2R,FAS,FASN,FGFR4,FOS,FOSL2,G6PD,GSN,GSTM4,HDAC11,HES1,HMGCS1,HNRNPD,HSPA5,ID2,ID3,IGFBP3,INA,IRF2,IRF8,JUP,KIF20A,L1CAM,LAMA3,LDLR,LEPR,LMNA,LRP8,MAT2A,MCM6,MYC,MYH14,MYOF,MZF1,NDRG…	865 (20)
lactacystin		chemical - protease inhibitor	Inhibited	-2.826	1.33e-11	ACTB,AKR1B1,APP,ARHGDIB,ATP1A1,BAG3,CCND1,CCT2,CDKN1A,CFL1,CFLAR,CRYAB,CTSD,CXCL8,CYP1A1,EBNA1BP2,EIF5A,FAS,FOSL1,FTL,FUS,GJA1,HLA-B,HLA-C,HMGB2,HNRNPA2B1,HSP90B1,HSPA5,HSPB1,IFRD1,IGFBP5,IRS2,LDLR,NEDD9,NFKBIA,NFKBIB,PAK2,PFN1,PPIA,PRLR,RAC1,RANBP1,RANGAP1,RPLP0,RPLP2,SAT1,SNTB2,SQSTM1,SREBF1,TXN,TXNRD1,UBE2N,VAV3,VDR,ZFP36L2	813 (18)
HNF4A		transcription regulator	Activated	2.268	1.47e-11	ABCC3,ABCE1,ACLY,ACO2,ACOX1,ACSS3,ACTN1,ACTR3,ACTR5,ADGRB2,ADIPOR1,AHNAK,AHSA1,AJUBA,AKR1B1,ALDH1A1,APH1A,APOE,APP,ARL4C,ASAH1,ATG4D,ATP6V1H,ATP7A,AVPI1,AXIN2,BAZ1A,BMP5,BMP7,BOLA1,C14orf119,C3,CAP1,CAV1,CBX3,CBX5,CCNB1,CCND1,CCNE1,CCNG1,CCT8,CD55,CDC25A,CDC42BPB,CDH1,CDIPT,CDK1,CDKN1A,CEBPB,CFAP298,CFL2,CHCHD2,CKS2,CLCNKA,CLDN1,CLDN3,CLPB,CLPTM1,CNBP,COA7,COX8A,CPT1A,CSNK2A1,CTNNB1,CTSB,CXADR,CX…	1032 (22)
raloxifene		chemical drug		-0.76	1.78e-11	CCNB1,CCND1,CDKN1A,CLU,CNBP,CSF1,DBN1,DYNLL1,ENG,ENPP2,EPHA1,ERBB2,F2R,FLNB,GNS,GPRC5A,HES1,IL18,INHBB,ITGB3,JUN,KLF6,KRT7,KRT81,L1CAM,LAMB2,LDLR,LITAF,MKI67,MMD,MYO1B,NCOA1,PCNA,PLK2,PRSS23,PTGER3,PTTG1,PXDN,RAC1,RAP1GAP,SELENBP1,SMAD3,SMPD1,SOD1,TFRC,TGFB2,TGFBR2,TM4SF1,TMEM131L,TUBA4A	957 (22)
PRKAG3		other			1.94e-11	ABCA1,AMD1,ANKRD1,ATP6V1A,CD55,CLCN3,CTNNA1,DUSP10,EID1,EIF4B,FGFR1,FTL,GAS5,GJA1,GOT1,GPX3,HIVEP2,HSPA5,IGFBP5,ITGA6,KLF4,MAP2K6,MAT2A,METTL7A,MMD,NAMPT,NAP1L1,NEO1,NRIP1,PAM,PPARGC1A,PPP1R14B,REV3L,RGCC,RORC,RPL13A,RPL22,RPL5,SLC25A36,SLC40A1,SLC7A2,SMS,SREBF1,TFRC,THRSP,TMEM100,TRIM16,WNK2,XPR1
cisplatin		chemical drug		-1.754	2.02e-11	ABCC3,ABHD4,ACOX1,ACTB,ADAMTS1,ADRM1,AHNAK2,ANKRD1,ANXA1,ANXA2,BIRC5,CAPN1,CAPN2,CAV1,CCNB1,CCND1,CCNG1,CD44,CDC25A,CDC25B,CDK1,CDKN1A,CDKN2A,CDKN2B,CFLAR,CLSTN3,CLU,CPT1A,CSF1,CTGF,CTNNB1,CTSB,CUL9,CXCL8,DEPDC1B,DICER1,DMXL2,DNMT3A,DUSP6,ELF3,EPS8L2,ERBB4,EXOC6,FADS3,FAS,FASN,FN1,FOS,FOSL1,G6PD,GAS1,GAS5,GDF15,GPNMB,GSTM3,HADHA,HEYL,HIPK2,HMGB1,HMGCS1,HSPA5,ID2,IER5,IFI6,IGFBP3,IL18,IL4R,IQSEC2,…	974 (21)
IL3		cytokine	Inhibited	-3.712	2.08e-11	ABCA2,ACOX1,AKR1A1,ARHGAP29,ARHGDIB,CALR,CAPZB,CCND1,CCNG1,CCT5,CDKN1A,CEBPG,CITED2,CPT1A,CSF1,CXCL8,EEF1A1,EIF1AX,F2R,FAS,FASN,FGFR1,FGFR4,FOS,FOSL2,FUS,GART,GNAS,GPRIN1,HDGF,HNRNPA2B1,HSP90B1,HSPA5,HSPA9,IK,ITGAV,ITGB3,JUN,KPNB1,LAMP3,LIF,MAN2B1,MCL1,MCM5,MYC,NACA,NCL,NEDD9,NIFK,NOV,ORMDL3,PHGDH,PPM1G,PSMA5,PSMC4,RAN,RANBP1,RARS,RIDA,RPL10,RPL11,RPL13,RPL3,RPL4,RPL5,RPL6,RPL7,RPS16,RPS20,RPS3,R…	631 (21)
U0126		chemical - kinase inhibitor	Activated	4.724	2.24e-11	AGO2,ARHGEF2,ATP6AP2,AXIN2,BIRC5,C3,CAV1,CCND1,CCNE1,CD44,CDH1,CDKN1A,CEBPB,CELSR2,CFLAR,CHAF1B,CLCF1,COL4A1,CTGF,CTNNB1,CXCL1,CXCL2,CXCL8,CYP1A1,DDAH1,DHRS2,DUSP10,DUSP5,DUSP6,DYRK1B,EEF1A1,EEF2,EHF,EIF1AX,EMP1,ENPP2,ENPP4,EPHA2,ERRFI1,ETS1,FAM53B,FGFR2,FKBP5,FN1,FOLR1,FOS,FOSL1,FURIN,GDF15,GJA1,GRN,GSN,HMGB3,HSP90AB1,HSPA5,ITGA3,ITGA6,ITGB5,JUN,KCNN4,KIFC3,KLF10,KLF5,LAMP2,LDLR,LIF,LIFR,MAT2A,M…	774 (16)
RHOA		enzyme		-1.13	2.3e-11	ANLN,CCNB1,CCND1,CCNE1,CDH1,CDKN1A,CDKN2A,CDKN2B,CEBPB,CTGF,CTNNB1,CTSD,CXCL8,DIAPH1,DYRK1B,ERBB2,FN1,FOS,GDF15,ITGB5,JUN,NFKB1,NFKBIB,PAK1,PLAU,PPARA,PRKG1,PRLR,RHOB,RND3,SDC2,SOX9,STAT3	624 (16)
methylprednisolone		chemical drug	Inhibited	-3.34	2.62e-11	ADRA1B,ALDH1A1,ALDH3A2,ANXA1,ANXA2,AP2A2,APEX1,ASAH1,ASS1,ATP1A1,ATP2A2,ATRN,B4GALT6,CBLB,CCND1,CCNG1,CCT6A,CD44,CD74,CDH1,CDKN1A,CITED2,CLDN3,CNN3,CREG1,CSNK2A1,CST3,CTGF,CTSC,CTSV,DUSP6,DYNLL1,EIF3B,EMP1,ENPP2,EPHX1,FARSA,FBLN5,FDFT1,FN1,FOS,FSTL1,GJB3,GNL3,GOT1,GPC1,HSP90B1,HSPH1,ID3,IL6R,INSIG1,ITGB5,IVNS1ABP,JUN,JUP,KRT15,KRT19,LAMA3,LAMB2,LDLR,LGR4,LRP3,MAP3K1,MDFIC,MYBBP1A,MYC,MYO1B,NAA15,…	737 (20)
JUN	-0.208	transcription regulator	Inhibited	-2.622	2.81e-11	AKAP12,ANXA1,ANXA2,APEX1,APOE,APP,CALM1 (includes others),CAPN2,CAV1,CCND1,CD164,CD44,CDC20,CDH1,CDK1,CDKN1A,CDKN2A,CFLAR,CLU,CSF1,CTGF,CX3CL1,CXCL1,CXCL8,CYR61,DICER1,DNMT1,DUSP5,DUSP6,EEF2,EHD4,EZR,FAS,FBLN5,FN1,FOS,FOSL1,FUS,GJA1,GOT1,HES1,HLA-B,HMGA1,HNRNPA2B1,HNRNPU,ID2,IGFBP3,IRS2,ITGAV,JUN,KRT15,KRT16,LAMP2,LGALS3,LIF,LMNA,LTBP1,MAT2A,MBP,MCF2L,MSH2,MT2A,MTHFR,MVD,MYC,NCAM1,NFKBIA,NOV,NQO1…	944 (18)
ERK		group	Inhibited	-4.651	3.78e-11	ABCA1,ACTN1,ADAM10,BCAR3,BGN,BMF,CAV1,CCND1,CCNE1,CDH1,CDKN1A,CFLAR,CKS2,CLU,CTGF,CTNNB1,CXCL1,CXCL2,CXCL8,CYP1A1,DNMT3B,E2F4,EPAS1,EPHA2,ETS1,FAS,FN1,FOS,FOSL1,FOSL2,GDF15,GOT1,HEY2,HMGA1,ITGAV,ITGB3,JAG1,JUN,KLF10,KLF5,KRT18,LDLR,LIF,MAL,MAP4K4,MCL1,MYC,NOTCH3,OSBPL10,PLAU,RORC,RRS1,SFN,SORT1,SOX4,SPTBN1,THBS1,TUBA1A,UGCG,VCAN,VEGFA,ZFP36L1	667 (19)
desmopressin		biologic drug		1.148	3.78e-11	ACTB,AHNAK,AKR1B1,ATP1A1,CTNNB1,CTSD,EIF4B,ENO1,FOS,GAPDH,GOLGB1,H3F3A/H3F3B,HSPA8,HSPH1,LMNA,LRBA,MYH10,NDRG2,NFAT5,PLS3,PPIA,RAP1GAP,RBM14,RPL23,RPS3,S100A11,SEC61B,SORT1,STX7,TNS1,VDAC1,YWHAH,YWHAQ,YWHAZ
MTOR	0.086	kinase	Inhibited	-2.369	5.11e-11	ACACA,ACADL,ACLY,ACOX1,AKR1A1,AKR1B1,ARL4C,ATP2A2,ATP2B1,BIRC5,CCND1,CCNE1,CDH1,CDKN1A,CEBPB,CFLAR,CITED2,COX4I1,CTNNB1,CXCL1,CXCL2,CXCL8,DAG1,DLG4,EIF3A,ENO1,EPAS1,EPRS,FASN,FN1,GLG1,HADHA,HSP90AB1,HSP90B1,HSPB1,IL4R,IQSEC2,IRS2,LDHA,MBP,MCL1,MTOR,MYC,NCAM1,NEURL1B,PCNA,PFN1,PLD2,PPARA,PPARGC1A,PPIB,PRDX5,PTBP1,RBM5,RHEB,RORC,RPL23,RPL32,RPS11,SLC12A2,SLC16A3,SMPD1,SOCS3,SOD1,SOX4,SQSTM1,SREBF1,…	966 (22)
BRCA1		transcription regulator		-0.92	5.64e-11	ACTB,AQP5,BIRC5,CARD10,CCNB1,CCND1,CCNE1,CCNG1,CDKN1A,COL18A1,CTNNB1,CTSD,CTSF,CYP1A1,DDX58,ENPP2,EZR,FAS,FEN1,FHL2,FKBP5,GDF15,H3F3A/H3F3B,HMGA2,HNRNPD,HSPB1,IFI6,JAK1,KRT17,KRT5,LAMA3,MAD2L1,MYC,NEDD9,NQO1,PCBP2,PCNA,PERP,PHLDA1,RRM2B,RUVBL2,S100A2,SAT1,SERPINE2,SFN,SFPQ,SMAD3,VCAN,VEGFA,XRCC6	821 (20)
RASSF1		other	Activated	2.019	6.67e-11	ALDH1A1,AMIGO2,APOE,BMPR2,CAV1,CCND1,CDKN1A,CLU,COL4A1,CPE,CREG1,EFEMP1,EMP1,FOS,GDF15,GSN,IGFBP3,KLF10,KLF4,LIF,LITAF,MDK,MRAS,MYC,MYL9,NOG,PAK1,PCDH7,PLK2,PROS1,RNF182,SAMD5,SOX9	671 (15)
EDN1		cytokine	Inhibited	-3.125	6.67e-11	ACTB,ANXA1,ATF6,ATP2A2,CCND1,CDC25A,CDH1,CDK1,COL4A1,CST3,CTGF,CTNNB1,CXCL8,CYR61,ENAH,ERRFI1,EZR,FN1,FOS,FOSL1,GJA1,GRN,HSPA5,HSPA8,IL18,ITGAV,ITGB3,ITPR2,JUN,LEPR,MARCKSL1,MBP,MPRIP,MSN,MYC,MYL6,NPM1,NRG1,PDIA6,PLAU,PPARA,PTGS1,RPSA,SDC1,SF3B2,SOCS3,SOD1,THBS1,TNC,TPM3,TPM4,TPT1,VCAN,VEGFA	923 (17)
tetrachlorodibenzodioxin		chemical toxicant		0.052	6.68e-11	AARS,ACOX1,ACTL6A,ACTN1,AKR1A1,ARNT2,ATP2B1,BCAT1,CAMK2N1,CBR1,CCND1,CCNE1,CDH1,CDKN1A,CDKN2A,CEBPB,CHD7,CHST2,COL18A1,COL4A5,COL6A1,COL9A2,CTSD,CXCL8,CYP1A1,CYR61,DMXL2,DNMT1,EPHB1,ERBB2,ESRRG,FAS,FGF9,FOS,GLI2,HDAC11,HDAC5,HDAC7,HES1,HSPA8,INA,JAG1,JUN,KCNJ5,KRT19,KRT4,KRT7,LYST,MAD2L1,MANF,MDFI,MEGF10,MINOS1-NBL1/NBL1,MMP15,MYC,MYO10,NEDD9,NME1,NPTX1,NQO1,PCNA,PDE4B,PERP,PLA2G12A,PTPN13,S100A4…	887 (20)
nitrofurantoin		chemical drug		-1.32	6.9e-11	ACOX1,ACTB,ACTG1,ADAMTS1,AMD1,ANXA2,APEX1,APOE,ASS1,C3,CAPN2,CCND1,CCNG1,CLU,CPT1A,CST3,CTSB,CTSV,DBI,EEF1A1,ERBB2,FAS,GAS5,GPNMB,GSTM3,HMGCS1,HSPA5,IFRD1,IGFBP3,KRT19,LGALS3,MYC,NFKBIA,NQO1,PCNA,PRDX1,RPL13,RPL13A,RPL6,RPS8,S100A11,SDC1,SELENBP1,SLC34A2,TUBA1A,TXN,VEGFA,YWHAZ
MMP12		peptidase			8.46e-11	ACTN1,ACTN4,ACTR2,ACTR3,APP,CCT5,CORO1C,EIF3F,LIF,NFKBIA,PGM1,PLS3,PSAP,PSMA3,PSMA5,PSMB2,PSMD11,PSMD14,PSME3,RDX,SEPT8,TLN1,TPM3,TPM4,VCP,YWHAG,YWHAH	312 (7)
OSM		cytokine	Inhibited	-2.127	9.94e-11	ABCA1,ABCC3,ABCC5,ACSL3,ADAMTS1,ADAMTS5,ANXA1,ANXA2,ARHGEF12,ARHGEF2,ARL4C,ASAH1,ATP2B4,BTC,CBX3,CCND1,CDC42EP4,CDH1,CDKN1A,CIZ1,CLIP1,COL6A1,CTSV,CXADR,CXCL1,CXCL2,CXCL8,DDX27,DHCR24,DNASE1L2,EPHA1,EPHB2,FASN,FN1,FOS,GART,GFPT1,GNS,GPNMB,HLA-B,HLA-C,HSPA5,ID2,IGFBP3,IL18,IL4R,IL6R,JAG1,JUN,KLF10,KRT16,KRT17,KRT19,LDLR,LIF,LIFR,LITAF,LSM4,MAGED2,MAOA,MARCKS,MCM7,MSC,MT2A,MYC,MYD88,MYEF2,MYH10,NAM…	858 (18)
SNAI1		transcription regulator		0.237	1.2e-10	ACTN1,ACTR2,ACTR3,ANKRD1,CCND1,CCNE1,CD55,CDC25B,CDH1,CDKN1A,CFL1,CFL2,CGN,CLDN1,CLDN3,CTGF,CXADR,CXCL8,CYR61,ESPN,FASN,FLNB,FN1,FOS,FOSL1,GSN,KRT17,KRT18,KRT8,L1CAM,LASP1,RAB25,SDC1,SVIL,TMOD1,TPM1,TPM3,TPM4,VDR	788 (25)
NEUROG1		transcription regulator		1.569	1.3e-10	AMIGO2,ASS1,C3,CAVIN2,CD82,CEMIP,CXCL1,DSP,EPAS1,FAM198B,FGF9,FN1,ITGB3,LIX1,MARC2,MEST,NEO1,NOG,PLK2,PPIC,PXDN,S100A4,SPOCK1,SULF1,TACR1,THBS1,TMEFF2
YY1		transcription regulator		1.063	1.34e-10	ABCE1,ALCAM,ANKRD1,ARID3A,AURKA,AURKB,BIRC5,BTF3,CALR,CBX3,CCNB1,CDH1,CDKN1A,CDKN2A,CEBPB,CEND1,CLU,CR2,CRYAB,CTNND2,DNMT3A,EIF4G2,ERBB2,FAS,FEN1,FOS,HNRNPC,HSPA5,ID2,ID3,IGFBP5,KIF20A,LAMA1,LDLR,LMNB1,MAD2L1,MAT2A,MCM4,MCM5,MCM6,MCM7,MKI67,MYC,NCAPD2,NTF3,PCNA,PERP,PFN2,PTBP3,RAD18,RAD21,REST,RND3,SFPQ,SIM1,SLC23A2,SLC25A4,SRSF1,SYNCRIP,TACC3,TGFB2,TNNC1,UHRF1,UNG,VEGFA,VEGFB,WSB1	786 (21)
IL15		cytokine	Inhibited	-3.3	1.76e-10	ACTN4,ANXA1,ARHGDIB,CALM1 (includes others),CCND1,CD44,CD55,CD59,CD74,CDH1,CDK6,CDKN1A,CDKN2B,CEBPB,CKS2,CPT1A,CSF1,CTGF,CXCL2,CXCL8,DARS2,DDX18,DUSP5,ENO1,EPHB1,ERBB2,ETS1,FAS,G6PD,GAPDH,GLDC,GNAS,GPC1,GPRC5A,HAT1,HMCN1,HNRNPA2B1,HNRNPF,HSPA8,ITGB5,JUN,LDHA,LIF,MCL1,MCM5,MKI67,MLLT3,MSLN,MTA2,MYC,MYD88,NCAM1,NFKB1,NFKBIA,NME1,PA2G4,PCBP2,PCNA,PDCD5,PDE4B,PDIA3,PDIA4,PFKFB3,PFN1,PGK1,PGM1,PIK3R3,…	675 (17)
CG		complex		-1.652	1.83e-10	ACTB,ADAMTS1,BCAT1,BTC,CDH1,CDKN1A,CEBPB,CLU,CTSV,CXCL8,DBI,DHCR7,DUSP6,EDN2,EFEMP1,EMP1,ENPP2,EPAS1,FAM198B,FAS,FGF9,FJX1,FOS,GAL,GAS1,GJA1,GJB2,GM2A,GPC1,HMGA1,HMGA2,IGFBP3,IL4R,INHBB,IRS2,ITGAV,ITGB3,ITGB5,JUN,KLF4,LDLR,LEPR,LGALS3BP,LIF,MARCH3,MCL1,MEGF10,MRPS6,NFKBIB,NPR1,NPR3,NR1H2,NRIP1,NUCB2,PCNA,PFKFB3,PHLDA1,PLAU,PPARA,PPP1R14A,PRLR,PTGS1,RGS20,RORA,S100A6,SDC1,SDC4,SLC52A2,SMAD6,SMARCA…	1072 (24)
5-azacytidine		chemical drug	Inhibited	-2.475	1.84e-10	ANXA2,ATP5F1B,CALR,CAV1,CAVIN1,CD44,CDC25A,CDH1,CDKN1A,CDKN2B,CLCF1,CLDN1,CTNNA1,CTNNB1,EPHA2,FOSL1,GDF15,GJB3,HEXIM1,HSP90B1,HSPA5,HSPA8,IFI6,IRF8,IRS2,KLF6,KRT17,KRT81,MCL1,MECP2,MEF2D,MYO1B,PLAU,RHOB,RRM2,SLC7A5,SMURF2,SOCS3,SOX9,STK17A,TFPI2,TGFBR2,THBS1,TNNC1,ZYX	692 (18)
PML		transcription regulator	Activated	2.175	1.91e-10	ACACA,ACADL,ACOX1,ACTG1,AKR1A1,APOE,BIRC5,CACYBP,CCND1,CCNE1,CDKN1A,CDKN2A,CDKN2B,CFL1,CPE,CPT1A,DNAJB6,FAS,FASN,FTL,GPAM,HSPB1,ID2,JUP,LDLR,MCM6,NQO1,PCBP2,PPARGC1A,PRDX1,RRAS2,SCD,SQSTM1,SREBF1,STIP1,TNFAIP3,TPD52L2,TRIO,TXN,TXNRD1,YWHAG	789 (21)
Lh		complex		-0.062	1.92e-10	ACTB,ACTN1,ACTR2,ADAMTS1,ADGRG1,AKAP12,ALPL,ARHGAP1,ARHGAP35,ARL4C,ARPC1A,ATP2A2,ATP2B1,BTC,CARD10,CD55,CDC42EP4,CFLAR,COL18A1,CTNNB1,CXCL8,CYFIP2,DHCR7,EZR,FKBP5,FOS,GJA1,GNAS,INHBB,ITGA3,ITGB5,KRT18,MAP2K3,MAP4K4,MCL1,NOL3,NPC2,NTF3,PGK1,PHB,PSMD3,PTGS1,PTPRF,RANGAP1,RAPGEF3,RHOB,SH3BP4,SMARCA4,STIP1,STK17A,STK24,TFPI2,TGFB2,THBS1,TK1,TLN1,TMBIM6,TNFAIP3,TP53I11,TPM1,TUBA1A,VEGFA	907 (21)
CLDN7		other		-0.708	2.07e-10	APLP2,APOE,ARHGDIB,C3,CBX2,CTGF,CX3CL1,CXCL8,DNAJB6,FADS3,FOSL1,GRINA,HELZ2,HLA-B,IFI6,ITPR3,LGALS3,LGR4,LTA4H,MCU,MRPL36,MT2A,NCOA7,NMU,NRG1,NUDT21,PHGDH,PRSS23,PRSS8,RPL29,RRAS2,RSL1D1,SCEL,SF3B6,SLC25A22,SYTL2,TINAGL1,TSPAN12,WIPI1	322 (7)
IL1B		cytokine	Inhibited	-2.429	2.84e-10	ABCC3,ADAMTS1,ADAMTS5,AKR1B1,ALDH7A1,ALPL,ANKH,ANTXR1,ANXA1,APOE,APP,ASS1,ATP1A1,ATP2A2,BGN,BMF,C3,CALCA,CCNJ,CD44,CD55,CD74,CD82,CDKN1A,CEBPB,CEBPG,CFLAR,CRYAB,CSF1,CTGF,CTNNB1,CTSB,CTSF,CX3CL1,CXCL1,CXCL2,CXCL8,CYP1A1,DBI,DDX5,DNMT1,DNMT3A,DUSP5,EGLN3,EHF,ELF3,ENG,ENPP2,EPAS1,ERBB2,ERRFI1,FAM129A,FAS,FGFR2,FKBP5,FN1,FOS,FOSL1,FURIN,G6PD,GDF15,GJA1,GM2A,GNAS,GRN,HELZ2,HES1,HMGA1,HMGB1,HPRT1,HSPA…	631 (13)
TWIST1		transcription regulator		-0.971	2.93e-10	ADAMTS1,ALCAM,ALDH1A1,C3,CBX2,CCDC3,CD44,CDH1,CDKN1A,CDKN2A,CELSR1,CLU,COL6A1,CXCL8,DKK3,EGFL6,ETS1,FAS,FAT4,FBN2,FGFR2,FN1,FOS,FOSL1,FREM2,GPC1,GSN,HEG1,IGFBP5,ITGB3,ITGB5,KCNN4,LMNA,LRG1,MFGE8,MXRA8,NCAM1,PAM,PRRX2,PXDN,TGFBR2,TLL2,VCAN,VEGFA,ZYX	898 (25)
ETV5		transcription regulator		-0.512	4.78e-10	AHNAK,ALCAM,AQP5,CAV1,CAVIN1,CAVIN2,CCND1,CDH1,CLDN1,CLDN16,CLDN3,CLIC5,CTNNA1,CTNNB1,EGFL6,FASN,FN1,KRT16,KRT19,KRT7,KRT80,LAMP3,LGALS3,LMO7,MSN,NRCAM,PKP2,PKP3,S100A6,SCD,SLC34A2,TINAGL1,VEGFA	525 (16)
actinomycin D		chemical drug	Activated	2.425	5.37e-10	ABCA1,ACTB,AGFG1,APP,AQP5,ASS1,ATP1A1,BIRC5,CAV1,CCND1,CD55,CD70,CDKN1A,CERS6,CFLAR,CPD,CTGF,CTNNB1,CXCL1,CXCL8,CYP1A1,CYR61,EGLN3,EPAS1,ERRFI1,ETS1,FAS,FASN,FEN1,FGFR1,FN1,FOS,FOSL2,GAPDH,HMGA2,ID2,IGFBP5,IRS2,ITPR2,ITPR3,JUN,LMNB1,MAOA,MCL1,MYC,NPM1,NTF3,PERP,PFKFB3,PLAU,PTHLH,RRM2B,SFRP1,SLC12A4,SLC40A1,SOCS3,TACR1,VDR,VEGFA	690 (17)
gentamicin		chemical drug	Inhibited	-4.079	5.39e-10	ACSL3,ALCAM,ALDH1A1,ALPL,APEX1,CALR,CCNG1,CEBPB,CHORDC1,CLU,CPSF2,CTSD,CTSV,CYP1A1,DDX39A,EEF1A1,EIF3B,ENPP2,GAS5,GDF15,GJB2,GNL3,GUK1,H3F3A/H3F3B,HIST1H4H,HIVEP2,HNRNPU,HSP90AA1,HSP90B1,HSPA5,HSPB1,IFRD1,IGFBP3,JUN,KLF6,LITAF,MCM6,MYBBP1A,MYC,NAA15,NCL,NME1,NOP58,NPM1,NRG1,NUDC,PDIA4,PHGDH,PLIN2,PNN,PSAT1,PTBP1,RGCC,RUVBL1,SFPQ,SQSTM1,SSB,TFRC,YWHAH,ZFP36L1	320 (7)
EPAS1	-0.48	transcription regulator		-0.963	5.65e-10	ACACA,AKAP12,CAV1,CCND1,CDKN1A,CEBPB,CEMIP,CITED2,CLDN1,CTGF,CXCL2,CXorf40A/CXorf40B,EGLN3,EIF5A,ENO1,FASN,FN1,FOS,GJA1,HIST1H2AC,HMGCS1,HSPA4,HSPA5,IGFBP3,IGFBP5,INHBB,IRS2,ITGAV,ITGB3,KDM4B,L1CAM,LDHA,LDLR,LOXL2,MANF,MYO7A,NAMPT,NEAT1,PDPK1,PFKFB3,PLIN2,PLOD2,SLC40A1,SLC6A8,SLC7A5,SOD1,SOX9,SREBF1,STC2,TNFAIP3,TPP2,UNG,VEGFA	897 (24)
lipopolysaccharide		chemical drug	Inhibited	-5.712	5.67e-10	ABCA1,ABCC3,ABCC5,ACLY,ACTN4,ADORA1,ALCAM,ANK2,ANXA1,APEX1,APOE,APP,AQP5,ARHGAP1,ARL4C,ASS1,ATP1A1,ATP2A2,ATP2B1,ATP6AP1,AURKB,BAG3,BGN,C3,CALCA,CALCB,CALM1 (includes others),CALR,CAPN2,CAV1,CCNB1,CCND1,CCNE1,CCNF,CCNI,CD276,CD44,CD55,CD59,CD74,CDC25A,CDC42EP4,CDH1,CDKN1A,CEBPB,CEMIP,CFLAR,CHAF1B,CITED2,CLDN1,CNNM2,COL4A1,COL4A6,COL6A1,COX4I1,CR2,CRTAP,CRYAB,CSF1,CST3,CTGF,CTNNB1,CTSB,CTSC,CTSV,C…	809 (17)
miR-1-3p (and other miRNAs w/seed GGAAUGU)		mature microRNA	Activated	2.926	7.59e-10	ABHD11,AGMAT,ANXA2,ARHGAP29,BLCAP,CAP1,CLCN3,CNN3,COIL,CORO1C,CTSC,DDX5,DHX15,DNAJB1,EML4,FSTL1,G6PD,GJA1,GNPNAT1,H3F3A/H3F3B,HACD2,LASP1,LRP1,MMD,MTHFD2,NOTCH3,PLEKHG2,PNP,POGK,PPIB,PTBP1,PTMA,PTPRF,PWP1,PXYLP1,SDC4,SH3PXD2B,SLC25A22,SYNE1,TAGLN2,THBS1,TMSB10/TMSB4X,TPM1,TPM3,TPM4,TRIM2,TWF1,UHRF1,UTRN,WDR11,YWHAQ
tunicamycin		chemical - endogenous non-mammalian		-0.217	9.62e-10	ACACA,ACOX1,ADAM10,ATF6,ATP2A2,CALR,CCND1,CDH1,CDKN1A,CEBPB,COX5B,CPT1A,CREB3L2,CXCL2,DGAT2,EIF2A,EIF2S1,ERLEC1,ERO1A,ETS1,GPT2,HSP90B1,HSPA5,HSPA9,IFRD1,KLF4,LMAN2,LONP1,MANF,MCL1,MTHFR,MVD,MYC,NFKBIA,PCK2,PCNA,PDIA6,PDRG1,PHLDA1,PLIN2,PPARA,PVR,RIPK1,RRS1,S100A4,SCD,SEC61A1,SEL1L,SESN2,SLC7A11,SRP68,VEGFA	554 (17)
IL4		cytokine		-1.972	1.01e-09	ABCA2,ACOX1,ACTG1,ADRM1,AHNAK,ANXA2,APH1A,APOE,APRT,ARNTL2,ASS1,BIRC5,BOP1,C3,CA2,CBX3,CCND1,CCNE1,CCT3,CD276,CD44,CD55,CD74,CDK1,CDK6,CDKN1A,CFLAR,CITED2,CLCN3,CLIP1,CLNS1A,COL18A1,COL6A2,CR2,CSF1,CTGF,CTNNA1,CTSC,CX3CL1,CXCL1,CXCL2,CXCL8,CYTH1,DARS2,DDAH1,DDX46,EBNA1BP2,EIF2S1,EPAS1,EPHX1,EPRS,F2R,FAS,FASN,FBL,FKBP5,FLNB,FN1,FOS,GCN1,GJA1,GNPNAT1,GPX4,H1F0,HIPK2,HOMER2,ID3,IFNGR2,IL18,IL27RA,IL…	684 (15)
mir-1		microRNA	Activated	4.077	1.18e-09	ANXA2,CAP1,CEBPB,CNN3,CXCL1,CXCL8,DHX15,EML4,FN1,GJA1,H3F3A/H3F3B,HNRNPU,HSP90B1,LASP1,NOTCH3,POGK,PPIB,PPP2R1B,RHEB,SEC61A1,SFRP1,SMARCA4,SOX9,SULF1,TAGLN2,TMX1,TNNT2,TNS3,TRIM2,TRPS1,TWF1,UTRN,VEGFA,WBP1L,ZFP36L1
TP73		transcription regulator		-0.18	1.39e-09	ADAM10,AQP5,BIRC5,BMP7,C3,CADM1,CAMLG,CCNB1,CCNG1,CD55,CDH1,CDK1,CDKN1A,CLIP3,CNN3,COL18A1,COX4I1,CRYAB,CTNNB1,CTSD,CX3CL1,CXCL1,CXCL2,CYR61,ENG,EPHA2,FAS,FASN,FEN1,FGFR2,FN1,G6PD,GAB2,GPNMB,GPR137B,GRN,HES1,HS6ST1,ID2,IGFBP3,IGFBP5,IGSF3,IL4R,JAG1,JAG2,KLF5,LRG1,LTBP1,MDK,MINOS1-NBL1/NBL1,MUTYH,NCAM1,NFKB1,NUPR1,P2RY2,PERP,PIK3R3,PLAU,PLK2,PRKAG2,PRKDC,RFX2,RNF144B,RRM2B,RTN4,S100A2,SAT1,SERPINE…	899 (25)
ESR2		ligand-dependent nuclear receptor		0.349	1.42e-09	ABCA1,ADAMTS1,ADAMTS5,ADORA1,AES,AKAP12,APEX1,APOE,ARNT2,ATP2B1,BCAT1,BIRC5,BMPR2,C3,CA2,CALCB,CAPN2,CAV1,CCND1,CDC25A,CDC42BPA,CDH1,CDKN1A,CEMIP2,CHST15,CHST2,CLDN1,CLIC5,CRIM1,CTGF,CTNNB1,CTSD,CXCL8,DDAH1,DHCR7,DMTN,DUSP10,ENPP2,EYA4,FASN,FGFR1,FOS,GALNT7,GJB3,GM2A,HMGA2,IGFBP3,JAG1,KCNK15,KLF4,KRT16,KRT17,KRT19,KRT8,LMNA,LOXL4,LTBP1,MAOA,MEGF10,MINOS1-NBL1/NBL1,MKI67,MYC,NDRG2,NEDD9,NID2,NOV,P…	936 (22)
SRC		kinase	Inhibited	-3.036	1.51e-09	CA2,CAV1,CAVIN1,CCND1,CCNE1,CDH1,CDK1,CDKN1A,CTNNB1,CTSB,CTSV,CXCL8,CYP1A1,ENO1,ERBB2,F2R,FN1,FOS,FOSL1,GJA1,JUN,KRT18,LAMP2,LDLR,MCL1,MYC,NFKB1,PGK1,PLAU,POSTN,SDC1,STAT3,SUMO1,SYNPO,TFPI2,VEGFA	756 (20)
SRSF1	-0.281	other		-0.539	1.79e-09	AURKA,AURKB,BIRC5,CDH1,ENG,FN1,KLF6,LMNA,MAGOH,MST1R,PTBP1,RAC1,RRM2,SRSF1,SRSF2,SRSF7,VEGFA
PRL		cytokine	Inhibited	-2.596	2.15e-09	ACTB,ACTR3,ANXA2,APP,ATP2A2,CAMK2N1,CAPN2,CAV1,CCNB1,CCND1,CDH1,CDKN1A,CLDN3,CLU,CNN3,COX4I1,CPD,CST3,CTSB,CTSD,CTSV,DDX58,DTX3L,DVL1,ENO1,ERBB2,ERBB4,FN1,FOS,GPNMB,GPSM1,HELZ2,ID2,ID3,IFI6,IFIT5,IGFBP3,IGFBP5,JUN,KRT15,KRT19,KRT5,LAMP3,MFGE8,MINOS1-NBL1/NBL1,MSN,MYC,NFKB1,NUPR1,OAS3,PCNA,PDIA4,PPM1K,PRLR,PSME2,RPSA,SDC1,SOCS3,SOD1,TPM3,TRIM25,VDR,XDH,YWHAG	755 (20)
nitric oxide		chemical - endogenous mammalian		-1.36	2.41e-09	APP,BIRC5,CCND1,CCNG1,CD44,CDKN1A,CDKN2A,CTGF,CXCL8,DAG1,DUSP6,FAS,FOS,HPRT1,HSP90AA1,HSP90AB1,HSPG2,IL18,JUN,MKI67,MYC,NCAM1,NQO1,PDIA4,PPARGC1A,PRDX5,PRKDC,PRKG1,PTGS1,RAD23B,RHBDF2,SFN,SLC23A2,SMARCC1,SOD1,SQSTM1,TFRC,THBS1,TK1,TLN1,TXNRD1,UBE2C,VEGFA,ZFHX3	901 (18)
indomethacin		chemical drug		0.071	2.48e-09	ABCA3,ACOX1,ADAMTS1,ADAMTS5,ANXA1,ANXA2,APP,BIRC5,CAPN2,CCNB1,CCND1,CD44,CD55,CDH1,CDKN1A,CEBPB,CLDN1,CLU,COX8A,CPT1A,CTNNB1,CTSD,DYNLL1,ELF3,FASN,FOS,GAS5,GDF15,GPNMB,GSTM3,IFITM3,KRT8,LAMC2,LDLR,LGALS3,LOXL2,MANF,MYC,PCNA,PLIN2,PPARA,PRLR,PTGS1,RPS28,S100A11,SDC1,SLC34A2,SLC7A5,STRN4,TACR1,TFPI2,TGIF1,TMSB10/TMSB4X,VCAN,VDR,VEGFA,XRCC5,XRCC6	739 (18)
IL2		cytokine	Inhibited	-4.328	2.51e-09	ABCA1,ACVR1B,ANXA1,ARNT2,C3,CALCA,CAMK2N1,CAPN5,CARD10,CCND1,CCNE1,CCNG1,CD44,CD59,CD74,CDC25A,CDH1,CDK6,CDKN1A,CFLAR,CLSPN,CPD,CSF1,CTPS1,CTSC,CXCL8,CYP1A1,DAP,DARS2,DDX21,DENND2D,DKC1,DUSP5,DUSP6,E2F4,EMP1,ENPP2,EPAS1,ETS1,FAS,FGFR1,FGFR2,FOS,GAPDH,GART,GDF15,GNL3,GPSM1,GRN,HSP90B1,HSPA5,IDI1,IFNGR2,IKZF2,IL18,IL27RA,IL4R,ING4,ITGA6,ITM2B,JAK1,JUN,KLF6,L1CAM,LDLR,LIF,LIFR,MAP2K6,MLLT3,MMD,MYC,N…	668 (15)
INS		other		-0.29	2.72e-09	ACACA,ACADL,ACLY,ADAM10,ADIPOR1,ALDH3A2,CCND1,CDH1,CDKN1A,CEBPB,CITED2,COX4I1,CPT1A,CTGF,CYR61,ERRFI1,FADS3,FAS,FASN,FOS,FOSL1,FOSL2,HSPA5,IGFBP3,IGFBP5,IRS2,JUN,PLIN2,PLK2,PPARGC1A,PTGS1,RASL12,RDH10,SCD,SMPD1,SNCA,SOD1,SREBF1,TFAM,TRIB3,UGCG,VEGFA,VLDLR	851 (23)
FLT1		kinase		-1.732	3.19e-09	ACTN4,ACTR2,APLP2,BCAT1,BIRC5,CAPN2,CCNI,CDKN1A,CSNK2A1,DHCR24,EIF4B,EIF5A,EPAS1,EWSR1,FOS,G3BP1,G3BP2,HLA-B,MARCKS,MAT2A,PTBP1,RDX,SMARCA4,SOX9,TGFBR2,THBS1,VDAC1,YWHAZ	828 (20)
black raspberry extract		chemical drug			3.47e-09	ACTN4,ACTR2,AHNAK,ALDH3A2,ANXA2,CD44,CLDN1,DDX5,DNASE1L2,DUSP5,EIF4G2,FGFBP1,FTSJ3,H2AFZ,HSP90AA1,INHBB,KLF10,KLF5,LAMB3,LAMP2,LEPR,LRBA,MAP2K3,MCL1,MSN,MYO10,PHGDH,PLS3,PPP2R2A,RAD23B,SCEL,SDC1,TUBB6,UBE2C,YWHAH
EP300		transcription regulator		-0.697	3.64e-09	ACADL,AKAP12,AQP5,ATF6,AXIN2,BIRC5,BMF,CA2,CCND1,CCNE1,CD59,CDC25A,CDKN1A,CDKN2A,CDKN2B,CFLAR,CHPT1,CNN3,CPT1A,CRIM1,CRISPLD2,CTSE,CXCL8,CYP1A1,EPHB2,ERBB2,FASN,FN1,FOS,FOSL2,GM2A,GRAMD2B,H6PD,HDAC11,HLA-B,HSP90AB1,ID2,ID3,ITGA6,JUN,JUP,KCNIP3,KCTD1,KRT16,LAMA3,LAMC2,LDHA,LGALS3BP,LMNA,MCF2L,MKI67,MMD,MSH2,MYC,NFKBIA,NPR1,OAS3,PARP1,PERP,PHIP,PPARA,PPARGC1A,PPFIBP2,PRLR,PTPRF,RAPGEF3,RBP1,RMND5A,…	931 (23)
AGT		growth factor	Inhibited	-4.132	3.85e-09	ADAMTS5,ADIPOR1,ANXA1,ATP1A1,ATP2B1,BGN,CALR,CAV1,CCND1,CCNE1,CD44,CDC25A,CDK1,CDKN1A,CDKN2A,CLGN,COL4A1,COL4A6,COL6A1,COX4I1,CREB5,CTGF,CXCL2,CXCL8,CYTH3,EFEMP1,ENG,ERRFI1,ETS1,FASN,FDFT1,FN1,FOS,GFPT1,GJA1,HES1,HMGB2,HMGCS1,HSPB1,HSPG2,ID3,IDI1,IGFBP3,IGFBP5,IL18,INHBB,ITGAV,ITGB3,ITGB5,ITPR2,JAG1,JUN,KLF5,L1CAM,LDLR,LEPR,LIF,LPP,MAD2L1,MAP1LC3A,MYC,MYH10,NAMPT,NCL,NMNAT2,NOTCH3,NPR1,NPR3,NREP,…	724 (17)
CTBP1		enzyme		0.247	4.25e-09	BMP7,CDH1,CDKN1A,CDKN2A,ENC1,ENPP2,FAT1,FKBP5,FOS,JUP,KRT8,MMD,RAC1,SMAD6,THBS1,TMED4,VCAN,VDR	95 (4)
PSEN1		peptidase		0.695	4.33e-09	ACO2,ACTB,ACTG1,APOE,APP,ATP2A2,ATP5F1B,ATP6V1A,C3,CAP1,CCND1,CD74,CFL1,CFL2,CLEC16A,COX8A,CTNNB1,CTSC,CUEDC1,CXCL2,CYFIP2,DBI,DLG4,DPY19L3,DYNLL2,EMP1,ENO1,ENPP2,ERMP1,F2R,FBL,FOS,GAPDH,GAS5,GBA2,GJA1,HES1,HSP90AA1,HSPA5,HSPA8,IRF3,KCNE1B,L1CAM,LRP1,LRP8,MAP6,MBP,MYC,NCAM1,NCSTN,NDUFA8,NME1,NTF3,NUPR1,PAK1,PDXDC1,PER3,PGAM1,PGK1,PKP3,PPIA,PRDX5,PTPRF,SLC38A2,SNCA,SOD1,SPTAN1,STIP1,SYT13,TGFBR2,T…	754 (18)
PPARG		ligand-dependent nuclear receptor		-1.583	4.59e-09	ABCA1,ABCA3,ACACA,ACADL,ACLY,ACOX1,APH1A,APOE,APP,ARL4D,ATP2A2,BIRC5,C3,CA2,CAV1,CAVIN2,CCND1,CDH1,CDK6,CDKN1A,CEBPB,CPT1A,CR2,CTGF,CTNNB1,CTPS1,CXCL1,CXCL2,CXCL8,DGAT2,EDN2,EGLN3,ELOVL6,EPHX1,ERO1A,ETS1,FASN,FN1,FOSL1,GAPDH,GDF15,GPAM,H6PD,HADHA,HES1,HIVEP2,IGFBP3,IGFBP5,INSIG1,IRS2,JUN,KLF4,KLF6,KLK6,KRT18,KRT19,LAMB3,LDLR,LHPP,MCM7,MKI67,MTOR,MYD88,MYH14,NR1H2,PCK2,PCNA,PCTP,PEPD,PFKFB3,PLIN2,…	815 (21)
PAX3		transcription regulator		-1.165	4.85e-09	ALDH3A2,ANXA1,APP,ARHGDIB,ASS1,ATN1,ATP2B4,CAPN1,CCNE1,CDKN1A,CLU,CST3,DBN1,EIF2S1,FGF9,FILIP1L,FUBP1,G6PD,GLDC,GPX4,HSPG2,ID2,ID3,IL6R,LAMB3,LY6K,MDFI,MEOX1,MEST,NEDD9,NMU,NPC2,PAK2,PCNA,PHGDH,PPIB,PTGER3,PTHLH,PXDN,RHOB,SFN,SNCA,SOX4,SREBF1,SRSF3,TFPI2,TGFB2,TNC,VCAN,ZFP36L2	690 (7)
miR-16-5p (and other miRNAs w/seed AGCAGCA)		mature microRNA	Activated	4.083	4.93e-09	ANLN,ATF6,CADM1,CCND1,CCNE1,CCNF,CDC25A,CDK5RAP1,CDK6,CFL2,CHORDC1,EIF4G2,FGFR1,GALNT7,GFPT1,GPAM,GRN,GSTM4,H3F3A/H3F3B,HACE1,HMGA1,HSP90B1,IFRD1,JUN,KCNN4,LYPLA2,MCL1,MRPL20,MSH2,NAA15,NPR3,PNN,PNP,PSAT1,RARS,RIDA,RTN4,SERPINE2,SLC12A2,SLC16A3,SLC25A22,SLC38A1,SLC7A1,SQSTM1,TMEM109,TMEM43,TNFSF9,TPM3,UGDH,VEGFA,ZYX
HNRNPA2B1	-0.244	other		-1.934	5.32e-09	ARSJ,CADM1,CDH1,CEMIP,CLDN1,CTSV,CUX1,ELOVL7,EYA4,FN1,GDF15,GJA1,GSN,HIPK2,HMGB3,HNRNPA2B1,IDS,INHBB,JUP,KRT4,LEPR,MEST,MMD,MYC,NPR3,NRCAM,PBX1,PEG10,PGM2L1,PHACTR2,PLOD2,PPARGC1A,RIMKLB,SRI,SRSF1,TFPI2,TGFB2,TLE1,TNS3,UTRN,VCAN	334 (7)
thioacetamide		chemical toxicant		-1.858	5.58e-09	AACS,ADAMTS1,AKAP12,ANXA1,ANXA2,B4GALT6,BGN,CD44,CD55,CHAF1A,CHAF1B,CLU,CTGF,CTSF,CYP1A1,DBN1,DKK3,EHD3,ELF3,EMP1,EPHX1,ERBB2,F2R,FBLN5,FSTL1,GAS5,GDE1,GOT1,GPNMB,GPX3,GSTM3,HAT1,HSPA4,IGFBP3,JUN,LAMC2,LGALS1,LGALS3,LGALS3BP,LRP8,LTBP1,MCM6,MSH2,MYC,POLE,PPT1,PRLR,PTGFRN,RGCC,S100A11,SCN1B,SELENOW,SLC34A2,SLC7A11,STEAP3,TGIF1,TMSB10/TMSB4X,TRIM25	697 (12)
ciprofloxacin		chemical drug		0.057	6.14e-09	ACO2,ACTN1,ALDH3B1,APP,ASAH1,ATP6V1A,ATP6V1H,CPD,CPNE1,CTSD,CTSV,DNAJC13,GRN,HSPA9,IMPAD1,ITM2C,LDLR,LMTK2,LONP1,MFGE8,MYBBP1A,MYOF,NIFK,NRCAM,PSAP,RPL10A,RPL7A,RUVBL1,SHMT2,SLC2A6,TMPO,TTYH3,UBTD1,VDAC1	435 (4)
VCAN	-0.541	other		-0.597	6.33e-09	ADAMTS9,APOE,ASS1,ATRN,C3,CD59,CDKN1A,CDKN2A,CEBPB,CLU,CPE,CRISPLD2,CXCL2,CXCL8,DAG1,ENPP2,FAS,FBLN5,FN1,GLIS3,GPC6,IFI6,INHBB,IRF8,ITGA3,LGALS3,LOXL4,MSLN,MYH10,NFKB1,NFKBIA,NOTCH3,OAS3,PAM,PCSK5,PLAU,PRDX5,RBP1,SMAD3,SORT1,ST6GAL1,VCAN,VEGFA	532 (17)
n-nitrosomethylbenzylamine		chemical toxicant		-1.067	6.65e-09	ACTN4,ACTR2,AHNAK,ALDH3A2,ANXA2,CCND1,CD44,CDKN2A,CLDN1,DDX5,DNASE1L2,DUSP5,EIF4G2,FGFBP1,FTSJ3,H2AFZ,HSP90AA1,INHBB,KLF10,KLF5,LAMB3,LAMP2,LEPR,LRBA,MAP2K3,MCL1,MSN,MYO10,PCNA,PHGDH,PLS3,PPP2R2A,PTGS1,RAD23B,SCEL,SDC1,TUBB6,UBE2C,YWHAH
APOE	0.579	transporter	Activated	2.102	6.72e-09	ABCA1,ABCA2,ACOX1,ACTB,ADAM10,ADAMTS5,ADGRG1,APOE,APP,ARHGEF12,BCAM,BGN,CALR,CAV1,CCND1,CD44,CLU,COL18A1,COMMD6,CPT1A,CSF1,CTGF,CTNNB1,CTNND2,CTSB,CTSD,CTSV,CYR61,F2R,FKBP5,FOS,GPX3,GPX4,HSP90AB1,HSP90B1,HSPA5,HSPG2,ITGA3,JAK1,JUN,LAMA1,LDLR,LIMS2,LIPG,LRP1,LRP8,LTBP1,MAP2K3,MAP3K1,MYBBP1A,MYO1B,NMNAT2,NPAS3,OGA,PHF21A,PHLDA1,PLAU,PMEPA1,PPFIBP2,PSMC4,RPL10A,S100A9,SDC4,SOCS3,SOD1,TCIRG1,TIAM1,TN…	886 (19)
CREB1		transcription regulator	Inhibited	-2.804	6.82e-09	ABCA1,APOE,ARFGEF3,ARHGAP35,ATP1A1,ATP2B4,AURKA,BAG3,BIRC5,BRD9,CALCB,CAPN5,CCNB1,CCND1,CDC37,CDKN1A,CEBPB,COX8A,CPD,CPT1A,CR2,CRIM1,CXCL2,CXCL8,CYFIP2,CYR61,EHD4,ERRFI1,ESRRG,EXOSC6,FASN,FGFR2,FN1,FOS,FOXE1,GAA,GAL,GPNMB,HMGCS1,HSPA4,HSPA5,IDI1,IGSF10,INA,IRS2,JUN,KLF4,KLF5,LAPTM4B,LDLR,LITAF,MARCKSL1,MAT2A,MCL1,MCM5,MCM6,MEST,MKI67,MRPL49,MVD,MYC,MYH10,MYO1B,NEO1,NEURL1B,NF1,NPC2,NREP,NRP2,OCIA…	817 (21)
MIR17HG		other		0	6.94e-09	ALPL,APP,ATP7A,BMPR2,CCND1,CCNE1,CDKN1A,CELSR1,CPE,FBN2,FOXB1,FRAS1,GLG1,HEG1,HSPG2,JAG1,LAMA5,LRP1,LTBP1,MAP3K1,MDFI,MEGF8,NCSTN,REST,SEL1L,SKI,SMAD6,SORT1,SOX4,TGFBR2,TGIF1,TNFAIP3,TNKS,TRIP11,ZNF703,ZNRF3	699 (11)
CDK4/6		group		-1.61	7.11e-09	AHNAK,ARHGEF2,CALU,CCND1,CDK6,EMSY,ENO1,EPHA2,ERRFI1,FAM129B,G3BP1,HRNR,HSPB1,LAMB2,LASP1,MARCKS,MYO7A,NOP58,RPL10,RPL13,RPL27A,RPS6,SEC61B,TALDO1,TUBA1C,VPS13D
curcumin		chemical drug	Activated	2.676	7.11e-09	ABCA1,ADAMTS5,AKR1A1,APOE,APP,ATP6AP2,AXIN1,BIRC5,CAV1,CCNB1,CCND1,CCNE1,CD44,CD81,CDH1,CDK1,CDK6,CDKN1A,CDKN2A,CEBPB,CFLAR,CTGF,CTNNA1,CTNNB1,CXCL1,CXCL8,CYP1A1,DLG4,DNAJB1,DNMT1,E2F4,ERBB2,ETS1,FAS,FOS,FOSL1,FOSL2,FTL,HMGB1,HSP90B1,HSPA8,IGFBP5,ITGA6,JUN,MARCKSL1,MCL1,MST1R,MTOR,MYC,NAMPT,NCAM1,NEO1,NFKB1,NFKBIA,NQO1,OGDH,PAK1,PLAU,PPARA,PPARGC1A,QARS,SOCS3,SOD1,SOX9,SREBF1,STAT3,TACC2,TFAM,TFR…	692 (14)
IgG		complex		1.499	8.71e-09	ADGRG1,ALDH3B2,APOE,APP,ASAH1,ATP1B3,C3,CALR,CDKN1A,CDKN2B,CEBPB,CSF1,CTSC,CXCL8,DHCR7,DSP,EMP1,EZR,FGFBP1,FN1,GNAS,GPRC5A,GUK1,HDGF,HSPA5,HSPB1,IFITM3,KLK6,KRT15,KRT16,KRT18,LDLR,LGALS1,LGALS3,MYC,PLS3,PRSS8,RND3,STK24,TNC,TNFAIP3,TOB1,TRIM16,UGCG,VEGFA	595 (16)
ARNT		transcription regulator		-1.835	8.84e-09	ALDH7A1,CAV1,CD81,CITED2,CLDN1,CTSD,CYP1A1,ENG,ENO1,EPAS1,ERO1A,ESRRG,FURIN,G6PD,GAPDH,GAS1,ID2,IRS2,ITGAV,ITGB3,KIF20A,LDHA,LOXL2,MYL6,NQO1,PCK2,PDPK1,PGK1,RANBP1,RANGAP1,SIM1,SOCS3,TFRC,TUBA4A,UBE2C,VEGFA	1051 (25)
NR3C1		ligand-dependent nuclear receptor		0.701	1.1e-08	AATK,ABCA1,ACTB,ACTN1,AKTIP,AMIGO2,ANXA1,APOE,APP,AQP5,ATP6AP1,BAG3,BMF,CAPN2,CARD10,CAV1,CAVIN2,CCND1,CD70,CDK11B,CDKN1A,CEBPB,CLCF1,CORO1C,CPEB4,CRYAB,CUL1,CUL4A,CXCL2,CXCL8,CYR61,DAG1,DBI,DDX5,DEDD2,DGAT2,DPP7,DYNLL1,DYNLL2,EDN2,EMP1,ENC1,ERRFI1,F2R,FKBP5,FN1,FOS,GAS1,GPX3,H6PD,HNRNPU,HSP90AB1,IFI6,IFT122,IL18,IRF8,ITGAV,ITGB6,JUN,KRT15,KRT17,KRT5,LIF,LYST,MAL,MALT1,MAOA,MCL1,MDM4,MEST,MT2A,MY…	1200 (19)
IFNG		cytokine		-1.148	1.15e-08	ABCA1,ACLY,ACTB,ADAMTS9,ADGRG1,ADORA1,AIF1L,ALDH7A1,ALPL,APP,ARNT2,ASS1,ATP1A1,ATP2A2,BMF,C3,CALCA,CALCOCO2,CAV1,CCND1,CD276,CD44,CD55,CD74,CDC25A,CDH1,CDKN1A,CDKN2A,CDKN2B,CEBPB,CELSR1,CELSR2,CERS6,CFLAR,CIRBP,CLIC5,CSE1L,CSF1,CTGF,CTNNB1,CTSB,CTSC,CTSD,CTSV,CX3CL1,CXADR,CXCL1,CXCL2,CXCL8,DDR2,DDX5,DDX58,DHX9,DLG4,DTX3L,DUSP5,E2F4,EEF1A1,EGLN3,EHF,EMID1,ENO1,ENTPD2,ERBB2,F2R,FAS,FASN,FGF12,FHL2,…	842 (18)
phorbol myristate acetate		chemical drug	Inhibited	-3.973	1.19e-08	ABCA1,ACTB,ADAM9,ADAMTS1,AHSA1,AMIGO2,ANXA1,APP,APRT,ATP2A2,ATP2B4,AURKA,AURKB,BIRC5,BMP7,BTC,C3,CA2,CA8,CAV1,CCND1,CCNE1,CD276,CD44,CD55,CD70,CDH1,CDK1,CDKN1A,CDKN2A,CDKN2B,CEMIP,CFLAR,CLCF1,CLDN1,CPE,CR2,CSF1,CTGF,CTNNB1,CTSB,CTSD,CTSV,CXCL2,CXCL8,CYP1A1,CYR61,DEK,DNMT1,DUSP5,DUSP6,E2F4,EIF4A3,EIF4G1,EIF5A,EPHA2,ERBB2,ERBB4,ERRFI1,ETS1,EZR,FAM83G,FAS,FEM1B,FGFBP1,FKBP5,FOS,FOSL1,FOSL2,FURIN,GAL…	885 (16)
let-7a-5p (and other miRNAs w/seed GAGGUAG)		mature microRNA	Activated	3.917	1.53e-08	ADGRG1,ATAD3B,AURKB,BIRC5,CALCOCO2,CARHSP1,CCND1,CCNE1,CDC25A,CDIPT,CDK6,CDKN2A,CEMIP2,COIL,COL27A1,DICER1,DSP,EIF4G2,FADS2,HMGA1,HMGA2,IFIT5,IFRD1,ITGB3,KLK10,KRT19,MYC,NF2,OTULINL,PXDN,RDH10,RHOB,RRP8,S100A4,SCD,SLC1A4,SLC38A1,SPCS3,STAT3,THBS1,UHRF1	362 (7)
WNT1		cytokine		-1.181	1.62e-08	AXIN2,BIRC5,CCDC80,CCNB1,CCND1,CCNG1,CDH1,CDKN1A,CDKN2A,CTNNB1,E2F4,EEF1A1,EFNB1,EIF1AX,EIF4G1,EIF5A,EIF5B,ENPP2,ETV4,FN1,FOS,GAS1,GRN,HES1,JUN,KLF5,KRT19,KRT5,MRAS,MYC,NOTCH3,PDPK1,RPS6,SEMA3C,SERPINE2,SIM1,TLE1	851 (21)
S100P		other			1.63e-08	ACTB,CCND1,CFL1,COTL1,CTSD,KRT18,KRT19,KRT8,S100A6
TIMP3		other		0.728	1.77e-08	ADAM10,APP,CEBPB,CTNNB1,ENG,FAS,FOS,ITGB6,JAK1,JUN,KLF4,LAMC2,LRP8,LTBP1,NFKB1,SKI,SMAD6,STAT3,TGFBR2,THBS1,WNT11	624 (15)
INSIG2		other	Activated	3.237	1.85e-08	ACACA,ACLY,ELOVL6,FASN,FDFT1,G6PD,GPAM,INSIG1,LDLR,SCD,SREBF1	528 (9)
decitabine		chemical drug	Inhibited	-3.215	2.26e-08	ABCC3,AKAP12,ANXA2,APOE,ARHGDIB,BMPR2,CADM1,CASZ1,CAV1,CCND1,CD44,CDH1,CDH6,CDK1,CDKN1A,CDKN2A,CDKN2B,CLU,COPA,CTGF,CYP1A1,DLX4,DNMT1,EEF1A1,EGFL6,EHF,EIF3F,FAS,FBN2,FILIP1L,FN1,FOXE1,FPGS,GDF15,GSN,HLA-B,HLA-C,HNRNPD,HPRT1,IGFBP3,ITGA3,ITGAV,JAG1,JUP,KLF4,KLF6,KLK10,KRT15,KRT16,KRT18,KRT7,KRT8,LAMA3,LDLR,LEPR,LGALS3,MECP2,MIB2,MKI67,MSH2,MYC,MYEF2,NFKBIA,NME1,NPTX1,NQO1,PABPC1,PCNA,PKP2,PLCE1,PX…	936 (22)
MAP2K1		kinase	Inhibited	-2.647	2.29e-08	ADGRG1,APOE,AXIN2,CALCB,CCND1,CD44,CDKN1A,CDKN2A,CDKN2B,CFLAR,CRYAB,CTGF,CTSB,CXCL8,DNMT1,DUSP5,DUSP6,ENO1,F2R,FASN,FOS,FOSL1,FURIN,GLI2,HSPA5,ITGB3,JUN,JUP,LDLR,LGALS3,MBP,MYC,NFKBIA,PCNA,PTPN13,RAP1GAP,RAP2B,RRAGD,SERPINE2,SMAD3,SOX9,TFPI2,THBS1,TNC,VEGFA,ZWINT	902 (21)
cycloheximide		chemical reagent		-0.031	2.54e-08	ACOX1,ACTB,ADRA1B,AGFG1,APP,AQP5,ASS1,ATP2B4,BEX3,CALR,CAV1,CCND1,CD44,CD55,CDKN1A,CEBPB,CFLAR,CITED2,CSF1,CTGF,CTNNB1,CXCL1,CXCL2,CXCL8,CYP1A1,CYR61,DHRS2,EEF1A1,EIF4G1,FAS,FGFR1,FN1,FOS,FOSL2,GJA1,GNAS,GOT1,HMGA2,IGFBP5,IL4R,IRS2,ITGB3,ITGB5,JUN,KLF5,LDHA,LONP1,MCL1,MYC,NFKBIA,NPM1,NQO1,PERP,PFKFB3,PGK1,PLAU,PTGS1,PTHLH,PTPN13,RHOB,RHOBTB2,SCD,SIVA1,SLC12A4,SNRNP70,SOCS3,SRSF7,TGFBR2,THBS1,TK1,…	879 (17)
IKBKB		kinase		-0.132	2.8e-08	ABCA1,ANKRD1,AURKB,C3,CBLB,CCND1,CD44,CDC25B,CDH1,CDKN1A,CEBPB,CFLAR,CLU,CSF1,CTGF,CTNNB1,CTSB,CTSF,CX3CL1,CXCL1,CXCL2,CXCL8,DUSP6,ENPP2,ETS1,FAS,FASN,FOS,GM2A,GRN,ITGB3,ITGB5,KIF20A,KLF5,KRT18,KRT8,LIFR,LMNB1,MAT2A,MBP,MYC,NFKB1,NFKBIA,NFKBIB,PCDH7,PLAU,PLD3,POSTN,PTPN13,RBP1,S100A4,SEMA3C,SERPINE2,SFRP1,SOCS3,STAT3,TGFBR2,TLN1,TNC,TRAF2,VCAN,VEGFA	730 (14)
AKT1		kinase		-1.123	2.96e-08	ACLY,ANKH,ANKRD1,ASS1,AURKB,BIRC5,CCND1,CCNE1,CD74,CDH1,CDKN1A,CFLAR,CKS2,CLU,COL4A1,CST3,CTNNB1,CTSV,CXCL8,DHCR7,DIAPH1,DLG4,ENO1,EZR,FAS,FASN,FN1,FOS,FSTL1,GDF15,HMGB2,HMGCS1,HNRNPM,IGFBP5,IRS2,LAMA1,MBP,MCL1,MT2A,MYC,MYH10,NFKB1,NQO1,PHLDA1,PPARA,PPARGC1A,RHOB,SCD,SEMA6D,SIVA1,SORT1,SREBF1,TGFB2,THBS1,TK1,UBE2C,UBE2L3,VCAN,VCP,VEGFA,ZWINT	977 (23)
mifepristone		chemical drug		0.152	3.03e-08	ABCC3,ALPL,ANXA1,APOE,BCAT1,BMP7,C3,CA2,CALCB,CAV1,CCND1,CD74,CDKN1A,CEBPB,CLDN3,CLU,COL18A1,CTGF,CTNNA1,CTSD,CTSF,DKK3,EPHB3,FAS,FDFT1,FKBP5,FOS,GAL,GJA1,H6PD,HSPA4,HSPA5,IGFBP3,IL4R,INHBB,IRS2,ITGB3,JUN,KLF4,LAMA5,LAMB3,LAMC2,LDLR,LRP1,MAD2L1,MYC,NCOA1,NFKBIA,PADI2,PCNA,PEPD,PFKFB3,PLK2,POSTN,PTGS1,RFX2,RHOB,S100A6,SFRP1,SUMO1,TK1,VCAN,VDR	854 (20)
RBL1		transcription regulator		1.819	3.64e-08	AURKB,CCND1,CCNE1,CDC25A,CDK1,CDKN1A,CDKN2A,DUSP10,E2F4,FAS,FOS,HES1,MCM2,MCM5,MCM6,MCM7,MTOR,MYC,ORC1,PA2G4,PCNA,PPARGC1A,RRM2,SFRP1,THBS1,VEGFB	786 (18)
SREBF2		transcription regulator	Inhibited	-4.001	3.64e-08	AACS,ABCA1,ACACA,ACLY,CDKN1A,DBI,DHCR7,ELOVL6,FADS2,FASN,FDFT1,G6PD,HMGCS1,IDI1,INSIG1,IRS2,LDLR,LRP1,MVD,NSDHL,PLIN2,RDH11,SCD,SREBF1,THRSP,TM7SF2	745 (21)
cardiotoxin		chemical - other		-1.387	3.95e-08	ACOX1,ADAM10,APRT,ATP6V1A,BGN,BIRC5,CCND1,CCNE1,COL6A2,CTSV,EZR,FBL,FEN1,FGF12,FGFR1,G6PD,GM2A,HSP90AA1,HSPA5,IL18,IL4R,IL6R,ITGA6,ITGB5,KPNA2,LTBP1,MCM2,MCM7,MEST,MMP15,NASP,NPM1,PCNA,PGAM1,RANBP1,RPSA,SNX5,STAT3,TNNC1,TXNRD1
troglitazone		chemical drug		1.906	4.05e-08	AATK,ABCA1,ACOX1,ADIPOR1,ANXA2,ATP2B1,AXIN2,BIRC5,C3,CAV1,CCNB1,CCND1,CCNJ,CD59,CDC25A,CDH1,CDKN1A,CDKN2A,CEBPG,CFL1,CFLAR,COL4A1,CRYAB,CTNNB1,CXCL1,CXCL8,CYP1A1,DBI,E2F4,EGLN3,EPHA1,ERO1A,ETS1,FADS2,FASN,FN1,FOS,FOSL1,GDF15,GLO1,GPAM,HIPK2,HMGB1,HMGB3,HSPA5,IFRD1,ITGA6,JUN,KLF4,LAMA3,MCL1,MKI67,MRPL47,MYC,NFKB1,NFKBIA,NRIP1,PADI2,PCNA,PLEC,PLIN2,PPARA,PPARGC1A,RACGAP1,RGS10,SCD,SDC1,SLC39A10,TAL…	923 (22)
gefitinib		chemical drug		1.483	4.32e-08	ADAMTS1,ADAMTS15,ALDH1A1,AURKA,AURKB,BIRC5,BMF,C3,CCNB1,CCND1,CCNE1,CCNF,CDH1,CEBPB,CELSR2,CFLAR,CTSB,CXCL8,ERBB2,ETV4,FGFR2,FOSL1,GJA1,HSP90B1,HSPB1,IGFBP5,KRT19,LIFR,MAP2K6,MAP4K4,MKI67,MMP15,NRP2,PCNA,PDCD11,PTTG1,RAD18,RHOB,S100A9,SLPI,VEGFA,XRCC2	1045 (23)
TCR		complex		-0.916	4.41e-08	APOE,ATP5F1B,BCAT1,CBLB,CCND1,CCNE1,CD44,CD70,CDH1,CFLAR,CTSB,CXCL8,DDX58,DKC1,EBNA1BP2,ENO1,FAS,FBL,FOS,GNPDA1,HSP90B1,HSPA5,HSPA9,ID3,IFI6,IL4R,JUN,LMNB1,MCL1,MYC,MYD88,NFKB1,NFKBIA,NME1,NOP58,PA2G4,PDIA4,PGAM1,PGK1,PHB,PIK3R3,PLCG1,PRMT1,RIPK1,RPL10A,RPL13A,RPL15,RPL18A,RPL22,RPL3,RPL31,RPL4,RPL5,RPL6,RPL7,RPLP0,RPS13,RPS16,RPS23,RPS3,RPS4X,RPSA,RRS1,SCARB2,SEMA3A,SLC1A5,SOCS3,STAT3,SYNCRIP,TA…	708 (19)
FOXM1		transcription regulator	Inhibited	-3.971	4.82e-08	ANXA1,AURKB,AXIN2,BIRC5,CAV1,CCNB1,CCND1,CCNE1,CCNF,CDC20,CDC25A,CDC25B,CDH1,CDK1,CDKN1A,CDKN2A,CKS2,CTNNB1,FOS,HIST1H2BG,IPO7,JUN,KIF20A,LDHA,MKI67,MYC,NES,NFKB1,PCNA,PGK1,PTTG1,SFRP1,SQSTM1,STAT3,TGFBR2,VCAN,VEGFA	878 (24)
methotrexate		chemical drug		0.468	5.26e-08	ABCA1,ACOX1,ACTB,ACTG1,ADIPOR1,AGPAT3,AMD1,ANKH,APEX1,ASS1,C3,CCND1,CCNG1,CDH1,CDKN1A,COL4A1,CPT1A,CR2,CSF1,CTSV,CXCL8,DGAT2,DUSP10,ENTPD2,EPAS1,FADS1,FAR1,FAS,FASN,GAPDH,GPAM,GSN,HADHA,HMGCS1,IGFBP3,IGFBP5,IL18,LRP1,MAP2K6,MYC,NQO1,PBX1,PFN2,PLD2,PPARA,PPIA,PRDX1,RAC1,S100A11,SCD,SOCS3,SOD1,THBS1,TOB1,ZFP36L1	889 (19)
CD44	-0.489	other		-1.807	5.4e-08	AAK1,ABCA2,ABCA5,ACTB,ARHGEF12,BCAM,BGN,BIRC5,CALR,CCND1,CCNG1,CD44,CDH1,CDKN1A,CLU,COL18A1,CX3CL1,CXADR,DNMT1,ERBB2,FAS,FASN,FKBP5,FN1,HDGF,HSP90AB1,ITGA3,ITGAV,JUN,KDM1A,KDM1B,LGALS1,LGALS3,LIMS2,LTBP1,MCL1,MYBBP1A,MYC,MYO1B,OGA,PLAU,PMEPA1,PTHLH,SDC4,TCIRG1,THBS1,TIAM1,VCP,ZYX	915 (16)
BMS-690514		chemical drug	Activated	4	5.44e-08	CCNB1,CCND1,CDK1,CTSF,DNAJB6,HSP90AA1,HSPA4,HSPA8,HSPH1,MCL1,MCM4,MCM5,MCM6,MCM7,PCNA,PPARA	851 (11)
KDM5B		transcription regulator	Activated	3.291	5.95e-08	AURKA,BUB3,CAV1,CCNB1,CCND1,CCNE1,CDIPT,CDK1,CLCF1,CLDN1,CTGF,DHCR24,DLGAP5,EHD1,EIF5B,ERBB2,FGFR2,FJX1,GAL,GJB2,IARS2,INSIG1,IVNS1ABP,LGALS3BP,MCM2,NEDD9,NOL3,OSER1,PLS3,PRLR,PSD3,PSME3,SAT1,SMARCA2,SNRPG,SOX9,TGFB2	597 (11)
LDLR	-0.42	transporter	Inhibited	-2.169	6.01e-08	ABCA1,ACACA,ACLY,ALCAM,APOE,ATP7A,AXIN2,BGN,CCND1,ELOVL6,FASN,G6PD,GJA1,GPAM,H6PD,HSPA5,HSPG2,LDLR,LRP1,MYC,NR1H2,PPARA,PPARGC1A,PSMA7,PSME2,SCD,SREBF1,UBE2D3,VLDLR,WNT7A	830 (20)
YAP1		transcription regulator	Inhibited	-2.821	7.21e-08	AMOTL2,ANKRD1,ANLN,AURKB,BIRC5,CAVIN2,CCND1,CCNF,CDH1,CDK1,CDK6,CDKN1A,CTGF,CYR61,DICER1,FN1,FOS,ID2,JAK1,LDHA,LIFR,MCM6,MSLN,MYC,MYL9,NF2,NUPR1,SFN,SOX9,UCA1,UHRF1	674 (19)
Pdgf (complex)		complex	Inhibited	-3.399	7.75e-08	CAV1,CCND1,CD44,CDK6,CDKN1A,CDKN2B,COL4A1,EIF2S1,ERRFI1,FN1,FOS,GJA1,HEY2,IRS2,ITGB3,JAG1,JUN,LDLR,MCM6,MCM7,MYC,NCAM1,NOTCH3,NOV,NTF3,PCNA,PIK3R3,PLAU,SV2A,VEGFA	768 (21)
SREBF1	-0.194	transcription regulator	Inhibited	-2.539	7.77e-08	AACS,AARS,ABCA1,ACACA,ACLY,ADGRG1,AGMAT,CAPZB,CDKN1A,CEBPB,COL6A1,CXADR,DBI,DHCR7,DPY19L3,ELOVL6,ELOVL7,FADS1,FADS2,FAS,FASN,FDFT1,FN1,G6PD,GPAM,GPNMB,GPX3,HMGCS1,HSPA13,HSPA5,IDI1,INSIG1,IRS2,LDLR,LGALS3,MDK,MVD,NSDHL,NUPR1,PCK2,PIK3R3,PLS3,PMPCA,RBP1,RDH11,RETREG1,RPLP0,RPS27,SCD,SEZ6L2,SMPD1,SREBF1,SV2A,THRSP,TM7SF2,VEGFA	679 (19)
thapsigargin		chemical toxicant		-0.789	7.77e-08	ADIPOR1,ATF6,ATP2A2,CALR,CAPN5,CAV1,CCND1,CDKN1A,CEBPB,CLU,COX5B,CREB3L2,CXCL2,CXCL8,EIF1,EIF2A,ERBB2,ERLEC1,ERRFI1,ETS1,FN1,FOS,HSP90B1,HSPA5,HSPA9,JUN,KLF4,KPNA1,LIFR,LMAN2,LONP1,MCL1,MTHFR,MYC,NFKBIA,PCK2,PCNA,RIPK1,SESN2,SFN,SREBF1,SRI,THRSP,TMEM100	608 (21)
RICTOR		other	Inhibited	-2.351	8.04e-08	ATP5F1B,ATP5MC2,ATP6AP1,ATP6V1A,ATP6V1H,CFLAR,COX4I1,COX8A,IRS2,LEPR,LHPP,MCL1,NDUFA4L2,NDUFA8,NDUFB5,PSMA3,PSMA4,PSMA5,PSMA7,PSMB2,PSMC2,PSMC4,PSMD11,PSMD12,PSMD13,PSMD14,PSMD2,PSMD3,PSMD4,PSME2,PSME3,RORC,RPL10,RPL10A,RPL11,RPL13A,RPL14,RPL18,RPL22,RPL23,RPL28,RPL4,RPL6,RPL7,RPL7A,RPLP0,RPLP2,RPS11,RPS13,RPS23,RPS3,RPS5,RPS6,RPS8,RPSA,RSL24D1,SREBF1,TCIRG1	443 (11)
mir-210		microRNA		-0.769	8.22e-08	ABCC3,ACVR1B,CBX1,CDH1,CDKN2A,CTGF,EHD2,FAM3C,FKBP9,GDE1,GPD1L,HECTD1,HOXA3,INHBB,KLF6,LASP1,MRPL36,NCAM1,NIPBL,NPTX1,NUP210,PSAP,SCARA3,SERTAD2,SIPA1L3,TNPO1,TNPO3,TP53I11,VAMP7
COL18A1	0.251	other	Activated	2.591	8.59e-08	ANTXR1,CCND1,CDC25B,CTNNB1,EPHB1,EPHB2,ETS1,F2R,FGFR1,FN1,FOS,ID3,IL18,ITGAV,ITGB3,JUN,LDHA,MCL1,MYC,PDCD5,PLAU,SPOCK1,STAT3,THBS1,TNFRSF1A,TUBA1A,VDAC1,VEGFA	674 (20)
PRKCA		kinase		-0.52	8.59e-08	APP,ARHGDIB,ARL4C,CAV1,CCND1,CCNE1,CD55,CDKN1A,CTGF,CTSB,CXCL2,DIAPH1,ERBB2,ETS1,FN1,FOS,GDF15,HES1,ID2,ID3,IGFBP3,INSIG1,JUN,MYC,NFKB1,NFKBIA,NQO1,PEG10,PVR,RHOBTB3,S100A9,TGFB2,UBAP2L,VEGFA	664 (17)
PTH		other		-0.93	8.86e-08	ADAMTS1,AHNAK,ALPL,ATP2A2,AXIN2,CCND1,CDKN1A,CEBPB,CSF1,CTGF,CTNNB1,CXCL2,EIF4B,FN1,FOS,FOSL2,GALNT3,GJA1,GOLGB1,IGFBP3,IGFBP5,IL6R,ITGAV,JUN,LMNA,LRBA,NDRG2,PLAU,POSTN,RAP1GAP,RBM14,SDC4,SEC61B,SMAD3,SMAD6,SOCS3,SORT1,TFPI2,TNS1,VDR,WNT7A	637 (20)
MAPT		other		-1.951	9.23e-08	ACO2,ACTG1,APP,ATP5F1B,ATP6V1A,C3,CAP1,CAPN1,CAST,CCNB1,CCND1,CDKN1A,CFL1,CFL2,COX4I1,CYFIP2,DBI,DLG4,DPY19L3,DYNLL2,ENO1,ERMP1,FBL,FOS,GAPDH,GLO1,GPX4,HSP90AA1,HSPA5,HSPA8,JUN,MAP6,MBP,NDUFA8,NFKB1,NME1,NMNAT2,PAK1,PGAM1,PGK1,PKP3,PPIA,PRDX5,SEPT11,SNCA,SOD1,SPTAN1,STIP1,TPM3,TPT1,TUBA1A,TUBA1C,TUBA4A,TUBB4B,TUBB6,TXN,VDAC1,YWHAZ	822 (21)
HSF2		transcription regulator	Inhibited	-3.208	9.31e-08	CCT2,CCT3,CCT4,CCT5,CCT6A,CCT8,CLU,HSPA4,HSPB1,HSPH1,JUN,PSMA5,PSMB2,PSMC4,PSMD3,TCP1,TXN
F2		peptidase	Inhibited	-3.225	1.06e-07	ADAMTS9,AKR1B1,CALR,CCND1,CD44,CD55,CDKN1A,CFLAR,CLU,COL4A1,CORO1C,COTL1,CTGF,CTPS1,CX3CL1,CXCL1,CXCL8,CYR61,DKK3,EHD4,ETS1,F2R,FN1,FOS,FOSL1,FOSL2,HMGA1,HSP90AA1,IFRD2,IGFBP5,JUN,KLF6,LAMP2,LOXL2,MEOX1,MYC,NCOA7,NFKBIA,NUP62,PDIA4,PGM2L1,PLCB3,PROS1,RAC1,RHOB,RNH1,SDC4,SLC2A12,SLC2A6,SLC7A1,TAGLN2,TFPI2,TGFB2,THBS1,TNFAIP3,TNNT2,TRIO,VEGFA	920 (18)
PRNP		other		0.172	1.15e-07	APOE,APP,CCND1,CD44,CDKN2A,CTSD,DLG4,EIF2S1,EPS8,FGF9,FOSL1,GJA1,HSP90B1,HSPA5,HSPA8,HSPA9,HSPB1,ID2,LAMP2,LRP1,MYC,PDIA3,SOX9,TLE1	776 (21)
bromobenzene		chemical toxicant		0.997	1.15e-07	ABCC3,ACTN4,CAPN1,CDKN1A,CTSV,FDFT1,FOS,GAPDH,GOT1,HMGCS1,HSP90AA1,HSPA13,HSPA5,HSPB1,JUN,LONP1,MPRIP,MYC,NFKB1,NQO1,RPL22,RPL28,TUBA1A,YWHAQ
trans-hydroxytamoxifen		chemical drug		0.87	1.2e-07	ABCC5,ARNT2,CLU,COL4A5,DBN1,ENC1,ERBB2,GNS,GPRC5A,INHBB,KLF6,KRT7,KRT81,L1CAM,LAMB2,LHFPL2,LITAF,MMD,MYO1B,PDZK1,PLK2,PRSS23,PTGER3,PXDN,RAP1GAP,RND3,SELENBP1,SMAD3,SMPD1,TGFB2,TM4SF1,TMEM131L,TPM1	775 (12)
PPARGC1B		transcription regulator		-0.488	1.22e-07	ABCA1,ACACA,ACADL,ATP5F1B,C3,CCND1,COX4I1,DHCR24,EGLN3,ENO1,ERBB2,ERO1A,ESRRG,FASN,FDFT1,GPAM,MCM4,MVD,PGAP3,SCD,VEGFA	783 (17)
ERN1		kinase		-0.488	1.33e-07	ACACA,ATP2A2,CDH1,CDH6,CEBPB,CNTN1,CREB3L2,CXCL2,DGAT2,ERO1A,ETS1,FAS,FASN,GOT1,HSP90B1,HSPA5,ITGB6,JUN,MCL1,MVD,PDRG1,PLIN2,PRKDC,PROS1,PVR,SCD,SEC61A1,SEL1L,SLC7A1,SPTLC3,SRP68,SYT11,TINAGL1,VEGFA	543 (18)
RB1		transcription regulator		1.893	1.39e-07	ACO2,ACTB,ALPL,ATP1A1,AURKB,BIRC5,CBX5,CCNB1,CCND1,CCNE1,CDC25A,CDH1,CDK1,CDKN1A,CDKN2A,CHAF1A,CITED2,CLDN3,COX4I1,CPA4,CTGF,CXCL8,DDX11,DEK,DNMT1,EHD3,EPS8,EZR,FAS,FEN1,FN1,FOS,FOSL1,GMPS,GPRC5A,GPT2,H1F0,HMGB2,KPNA4,KRT18,KRT4,MAP2K3,MCM2,MCM4,MCM5,MCM6,MCM7,MELK,MRPL17,MRPS23,MTOR,MYC,NME1,OGA,ORC1,PARK7,PARP1,PCNA,PMEPA1,PPARGC1A,PPFIBP1,PTGS1,RANBP1,RFC3,RRM2,RSL1D1,SLBP,SNTB2,TGFB2,TIMM50,T…	693 (16)
Insulin		group	Inhibited	-4.188	1.41e-07	ACACA,ACLY,ACTB,ADAM10,ADIPOR1,APOE,APP,ATP5MC2,ATP7A,BIRC5,CCND1,CCNE1,CDKN1A,CDKN2B,CEBPB,CFLAR,COL4A1,CTNNB1,CXCL1,CYP1A1,DBI,EPAS1,ERO1A,ERRFI1,FADS1,FADS2,FASN,FGFR4,FN1,FOS,FTL,G6PD,HES1,HNRNPK,HSP90B1,HSPA5,IGFBP3,INSIG1,IRS2,JUN,KLF4,LEPR,LGALS3BP,MAOA,MCM6,MCM7,MTOR,MYC,NFE2L1,NFKBIA,NPR1,NUCB2,OGA,PFKFB3,PGK1,PLCB1,PNPLA2,PPARA,PPARGC1A,PRKAA2,PTHLH,RAC1,RPL32,RPS16,RPS6,SCD,SLC38A2,SLC…	865 (20)
MED1		transcription regulator	Inhibited	-3.157	1.5e-07	ACACA,ACLY,ACOX1,AURKA,AURKB,BIRC5,BOP1,CCNB1,CCND1,CCNE1,CCNJ,CDC20,CDK1,CDKN1A,CHAF1A,CYP1A1,ERBB2,ESRRB,FADS2,FASN,HDAC7,HPRT1,ID2,IGFBP3,IRF8,KLF4,LIF,MAD2L1,MCL1,MYC,NCL,NF1,NFKBIA,PRLR,PTMA,SMARCA4,STC2,THBS1,TNNC1,VDR	983 (23)
PDX1		transcription regulator	Inhibited	-3.708	1.53e-07	ACTB,ACTG1,AKR1B1,ANXA2,ARL4D,ATP2A2,CAMK2N1,CCND1,CD44,CX3CL1,CXCL2,DUSP5,DUSP6,EPHB1,ERO1A,FGFR1,FH,GNAS,GOT1,GRN,HSPA5,ID2,ID3,IGFBP3,INSIG1,IRS2,JUN,KLF10,KLF6,KRT18,KRT8,LTA4H,MYC,NFKB1,NQO1,PCNA,PDE4B,PDIA4,PDIA6,PHGDH,PRSS23,PTGER3,PTPRF,TFAM,TRIB3	769 (20)
SMARCA4	-0.123	transcription regulator		-1.629	1.58e-07	ABCA1,ACTN4,ADGRG1,AGMAT,AGR2,AHNAK,ARHGDIB,ARL4C,ATP2B4,BIRC5,CCDC85B,CCDC9B,CCND1,CD44,CD74,CDC25A,CDH1,CDKN1A,CDKN2A,CDKN2B,CEBPB,CLCF1,CNTN1,CORO6,COTL1,CSF1,CTGF,CTSB,CUL4A,CYP1A1,DDX18,DUSP6,EFNB1,EHF,ELOVL6,EPHA1,EPHB2,EVA1A,FADS3,FAS,FGF9,FGFR2,FHL2,FKBP5,FLNB,FN1,FOLR1,FOS,FOSL2,GAPDH,HAPLN3,HLA-B,HLA-C,HMGA2,ID3,IFITM3,IGFBP5,ITGA3,ITGAV,JUN,KCNQ3,KIFC3,KRT15,KRT18,LAMA3,LGALS1,LGALS3,L…	966 (21)
estrogen		chemical drug	Inhibited	-4.393	1.8e-07	ABCA1,APOE,AURKA,BOP1,CALCA,CALCB,CCND1,CDC25A,CDKN1A,CLU,COL18A1,COL6A2,CTGF,CTSD,CYR61,DLG4,DNMT1,EPAS1,ERBB2,FAS,FEN1,FN1,FOS,G6PD,GAL,GJA1,GJB2,HSPH1,IGFBP5,JUN,KLK10,LDLR,LGALS1,LIF,MCM4,MCM5,MCM7,MVD,MYC,NAMPT,NME1,NRIP1,PCNA,POLE,PPRC1,PRLR,PTMA,PTTG1,RFC3,RRM2,SERPINE2,SMAD3,SOD1,SRSF2,TGFB2,TRIM16,UHRF1,UNG,VDR,VEGFA	947 (23)
E2F3		transcription regulator	Inhibited	-2.557	1.84e-07	ARPC1A,BIRC5,CCNB1,CCND1,CCNE1,CDC25A,CDK1,CDKN1A,CDKN2A,COL18A1,CXCL1,DAG1,ECHDC2,ELF3,FBLN5,FGFR2,HIST1H2BG,HMGB2,HOXB9,ID3,KRT80,MAD2L1,MCM2,MCM4,MCM5,MCM6,MCM7,MYC,NEAT1,ORC1,PCNA,PTGER3,PTMA,PTTG1,RALGPS2,RNF146,RRM2,THBS1,TK1,TM9SF2,TMPO,TPX2,UBE2C	799 (20)
mibolerone		chemical drug	Inhibited	-2.712	1.89e-07	AHNAK,ALCAM,AMD1,AQP5,CALR,CALU,CCDC80,CCND1,CD74,CDK1,CLU,DBI,EIF2S1,FKBP5,FOSL2,GPNMB,HMGCS1,HSP90B1,HSPA5,IGFBP3,JUN,KLF10,LDLR,LRG1,MAL,MAT2A,MYC,NME1,PCNA,PGK1,PPIA,PPIB,RPS27,SPOCK1,TK1,TUBA1A	554 (7)
3-deazaneplanocin		chemical drug		-0.146	1.93e-07	CDKN1A,CEBPB,DUSP10,FAS,GPNMB,IGFBP3,IRF8,KLF6,KRT17,KRT7,LAMB3,MVP,MYC,NUPR1,PLAU,PLXNB1,SEL1L,SLC7A2,SLPI,SOX12,SQSTM1,TNS3	627 (13)
NRG1	-0.492	growth factor	Inhibited	-2.702	2.03e-07	ABCA1,ACTN1,ARHGEF2,CAPN1,CAV1,CAVIN1,CCND1,CCNE1,CDH1,CDKN1A,CKS2,CTGF,CXCL8,CYR61,DAG1,DUSP6,EEF1A1,ELF3,ELOA,EPHA2,ERBB2,ERRFI1,FN1,FOS,FSTL1,G3BP1,GLG1,GPX3,HES1,HMGA1,HNRNPK,IDI1,IRF3,ITGAV,ITGB3,ITGB5,JUN,L1CAM,LIFR,LIMK2,MBP,MCL1,MYC,NRG1,PLAU,SOX4,UTRN,VEGFA,VEGFB,XRCC6,ZFP36L2	869 (18)
SCAP		other	Inhibited	-3.745	2.07e-07	AACS,ABCA1,ABCA3,ACACA,ACLY,DHCR7,ELOVL6,FADS2,FASN,FDFT1,GPAM,HMGCS1,IDI1,INSIG1,LDLR,LGALS3,MTHFD2,MVD,NSDHL,RDH11,SCD,SLC7A1,SREBF1,THRSP,TM7SF2,TRIB3	803 (16)
TCF7L2		transcription regulator		-0.157	2.19e-07	AATK,ACADL,ACSL3,ADGRG1,ALDH3A2,ANKRD13A,ANLN,ANXA1,APLP1,AXIN2,BIRC5,CAMK2N1,CAP1,CARHSP1,CCND1,CCNYL1,CDKN1A,CDKN2A,CEMIP2,CPD,CREB3L2,CREB5,CTGF,CTNNA1,DHCR24,DOCK9,DUSP15,ENPP2,ENPP4,EPAS1,EPHB1,FGFR2,FH,GRAMD2B,GSN,HIPK2,ID2,ID3,IRS2,JAG1,KDM4B,LAMC2,LPAR3,LRRN1,MAL,MAP4K4,MBP,MYC,NPC2,PLEKHB1,PLEKHH1,POP4,PPARGC1A,PPP1R14A,SDC2,SECISBP2L,SLC12A2,SNHG16,SRPK1,SRSF1,SYTL2,TBC1D5,TGIF1,TNS1,TW…	870 (25)
mir-21		microRNA	Activated	2.552	2.35e-07	ANLN,CACYBP,CCNB1,CCT8,CDC25A,CDH1,CDK6,CDKN1A,CDKN2A,CDKN2B,CKS2,CLPB,CLU,COPG1,CSE1L,DDAH1,DLGAP5,FAM3C,FN1,FUBP1,GAS5,HMGA2,HNRNPA2B1,IL18,JAG1,LEPR,MIS18A,MKI67,MSH2,MYC,MYD88,NCAPD2,NIFK,NME1,OAS3,PER3,PGAM1,PPARA,PSME2,RACGAP1,RHOB,SKI,SLPI,SMARCA4,SPRY1,SRSF3,STAT3,STRAP,SUMO1,TACC3,TBC1D1,TIAM1,TPM1,TRMT10C,UBE2G1,YWHAZ	911 (22)
ADRB		group		-0.397	2.4e-07	AACS,ANKRD1,CAVIN2,CCND1,CCNE1,CDK6,CDKN1A,CDKN2A,CFLAR,CRYAB,CXCL2,E2F4,FAM214A,FAS,FOS,GDF15,HGH1,HMGCS1,INSIG1,JUN,KLF4,LTBP1,MVD,NCL,NFKBIA,NQO1,NSDHL,PCNA,PPARGC1A,RAN,SLC40A1,SLC6A9,SLC7A11,SLC9A3R2,SLCO4A1,SMAD6,SQSTM1	818 (22)
SMAD7		transcription regulator		-0.898	2.48e-07	ACVR1B,BGN,BMP5,BMP7,BMPR2,CCNB1,CCNE1,CDK1,CDKN1A,CDKN2B,CFLAR,CITED2,COL6A1,CTGF,DNMT3B,EFEMP1,FAS,FN1,FURIN,ID2,ID3,ITGA6,KRT8,LTBP3,MYC,NFKBIA,NID2,PCNA,PMEPA1,RAC1,SCD,SMAD3,SOX9,TGFB2,TGFBR2,TPM3,TXN,VEGFA	855 (21)
ATF6	0.182	transcription regulator		-0.742	2.67e-07	ACOX1,APP,ATP2A2,AURKA,CALR,CEBPB,CPT1A,FOS,HSP90B1,HSPA5,MANF,MCL1,NUCB2,PDIA4,PLIN2,PPARA,PVR,RAN,RHEB,SEL1L,UBE2C,VEGFA	689 (25)
IL5		cytokine	Inhibited	-3.91	2.84e-07	AK3,ANXA2,ASS1,CCNE1,CD55,CDKN1A,CHMP1A,CITED2,CTSC,CXCL8,DDX21,DUSP5,DUSP6,EGLN3,ENO1,EPS8,ERO1A,FAS,FOSL2,GPAM,HIGD1A,HSP90B1,HSPA5,HSPH1,IDI1,IL4R,IL6R,ITGAV,ITGB6,LIMK2,LMNB1,LMO7,MANF,MAT2A,MMD,MYC,NABP1,NACA,PDE4B,PDIA6,PDLIM1,PGM1,PSAT1,QSOX1,RAP1GAP,RRAS2,S100A4,S100A6,SCEL,SEMA4A,SFPQ,SLC16A3,SLC1A5,SLC39A8,SLC7A5,SNTB1,SRI,TPM4,ZYX	844 (20)
FBXW7		enzyme	Activated	2.349	3.09e-07	APP,BIRC5,CDKN2A,DDX11,DGAT2,DNAJA1,FGFBP1,GPAM,HMGB1,HSPA8,HSPB1,HSPH1,JUN,KLF5,MTHFD2,MYC,NQO1,PPARGC1A,SREBF1,STIP1	846 (21)
CD28		transmembrane receptor	Inhibited	-3.55	3.33e-07	ACTR3,ANXA1,ARHGDIB,BZW1,CBLB,CCND1,CCNE1,CDK6,CFLAR,CLIP1,CXCL2,CXCL8,DDX58,E2F4,EWSR1,FBL,FOS,GAPDH,GOLGB1,HAT1,HGS,HIST1H2AC,HMGN1,HOMER2,HSPA8,IFRD2,IGFBP5,IL27RA,ILF2,IRF8,JUN,LDHA,LTBP1,LTN1,MSLN,MYC,NAMPT,NCL,NFKB1,NFKBIA,NLGN3,PDE4B,PGAM1,PHB,PNP,PSMA5,PSMD12,PTMA,PTPRJ,RAD23B,RORA,RORC,RPL6,SEC61B,SLC16A3,SLC5A3,SLC7A1,SLC7A5,SNRPB,SNRPC,SOCS3,SSB,STAT3,SUSD6,TFPI2,TFRC,THBS1,TNFAIP3,TOB…	651 (19)
SPP1		cytokine		-1.997	3.57e-07	AURKA,CA2,CCNE1,CD44,CDC20,CDC25A,CDH1,CDKN1A,CXCL1,CXCL2,CXCL8,DHCR7,DSP,ERBB2,FGFR2,FN1,FOS,GPX4,HOMER2,INSIG1,ITGA3,ITGAV,ITGB3,ITGB5,JAG1,KRT18,LIF,MTA2,MYC,MZF1,NDRG2,NRCAM,PLAU,PNN,S100A4,S100A6,SELENOW,SLIT1,SOX9,SSB,TGFBR2,TM7SF2,VEGFA	708 (16)
CHUK		kinase		-0.283	3.59e-07	C3,CCNB1,CCND1,CDC25A,CDKN1A,CEBPB,CLU,COL18A1,CSF1,CTSB,CTSF,CX3CL1,CXCL2,CXCL8,DNMT1,DUSP6,ENAH,ENPP2,FAS,FOS,GM2A,GRN,HEY2,HSP90AA1,ITGB3,ITM2B,KCNH2,KLF10,KLF5,LIFR,MAT2A,MYC,NFKBIA,NOV,PCDH7,PCNA,PLAU,PLD3,RBP1,SEMA3C,SERPINE2,SFRP1,SOCS3,SQSTM1,TK1,TNFAIP3,VEGFA,VEGFB	700 (13)
miR-30c-5p (and other miRNAs w/seed GUAAACA)		mature microRNA		0.765	3.64e-07	ATP2A2,CTGF,GALNT7,HNRNPM,IFRD1,IRS2,JUN,KRT7,LMNB2,LTN1,MAP4K4,MAT2A,MYO10,NCL,NPR3,NUCB1,PGM1,PNP,PTGFRN,RAD23B,RPS6KA2,SLC12A4,SLC38A1,SLC38A2,SLC7A1,SLC7A11,SLC9A3R2,STX7,TMEM59,TNRC6A,TRPS1
androgen		chemical drug		0.874	3.65e-07	ADAMTS15,AES,AGR2,AXIN1,AXIN2,CA2,CA8,CALR,CCND1,CD44,CTNNB1,CTSB,CTSV,DHCR24,DNMT3A,DNMT3B,ETS1,FGFR2,FOS,FOSL1,GJA1,GPT2,GSN,IGFBP5,JUN,KLF5,MYC,NES,NFKBIA,PARK7,SDC1,SDC4,SMAD3,SOX4,SOX9,STAT3,TACC2,TPT1,TSC2,VAV3,VMP1	663 (21)
25-hydroxycholesterol		chemical reagent		0.338	3.66e-07	ABCA1,ACLY,CXCL8,EIF2S1,FASN,FDFT1,FOS,FOSL1,FOSL2,GPX3,HMGCS1,HSPA5,INSIG1,JUN,LDLR,NFKBIA,PIK3R3,SCD,SREBF1,SV2A,TRIB3,VLDLR	586 (17)
TSC2	0.135	other		-0.062	4.3e-07	ANXA1,ANXA2,ATP6AP2,ATP6V1A,BIRC5,CCND1,CDKN1A,CREG1,CRYAB,CTNNB1,DPP7,ERO1A,FAM129A,FOS,GPNMB,GSN,HSPA5,HSPB1,IFITM3,IGFBP5,IRS2,LGALS3,MCL1,NFE2L1,NSDHL,PGM2L1,PLP2,PSMB2,PSMD14,S100A11,S100A6,SCD,THRSP	814 (22)
AGN194204		chemical drug		-1.685	4.34e-07	ANXA2,ARL4C,ATP1A1,AURKA,CCNB1,CDK1,CDKN1A,COTL1,CPT1A,CST3,DHCR7,EMP1,FDFT1,FURIN,GAPDH,GJA1,GNAS,H2AFZ,IDI1,IFITM3,IL4R,IRS2,KIF20A,KLF6,LGALS1,LIFR,LMNA,MAD2L1,MKI67,MYC,NPC2,NRIP1,NSDHL,PHLDA1,PLIN2,PPARGC1A,PROS1,RGS10,SCD,SEMA4B	551 (19)
NUPR1	0.613	transcription regulator		1.59	4.43e-07	ABCC5,ADGRG1,AKAP12,ANP32A,ANP32E,ARMC7,AURKA,AVPI1,C8orf58,CAMK2N1,CCNF,CEBPB,CEP97,CITED2,CREB5,CXADR,CXCL8,CYR61,DDX46,DENND5B,DHCR24,DNMT3B,DUSP5,ERMP1,ETS1,FAM83G,FHL2,GAB2,GDF15,GPCPD1,GRAMD2B,HLTF,HNRNPA2B1,HNRNPM,IL6R,IRS2,ITPR3,KIF20A,KLF4,KLF6,LHFPL2,LIF,LMNB1,LRP8,MAT2A,MKI67,MMD,MYC,MYD88,MYH10,NAAA,NUPR1,OSER1,PARP1,PAX8-AS1,PCTP,PER3,PFKFB3,PHLDA1,PLEKHM3,PM20D2,PMPCA,PPFIBP2,PTPRJ,…
RBL2		other	Activated	2.32	4.54e-07	AURKA,AURKB,CCNB1,CCND1,CCNE1,CCNF,CDC25A,CDK1,CDKN1A,CDKN2A,DNMT1,DUSP10,E2F4,FAS,KLF10,KPNA2,MAP2K3,MARK2,MTOR,MYC,PA2G4,PCNA,PPM1G,PSMB2,RANBP1,RRM2,SFRP1,VEGFA,VEGFB	562 (13)
topotecan		chemical drug		0.794	4.93e-07	AKAP12,AURKA,C3,CCNB1,CCNE1,CDC25A,CDKN1A,CFLAR,CHD3,CITED2,DUSP5,EFNB1,ENG,ENO1,ERBB4,FAM3C,FAS,FAT1,FUBP1,GDF15,GPC6,GTF2H2,HNRNPK,HSPA8,IL1RAPL2,KIAA0040,MAT2A,MCL1,MSH2,MYC,PDE4B,PLCB1,PLK2,PNP,PTPRM,SESN2,SFPQ,SIVA1,SLC7A5,SOX4,SRSF3,VEGFA,ZER1	859 (19)
miR-199a-5p (and other miRNAs w/seed CCAGUGU)		mature microRNA		1.202	5.04e-07	BCAM,BGN,BIRC5,C3,CDH1,CDKN1A,CELSR1,COL4A1,COL4A5,ETS1,FN1,GPRC5A,ID3,ITGA3,ITGB3,JAG1,KLF4,KRT17,LAMC2,MYL9,NEDD9,TGFBR2,WNT7A
cyclosporin A		biologic drug		0.541	5.37e-07	ADORA1,AKR1B1,ANXA1,ANXA2,APOE,APP,ATP1A1,BCAT1,BGN,CAV1,CBLB,CCND1,CD44,CD55,CDH1,CDKN1A,CFLAR,CLU,CR2,CTGF,CXCL1,CXCL8,EIF4A3,ELF3,FAS,FASN,FDFT1,FKBP5,FN1,FOS,FREM2,GAS5,GJA1,GNPDA1,GPNMB,GSTM3,HSP90AA1,HSPA5,ID3,IQGAP2,ITGAV,ITGB6,ITPR2,JUN,KRT16,LAMA3,LAMC2,LDLR,LGALS3,MYC,MYH10,NFAT5,NFKB1,NFKBIA,NME1,NRCAM,PA2G4,PAM,PCNA,PERP,POSTN,PRLR,PTHLH,RORC,RPS6KA2,S100A11,S100A9,SCD,SLC23A2,SLC34A2…	826 (19)
MYOD1		transcription regulator	Activated	2.21	5.61e-07	ACACA,ADORA1,ARID3A,ASS1,ATP7A,CBX5,CCNE1,CDKN1A,COL4A1,CRYAB,CTNNB1,DAG1,EIF3E,ENPP2,ETV4,FOSL1,FSTL1,HDAC11,ID2,IGFBP5,KIFC3,KLF6,LMNB2,MEF2D,MKI67,MSC,NPTX1,PFKM,PMEPA1,PNP,POSTN,PPARGC1A,RBM38,RPL7A,RPS6KA2,SDC2,SELENOW,SLC12A2,SPTBN1,SUSD2,TKT,TNNC1,TNNT2,TNS1	827 (20)
COP1		enzyme		-0.649	6.23e-07	ACACA,CDKN1A,CEBPB,ETV4,FAS,PPARGC1A,SREBF1,TRIB3	922 (20)
CDH1	0.172	other		0.667	6.25e-07	ACTB,BIRC5,BMP7,CCND1,CD44,CDH1,CTNNB1,ERBB2,ERBB4,FOSL1,IGFBP3,ITGB3,JUN,JUP,KRT15,KRT18,KRT19,KRT7,MTOR,MYC,NCAM1,PFKFB3,S100A4,SOX9,VEGFA	1009 (20)
CD24		other		0.342	6.35e-07	CAV1,CDKN1A,CXCL8,DEPDC1B,DNAJC13,DUSP5,FOS,FRYL,GDF15,JUN,LAT2,LPP,LRPPRC,NIPBL,NRIP1,PLAU,PLCB1,PLPPR2,SFPQ,SPG11,SYNE2,TFPI2,THBS1,TPP2,TPR,TRIM2,TTC3,UPF2,VDR,VPS13C	905 (22)
ERBB4	0.283	kinase		0.11	7.55e-07	ADAM9,CADM1,CCND1,CDH1,CDKN1A,CTNNB1,ERBB4,GJA1,GJB3,GPAA1,GPC1,HMGA2,IGFBP5,JUN,MAP2K3,MYC,PGK1,SERPINE2,SFRP1,SLK,SLPI,SOCS3,THBS1,TLN1,TNC,WNT7A	925 (20)
Growth hormone		group		-1.753	7.61e-07	ACACA,ACTB,AKR1A1,AKR1B1,APLP1,APOE,ATP5MC2,BMP7,C3,CCND1,CDH1,CEBPB,CENPX,CITED2,CLU,COL18A1,CX3CL1,DYRK2,FASN,FKBP5,FN1,FOS,FOSL2,G6PD,GDF15,IGFBP3,IGFBP5,JUN,KLF10,LDLR,LEPR,MYC,NAMPT,NDRG2,NEDD9,NFKBIA,PCNA,PFKFB3,PLK2,PPARA,PRKAG2,PRLR,SOCS3,SOD1,TGFBR2,TKT,TUBA1A,UGDH,XDH,YWHAZ	860 (22)
WISP2		growth factor		0.892	7.75e-07	AXIN2,CD44,CDH1,CLDN1,CTGF,CTNNB1,DSP,ERBB2,FN1,JUN,JUP,KLF4,KRT18,KRT8,LAMB3,LAMC2,SDC4,SMAD3,TGFBR2	509 (16)
STAT5A		transcription regulator		0.35	8.24e-07	AGR2,AXIN2,CCND1,CCNE1,CD70,CDH1,CDK6,CDKN1A,CEBPB,CEMIP,CFLAR,CPA4,DUSP5,EGLN3,EPAS1,FAM198B,FAS,FASN,FGFBP1,FOS,FOSL2,GRHL3,ID2,IL6R,KLF10,KRT5,KRT80,LAMB3,MAP1LC3A,MCL1,MYC,NNT,NOL3,PODXL2,PPFIBP2,PRLR,PRR15L,PRSS23,QPCT,RAB19,RIN2,RORA,RPA1,S1PR5,SELENBP1,SLC34A2,SNTB1,SOCS3,SREBF1,SRP9,SYTL2,TGFBR2,TM4SF1,TNFRSF1A,TNNC1,TPM3,TRAF2,YWHAG	970 (23)
GH1		growth factor		-0.152	8.51e-07	CCNB1,CEBPB,CLU,CTNNB1,CUX1,DBI,FASN,FN1,FOS,ID2,ID3,IGFBP3,IL4R,JUN,JUP,LDLR,PRDX1,PRLR,PTMA,RAD23A,RAD23B,RPL6,SHMT2,SKI,SMARCA4,SOCS3,SOD1,SREBF1,TKT,TNFRSF1A,XRCC6	854 (21)
deferoxamine		chemical drug		-0.915	8.52e-07	ADGRG1,AK3,ANXA2,APP,CCNB1,CCND1,CCNE1,CD59,CDH1,CDKN1A,CDKN2A,CFLAR,CITED2,CTNNB1,CXCL8,CYTH1,DUSP10,DUSP5,EGLN3,ENO1,EPAS1,ESRRG,FASN,FOS,GDF15,HSPA13,IFI6,IFIT5,IGFBP3,IGFBP5,JAG2,JUN,LAMA3,LDHA,MYC,NFKB1,PFKFB3,PGK1,SERPINE2,SREBF1,SULF2,TFRC,TGFB2,VDR,VEGFA	861 (21)
miR-125b-5p (and other miRNAs w/seed CCCUGAG)		mature microRNA		1.144	8.8e-07	ADAMTS1,AJUBA,ARID3A,ATP6AP1L,BMF,CD44,CDC25A,CDK6,CDKN2A,CEBPG,CYP1A1,DICER1,DUS1L,ENTPD4,ERBB2,H3F3A/H3F3B,ID2,ID3,IGFBP3,IL6R,JUN,KRT19,MYD88,PCTP,PERP,SCD,SGPL1	767 (12)
NRAS		enzyme		-0.23	8.87e-07	AKAP12,ANKRD1,BUB3,CALCA,CCNB1,CCND1,CCNE1,CCNG1,CDC20,CDKN1A,CDKN2A,CDKN2B,CTNNB1,CTSE,CX3CL1,CXXC5,DUSP6,EPAS1,EPHX1,ETS1,FN1,GJA1,KIF22,LGALS1,MCL1,MEST,MKI67,NCAM1,NOL3,NPR3,NQO1,PERP,PLAU,RBM38,RHOB,RPS6KA2,SDC1,SERPINE2,SESN3,STAT3,TMEM43,UBE2C,VEGFA,ZNF703	819 (19)
phytohemagglutinin		chemical drug		-0.84	9.18e-07	ACOX1,AFF1,APP,BCR,CALU,CD44,CHAF1B,CHML,CLCN4,COL18A1,COL4A5,CSF1,CUX1,CXCL8,DHX9,EIF5A,ENG,EPRS,FAS,FKBP9,FOS,FOSL2,GAB2,HSP90AA1,IDH3A,IFNGR2,ITGB3,KCNN4,LAMB2,LOC102724159/PWP2,MAOA,MBP,MCM4,NCAM1,NFKB1,NME1,NOP56,NRIP1,PCNA,PLCG1,PRLR,PTGER3,PTPRJ,PWP1,RCC1,RIPK1,RPA1,RPS16,SARS,SCARB2,SKI,SLC5A3,SLC6A8,SOX4,SRSF1,STAT3,TFAM,TMPO,TRAF2,VAMP7,VPS41	925 (21)
TAL1		transcription regulator		-1.31	9.25e-07	ADGRG1,AFDN,ATP6AP1L,C3,CCNB1,CCNE1,CDK6,CDKN1A,CDKN2A,CUL4A,DNMBP,ETS1,GALNT7,HADHA,HLA-B,HLA-C,HMGB3,ID2,IL27RA,JUN,KIF20A,LRBA,LYST,MAP3K1,MARCKS,MCM2,MCM4,MELK,MEST,MSLN,MVD,MYC,NCAPG,NFKB1,PGAM5,PLCG1,PRSS8,RIPK4,SLC4A11,SOX4,STK17A,TNFAIP3,TOB1,TOX,TSHR,TTC3,TUBB4B,XRCC6,ZNF827	641 (18)
ATP7B		transporter		-1.291	9.4e-07	AACS,ACLY,APP,CCNG1,CDC20,ELOVL6,FASN,FDFT1,HMGCS1,IDI1,LDLR,MAD2L1,PPARA,PTTG1,THRSP,TRIP13
TERT		enzyme		-0.929	1.01e-06	BIRC5,CALU,CAV1,CCND1,CCNE1,CDKN1A,CDKN2A,CTGF,CTSC,CXCL8,DUSP6,EFEMP1,ETS1,F2R,GSN,HLA-B,HMGB1,IQGAP2,ITGAV,JUP,KRT19,LIPG,MFGE8,MYC,NFKBIA,NOP58,PLOD2,PRSS23,PTGS1,RRM2,SMAD3,SPON1,SYNPO,TACC3,TK1	789 (20)
CSF1	-0.466	cytokine	Inhibited	-2.902	1.03e-06	APOE,BIRC5,CCNB1,CCND1,CCNE1,CDC25A,CDKN1A,COL23A1,CSF1,CTNNB1,CXCL2,DUSP5,ENO1,F2R,FAS,FHL2,FN1,FOS,GDF15,HSP90B1,HSPA5,IL11RA,IL18,ITGAV,ITGB3,ITGB5,JUN,LDHA,MYC,PCNA,PFKFB3,PLAU,PTPRJ,RIPK1,SFRP1,SLC16A3,SLC1A5,SLC7A5,THBS1,TNFAIP3,TNFRSF1A,TPT1,TRAF2,VEGFA	743 (17)
CD40LG		cytokine	Inhibited	-3.82	1.09e-06	ALCAM,APRT,CA2,CAST,CBX3,CCNG1,CD44,CD70,CDC25B,CDK6,CDKN1A,CFLAR,CLIP1,CLNS1A,CLU,CSF1,CTGF,CTSC,CXCL1,CXCL2,CXCL8,DDX46,DUSP5,EIF2A,EIF2S1,FAS,FBL,FOS,FOSL2,FURIN,HSP90AA1,ID2,ID3,IFI6,IL4R,IPO8,IRF2,JUN,LAMP3,LMAN2,MAP2K3,MARCKS,MARCKSL1,MCL1,METAP1,MSH2,MT2A,MYC,NAMPT,NAP1L1,NFKB1,NFKBIA,NFKBIB,NOC2L,PLAU,PRKDC,PSME2,PVR,RAD21,RCC1,RIDA,STAT3,TFRC,TGIF1,TM7SF2,TNFAIP3,TNFSF9,TNPO1,TPD52L2,TRA…	784 (13)
miR-217-5p (and other miRNAs w/seed ACUGCAU)		mature microRNA		0.478	1.15e-06	ACACA,ACOX1,FASN,PPARA,PPARGC1A,SCD,TRPS1
VHL		transcription regulator	Activated	2.138	1.18e-06	ADGRG1,ALDH1A1,ARPC1A,CAV1,CCND1,CDH1,CDKN1A,CENPX,CFL1,CTGF,EGLN3,EPAS1,FILIP1L,FN1,FTL,GLO1,HNRNPA2B1,IFITM3,LMNA,LOXL2,MAD2L1,NEDD9,NOC2L,NREP,PCNA,PFKFB3,PTHLH,RAP1B,RPS6,SLC16A3,SLC40A1,TFRC,VEGFA,ZFP36L1	878 (22)
SPDEF		transcription regulator		0.274	1.19e-06	CDKN1A,COL4A1,COL4A5,COL4A6,COL6A1,COL6A2,CTGF,CXCL8,DKK3,FGFR1,ITGA3,ITGA6,LAMB2,LASP1,PLAU,PTPRF,SDC1,SDC2,SMAD3,SQSTM1,TNC,VEGFB	566 (17)
mono-(2-ethylhexyl)phthalate		chemical toxicant		0.372	1.19e-06	ACADL,ACO2,ACOX1,ATP5F1B,CCNE1,CELSR2,COX4I1,CYP1A1,DGAT2,ENO1,FADS1,FAM98A,FAS,FASN,FH,FOS,G6PD,GAPDH,GFPT1,GNPNAT1,HADHA,HIPK2,IDH3A,IRS2,LDLR,LRP1,NAMPT,NDUFB5,NFKB1,OGDH,PGK1,PLIN2,PPARA,PPARGC1A,SOD1,TALDO1,TARDBP,TKT,WDR43	697 (21)
TGFB3		growth factor		-1.778	1.2e-06	CD59,CDH1,CDH6,CDKN1A,CDKN2A,CDKN2B,CTGF,CYR61,ENG,ETS1,FN1,FOS,FOSL2,GJA1,ITGAV,ITGB3,JUN,MICAL2,MYO10,NOV,PLOD2,PPARGC1A,PTHLH,SCD,SERPINE2,THBS1,TNC,TNS1,TPM1,VEGFA	885 (22)
HSPA5	-0.187	enzyme		-1.839	1.38e-06	ACLY,APP,ATF6,BIRC5,CDH1,CLU,CPT1A,CRTC1,EIF2A,FASN,HADHA,HSP90B1,HSPA5,HSPA8,IDI1,MBP,SCD,SREBF1	616 (20)
docosahexaenoic acid		chemical drug	Activated	2.492	1.41e-06	ABCA1,ACACA,ACOX1,APOE,APP,CD44,CDKN1A,CEBPB,CPT1A,CSF1,CTGF,CXCL8,EIF2A,ELOVL6,FADS1,FADS2,FAS,FASN,FOS,HDAC7,LDLR,LOXL1,LOXL2,MYC,NFKB1,PNPLA2,PPARA,PTGS1,SCD,SDC1,SMAD6,SMPD1,SOCS3,SORL1,SREBF1,TGFB2,TGFBR2,THBS1,TNFRSF1A	627 (19)
DYSF		other			1.43e-06	ABCA1,ACTG1,ACTR3,ANKRD1,ANXA1,ANXA2,CD55,CD74,CHMP1A,CORO1C,CTSV,DNAJB1,ERRFI1,FN1,FTL,GPR137B,HSPB1,IDH3A,ITGB3,LGALS3,PROS1,PRSS23,PSAP,S100A4
PTPRR		phosphatase		1.633	1.48e-06	DNMT1,DNMT3A,DNMT3B,FOS,FOSL1,JUN	260 (7)
HTT		transcription regulator		-0.024	1.55e-06	ABCA1,ADAMTS5,AKAP12,AMD1,APOE,APP,ATP1A1,ATP2A2,ATP2B2,ATP2C1,ATP5F1B,ATP8A1,CAST,CBR1,CBX1,CBX5,CCND1,CD74,CDKN1A,CEBPB,CITED2,CLDN1,COL18A1,COL4A1,COL6A1,COX4I1,CPSF2,CRYAB,CTGF,CTNNB1,CTSD,CX3CL1,CYFIP2,DHCR7,DKK3,DLG4,DNAJB1,DUSP5,DUSP6,EEF1A1,EEF2,ENPP2,ESRRB,FASN,FDFT1,FGFR1,FN1,FOLR1,FOS,FOSL1,GAPDH,GLO1,GPC1,GPX3,GSN,HAPLN3,HIVEP2,HMGA1,HMGB2,HMGCS1,HOXB9,HSP90AB1,HSPA5,HSPA8,HSPA9,IGFBP…	969 (25)
XBP1		transcription regulator		-0.726	1.66e-06	ACACA,ADAM10,APBB2,APP,ATF6,ATP2A2,BET1L,CALR,COPG1,CXCL2,CXCL8,DERL1,ERLEC1,ETS1,FAS,FASN,FN1,GOLGA4,GOLGB1,HM13,HSP90B1,HSPA13,HSPA5,KLF4,LMAN2,MYC,NUCB2,ORMDL3,PDIA3,PDIA4,PDIA6,PPIB,RPN2,S100A6,SCD,SEC61A1,SEC61B,SOD1,SPCS3,SREBF1,SRP68,SRP9,TRAM1,TXN,VAMP7,XRCC6	586 (20)
F7		peptidase		-1.549	1.78e-06	CTGF,CXCL2,CXCL8,CYR61,EEF1A1,EEF2,FOS,FOSL1,JAG1,KLF5,LIF,MYC,RND3,VEGFA	663 (16)
GNA15		enzyme			1.8e-06	AKAP12,C3,CDS1,CRYAB,CXCL2,CXCL8,FBLN5,FHL2,FOSL1,HES1,LAMB2,LGALS3,MAT2A,MINOS1-NBL1/NBL1,MYC,NFKB1,NPR3,PDLIM1,PFN2,PRKAA2,PRRX2,RBP1,SELENBP1,SLC7A1,SYNE1,TRIB3,UGDH,VCAN,XDH,ZFP36L1	678 (16)
CEBPA		transcription regulator		-1.276	1.81e-06	ABCA3,ACACA,ACLY,AKAP12,AKR1B1,ANXA1,AQP5,ARL4C,ASS1,C3,CA2,CCND1,CDC37,CDH1,CDKN1A,CEBPB,COX4I1,CPT1A,CREG1,CSF1,CTNNA1,CXCL8,DDX21,DGAT2,DHCR7,DICER1,EEF1A2,EMX2,EPHX1,FASN,FOS,GAL,GAPDH,GAS1,GJA1,GRHL3,HLA-B,HMGA1,HSPA5,ID2,IFI6,IGFBP3,IL6R,IRS2,ITGB5,JUN,KDM1A,KLF4,KLF5,KRT17,KRT7,LEPR,LGALS1,LITAF,MALT1,MT2A,MYC,NF2,PCNA,PFN2,PLIN2,PLOD2,PPARA,PPARGC1A,PPP1R14A,PRLR,PTGS1,RORA,S100A9,SCD,SOC…	872 (22)
N-Ac-Leu-Leu-norleucinal		chemical - protease inhibitor		-1.744	1.84e-06	ABCA1,APP,ATF6,CAV1,CCNB1,CCND1,CDC25A,CDKN1A,CTNNB1,CTNND2,CXCL8,E2F4,HLA-B,HLA-C,ITPR2,ITPR3,KCNH2,LAMP2,NEDD9,NFKBIA,PAK2,PTTG1,SREBF1,TGFBR2	962 (22)
MITF		transcription regulator	Inhibited	-2.234	1.92e-06	ACO2,ALCAM,APEX2,APOE,ASAH1,ATP1A1,AURKB,CCNB1,CCNF,CD44,CDC25B,CDKN2A,CEP55,CHAF1A,CXCL8,DIAPH1,FAM53B,FN1,FOS,GM2A,GPNMB,GPR137B,GPRIN1,HES1,IL6R,ITGA3,IVNS1ABP,KAZN,KIF20A,LGALS3,LYST,MBP,MCM2,MCM4,MCM5,MCM6,NCAPD2,PIF1,RRAGD,SDC1,SEMA3C,SORT1,SOX6,SOX9,STX7,TACC3,TBC1D16,TMC6,TPX2,UBE2C	801 (23)
STAT4		transcription regulator		0.452	1.93e-06	ACADL,AHNAK,AP2A2,ATP7A,C3,CAPN5,CCNI,COPG1,CXCL2,DAP,DDX58,DNAJB6,ENTPD4,ERO1A,ERRFI1,FURIN,GAS5,GJA1,GLG1,H3F3A/H3F3B,JAG2,KRT18,LRP1,LTBP3,MAP3K1,MLLT3,MYC,NSD3,PFN2,PKP2,PLOD2,RASL12,RGCC,RORA,RRAGD,S100A4,SAT1,SELENBP1,SERTAD1,SH3BP4,SMURF2,SOCS3,SRPK1,STC2,TPP2,VDAC1,VEGFA,VLDLR	744 (19)
TCF		group	Inhibited	-2.417	1.95e-06	ALDH1A1,ALDH3A2,CCND1,CCT8,CD44,CTNND2,DDX17,EPHB3,FGF9,FOS,GJA1,ID3,INHBB,KRT5,LGALS3,MYC,NRCAM,PLS3,QPCT,SEMA3C,SFN,SLC1A5,SLC26A2,SOX9,TK1,UGCG	544 (16)
MAPK9		kinase	Inhibited	-3.38	1.98e-06	ACACA,ACLY,CAV1,CD70,CDKN1A,CDKN2A,CEBPB,CTGF,CXCL8,CYP1A1,FASN,FOS,FOSL1,FOSL2,GAPDH,HMGA1,IL18,JUN,KLF6,LGALS3BP,LIF,LMNA,LMO7,LSM5,MARCKSL1,MYC,NCL,PDIA3,PLIN2,PPARA,RAC1,RAD23B,RPSA,SCD,SREBF1,TNFAIP3,VDR,ZYX	767 (19)
TCF4		transcription regulator	Inhibited	-2.761	2.13e-06	ALCAM,AXIN2,BIRC5,CCND1,CD55,CDC20,CDC25B,CDK1,CDKN1A,CDKN2A,CDKN2B,CEP55,CIP2A,CKS2,CREB3L2,CTSE,DDX58,FN1,FOS,H1F0,HMGB2,HSP90B1,HSPA13,ID2,ID3,JUN,KCNN4,LAMC2,MAD2L1,MANF,MKI67,MYC,NCAPG,PACSIN1,PDIA4,PDIA6,PLAU,PSD3,RACGAP1,RRM2,SOX9,SQSTM1,STAT3,VCAN	856 (24)
INSR		kinase		-1.246	2.16e-06	ACADL,ACO2,ACTN4,ANKRD1,ARHGEF2,ATP5F1B,BIRC5,CBR1,CCND1,CDK1,CDKN1A,CFL1,COX4I1,CTGF,CTSB,CTSV,DAG1,DDR2,DEK,DHCR7,FASN,FDFT1,FEN1,FH,FOS,FURIN,GANAB,GAPDH,GAS1,GRN,HADHA,HMGCS1,IDH3A,IDI1,IQGAP1,ITGB5,KLF10,LAT2,LEPR,LGALS1,MAOA,MARCKSL1,MCM2,MCM4,MCM5,MCM7,MVD,MYC,NAMPT,NSDHL,OGDH,PDE4B,PHLDA1,PPARA,PPARGC1A,PSPC1,RHOB,RPL5,RPL7A,RPS16,RRM2,RUVBL2,SAT1,SCD,SEZ6L2,SIX4,SOCS3,SREBF1,TFAM,TGIF1,T…	895 (21)
RET		kinase		-1.152	2.19e-06	AKAP9,ANXA1,CCND1,CLU,CSF1,CTSB,CTSV,CXCL8,DNAJA1,DUSP6,FOS,GJA1,HSP90AA1,HSPA8,HSPA9,HSPH1,ITGA6,MARK3,NOV,PER3,PLAU,PLOD2,PTPN13,RTN4,S100A9,SCARA3,STIP1,SUPT5H,TACC3,WNT11	798 (16)
IL13		cytokine		-0.35	2.39e-06	ABCA1,ACOX1,ADORA1,AMPD2,ARNTL2,AVPI1,BLVRA,C3,CA2,CAPN2,CD44,CEBPB,CHST2,COL18A1,COL6A2,CTGF,CTSB,CTSC,CTSV,CX3CL1,CXCL1,CXCL2,CXCL8,DHCR24,DMXL2,DUSP10,ENPP2,EPAS1,EZR,FADS1,FADS2,FAS,G6PD,GPNMB,GPX3,GPX4,GSN,HOMER2,IARS,IFNGR2,IL11RA,IL18,JAG1,JAK1,KLF6,KRT16,LTA4H,LTBP1,MAOA,MCL1,PCM1,PHLDA1,PIEZO1,PLAU,PLIN2,POSTN,PPARGC1A,QSOX1,RIN2,RORC,RPS6KA2,SEPT11,SLC7A2,SLPI,SNCA,SOCS3,SORT1,THBS1,TMC…	611 (13)
GW9662		chemical reagent		1.042	2.44e-06	ABCA1,ACACA,ACLY,AGR2,CAV1,CDKN1A,CTGF,EGLN3,FADS3,FASN,FN1,FOS,GDF15,GPAM,HSPA5,INSIG1,IRS2,KLF4,MCM7,PLIN2,PPARGC1A,RORA,RORC,SDC1,SKI,SREBF1	705 (18)
HDL-cholesterol		complex		-0.775	2.46e-06	ALDH1L2,CEBPB,DDR2,DHCR7,DUSP15,FDFT1,FOSL2,GPC6,GPT2,HMGCS1,HNRNPD,IDI1,NUPR1,TRIB3,VLDLR
WNT3A		cytokine	Inhibited	-2.356	2.53e-06	ADAM10,ADM2,ALPL,APP,AXIN2,BGN,CALR,CCND1,CD44,CEBPB,CEMIP2,CPT1C,CTGF,CTNNB1,CYR61,DNAJC6,EFNB1,ENG,EPAS1,ESRRB,FHL2,FN1,GAS1,GPNMB,HEY2,IGFBP5,IKZF2,IRS2,JAG1,JUN,KLF4,MMD,MYC,NCAM1,NRG1,PMEPA1,PORCN,PXYLP1,RFLNB,SDC4,SIM1,SLC7A1,SLC7A2,SLPI,SOX9,SPRY1,TGFB2,THBS1,TNC,TRIB3,VEGFA,WNT11,ZNF703	449 (16)
fenofibrate		chemical drug		-0.197	2.53e-06	ACADL,ACOX1,ACSL3,ADIPOR1,APEX1,APP,CCND1,CDC25A,CEBPB,CLU,CPT1A,CXCL8,DBI,DGAT2,EIF3E,FADS2,FASN,GAPDH,GOT1,GPAM,HADHA,ID2,IRF8,JAG2,JUN,KPNA1,LDLR,MARK2,MEST,NACC1,NFKB1,NR1H2,PAICS,PANK1,PCK2,PCM1,PCNA,PDZK1,PIK3R3,PNPLA2,PPARA,PPIC,PSMA4,PTPRF,RORA,SCD,SOD1,SREBF1,STAT3,TIAM1,TPP1,VEGFB,VLDLR	675 (19)
CEBPB	0.17	transcription regulator		-1.427	2.54e-06	ALDH1A1,ANTXR1,C3,CCND1,CCNE1,CDC25A,CDC25B,CDKN1A,CDKN2B,CEBPB,CIRBP,CPT1A,CTNNB1,CTSC,CXCL2,CXCL8,CYP1A1,DDX5,DGAT2,DHCR7,DHX9,ENTPD2,FAS,FGFR2,FHL2,FOS,FTL,GAS1,GNAS,HIST1H4H,HMGA1,HSP90AA1,HSPA8,IFITM3,IGFBP3,IL11RA,IRS2,JUN,KRT15,KRT18,LDLR,LEPR,LIX1,MBP,MSH2,MYC,NFE2L1,NUPR1,PCNA,PCTP,PPARA,PPARGC1A,PPP1R14A,PRLR,PRSS8,PSMA3,PTGS1,RAD18,RORA,SAT1,SCD,SLC12A2,SLC38A2,SLC7A1,SOCS3,SREBF1,STAT…	910 (21)
testosterone		chemical - endogenous mammalian		-0.877	2.65e-06	AMD1,ANKRD1,ANXA1,ATP2B1,BGN,BMP7,CALCB,CAST,CAV1,CCND1,CCNE1,CDH1,CDKN1A,CIZ1,CLCN3,CLU,CTSV,DHCR24,DNMT3A,EIF2S1,ERBB2,FAS,FGFR1,FGFR2,FN1,FOS,FOSL1,FOSL2,GPC1,GPX4,HNRNPK,HSP90AB1,ID3,IGFBP3,IGFBP5,INHBB,IRS2,JUN,LGALS1,MAL,MAOA,MTA2,NFKBIA,PARP1,PCNA,PDAP1,PDIA4,PLAU,PPARA,PRLR,RAI14,RPS11,SDC1,SLC39A8,SLC6A9,SMARCC1,SNCA,STAT3,SYT11,TFAM,TGFB2,TGFBR2,THBS1,TK1,TXNRD1,VCAN,YWHAZ	1073 (20)
alvocidib		chemical drug		0.858	2.79e-06	BIRC5,CCNB1,CCND1,CCNE1,CDKN1A,CFLAR,ERBB2,MCL1,PCNA,RHOBTB2,TXN,VEGFA,XRCC5,XRCC6	773 (22)
HIC1		transcription regulator	Activated	2.743	2.86e-06	AHNAK2,AMIGO2,CA2,CCND1,CDKN1A,EPHA2,FADS1,FHL2,KAZN,LIF,LRP8,MAP2K3,NOV,PLEC,RIN2,SFXN3,SLC7A11,SOX9,TNS3,TRIM16
FOXO1		transcription regulator	Inhibited	-2.363	2.96e-06	ACACA,ACLY,ADIPOR1,ANLN,ATP5F1B,BIRC5,CA2,CAV1,CCNB1,CCND1,CCNF,CD70,CDK1,CDKN1A,CDKN2A,CDKN2B,CERS4,CERS5,CFLAR,CITED2,COL4A1,CTGF,CTSE,CTSV,CXCL8,DLGAP5,ELOVL6,ELOVL7,FAS,FASN,FLNB,FN1,FOLR1,FOS,GPAM,HSP90AB1,HSPA5,IKZF2,IL18,IRS2,ITGA3,ITGAV,ITGB6,JAG1,JUN,KLF4,LAMP2,MCM5,MRPL47,MRPS12,MVD,MYC,NAMPT,NCAPG,NDUFA8,NOV,NRP2,PAK1,PCK2,PNPLA2,PPARGC1A,PTGS1,SCD,SEMA6D,SESN3,SFN,SLC25A22,SLC25A23,SP…	818 (25)
cigarette smoke		chemical toxicant	Inhibited	-2.6	3.03e-06	ABCA1,ATF6,BIRC5,C3,CCND1,CCT5,CDC25A,CDC25B,CDKN1A,CDKN2A,CXCL2,CXCL8,CYP1A1,CYR61,DICER1,DNMT1,EPAS1,FOS,FOSL1,FTL,G6PD,GPX3,HSP90AA1,HSPA5,HSPA9,JAK1,JUN,KLF4,MAP1LC3A,MAP2K6,NFKB1,NQO1,NRG1,OAS3,P2RY2,P2RY6,PRDX1,RAPGEF3,SLC1A4,SLC6A9,SQSTM1,SREBF1,TCP1,TTC3,TXNRD1,UGDH,VEGFA,VEGFB,XDH	592 (16)
PRKCE		kinase		-1.99	3.26e-06	AMIGO2,APP,BIRC5,CAV1,CCND1,CCNE1,CD55,CDH1,CDKN1A,CEBPB,CXCL8,CYR61,DLG4,FOS,HSP90AB1,HSPA5,IRF3,JUN,LDLR,MYC,NFKB1,STAT3,VEGFA	617 (17)
lovastatin		chemical drug		-0.175	3.33e-06	ABCA1,ADAM10,ADAMTS1,APOE,BIRC5,CCND1,CDKN1A,COTL1,CTGF,DHCR7,EBNA1BP2,ENC1,FASN,FDFT1,GPX3,HMGCS1,KLF4,LDLR,LMNA,MCL1,MKI67,MVD,MYC,NFKBIB,PIK3R3,PTHLH,RHOB,SDC4,SMAD3,SREBF1,SV2A	815 (21)
ERBB3		kinase		0.605	3.41e-06	ACTB,ADAM9,BGN,CCND1,CDH1,CDKN1A,CLU,COL6A1,ERBB2,EZR,FN1,GAS5,GJB3,HMGA2,HMGB1,IGFBP5,PTGS1,SFRP1,SLK,SLPI,SOCS3,THBS1,TLN1,TNC,VEGFA	915 (20)
FGF2		growth factor	Inhibited	-3.237	3.56e-06	ADAMTS5,AKR1B1,BGN,BIRC5,CAV1,CCND1,CDC25A,CDH1,CDKN1A,CFLAR,CRYAB,CSF1,CTNNB1,CXCL2,CYR61,ENO1,ENPP2,EPAS1,ERRFI1,ETS1,FAS,FGFR1,FGFR2,FGFR4,FN1,FOS,FOSL1,FOXO4,GJA1,GPNMB,HES1,ID2,ID3,IGFBP3,IGFBP5,ITGA3,JUN,LMNA,MBP,MEF2D,MKI67,MYC,NES,NF1,NOG,NOV,NTF3,PCNA,PGK1,PLAU,PRKDC,PTTG1,S100A4,SCD,SDC1,SDC2,SFRP1,SOCS3,SOX9,SPRY1,SQSTM1,TGFB2,THBS1,TSHR,USP47,VEGFA,XRCC5,XRCC6,YWHAZ	844 (20)
silibinin		chemical drug	Activated	3.104	3.69e-06	BIRC5,CCNB1,CCND1,CCNE1,CD44,CDH1,CDK1,CDK6,CDKN1A,CTGF,CTNNB1,CXCL8,FN1,IGFBP3,KRT18,MCL1,MYC,NFKBIA,PCNA,PLAU,VEGFA	687 (18)
NFYB		transcription regulator			3.73e-06	ACLY,ACTB,AMD1,ATP5F1B,CAV1,CBX5,CCNB1,CDC25A,CDH1,CDK1,CDKN2A,CHPT1,CIP2A,CKS2,CTNNB1,DNAJB6,EMX2,EMX2OS,EPAS1,FAS,FGFR2,FRYL,GALNT2,GAPDH,GART,GPAM,GTF2H2,HMGB2,HMGN3,HSPA13,ITM2C,KCTD1,LINC00635,LYAR,MARK2,MTAP,NAALADL2,NPR1,PCNA,PDIA4,PTTG1,RFC3,RHOB,RRM2,S100A4,SLC39A8,TGFBR2,THRSP,TMBIM6,TPM1,TTC39B,UBE2D3,UHRF1,ZSCAN31
FOXO4	0.445	transcription regulator		-0.835	3.78e-06	ACACA,ACLY,CAV1,CCND1,CDKN1A,CDKN2B,CERS4,CERS5,COL4A1,CTGF,DHCR24,ELOVL6,ELOVL7,FASN,FDFT1,FLNB,HMGCS1,IDI1,JAG1,NAMPT,NRP2,PSMD11,PTGS1,SCD,SPTLC2,VEGFA	770 (21)
TAZ		enzyme	Inhibited	-2.167	3.81e-06	ADAMTS1,ADAMTS5,AHNAK2,AMOTL2,ANKRD1,ANXA1,ARHGAP29,CAMK2N1,CAV1,CD44,CTGF,CYR61,DICER1,ENPP2,FN1,KRT5,MYOF,PRSS23,SEMA3C,TFPI2	27 (2)
KLF4	-0.255	transcription regulator		-0.529	3.92e-06	ADAMTS1,ALCAM,ALDH1A1,ALPL,ATP2A2,AXIN1,BMPER,CCNB1,CCND1,CD44,CDH1,CDKN1A,CDKN2B,CHST15,CTNNB1,CXCL8,CYP1A1,DSP,DUSP5,EFEMP1,EMX2,EPHA2,ESRRB,FARP1,FN1,FOXE1,GJB2,GRHL3,HES1,HEY2,ID3,IER5,IFITM3,KLF4,KLF5,KRT17,KRT19,KRT7,LAMA1,MYC,NF1,NF2,NOV,NUDT21,PPARA,PRKG1,SLPI,TGFB2,TNC,TXNRD1,VEGFA,WLS	766 (21)
TGFBR2	-0.311	kinase		0.679	3.93e-06	ACSL3,ADAMTS5,BGN,BIRC5,BMP5,CCND1,CCNE1,CCT5,CD44,CDH1,CDKN1A,CDKN2A,CDKN2B,CLU,COL4A6,CRYAB,CTGF,CTNNB1,CXCL2,DYRK2,FGF9,FN1,GAL,GJA1,GJB2,GLI2,JUN,JUP,KRT18,KRT8,MYOF,PTHLH,SLC12A4,SMAD3,SOCS3,STAT3,TGFB2,TGFBR2,TGIF1,THBS1,VEGFA,WDFY3,ZMIZ1	662 (17)
dextran sulfate		chemical drug	Inhibited	-2.179	4.08e-06	ADAMTS1,ANLN,AURKA,BIRC5,C3,CALCB,CCNB1,CCNF,CD74,CDC20,CDK1,CHAF1A,CHAF1B,COL18A1,CTGF,CTNNB1,CXCL2,CXCL8,ENG,FGFR1,ID3,IFITM3,IL18,MCM5,MCM6,MKI67,MSH2,MYC,NCAPD2,NQO1,P2RY2,PARP1,PCNA,PHGDH,POLE,RACGAP1,RRM2,S100A9,SOCS3,STAT3,STEAP3,TGFB2,TGFBR2,THBS1,TPX2,TRIP13,UBE2C,UHRF1,VEGFA,VEGFB	709 (16)
PAK1	0.112	kinase		-1.49	4.28e-06	CCNB1,CCND1,CDH1,CDKN1A,CDKN2A,CTNNB1,CTSD,FN1,FOSL1,HES1,MYC,NF2,PFKM,VEGFA	812 (22)
bardoxolone		chemical drug		0.995	4.28e-06	CCND1,CDKN1A,CEBPB,CEBPG,CFLAR,EPHX1,HSPA9,NFKBIA,NQO1,PCNA,RGPD4 (includes others),SQSTM1,TXNRD1,UGDH	722 (20)
ERG		transcription regulator		-0.462	4.51e-06	ACTN1,ADGRG1,ARHGEF2,AXIN2,BCR,CD164,CD59,CDC42BPB,CDH1,CLIP1,COLGALT1,CTNNB1,CXCL1,CXCL8,DBN1,DNMBP,ETS1,FKBP5,FLNB,GPATCH2L,HMGB1,ITGA6,LAMA5,MYO10,NRCAM,NRG1,PARVA,PHACTR2,PLAU,RALGPS2,RPA1,RPL22,RPL27A,RPS11,SNCA,SOX4,SPTBN5,SVIL,TACC1,TGFBR2,THBS1,UTRN,WNT11	833 (17)
MFSD2A		transporter			4.68e-06	DHCR7,FADS1,FADS2,FASN,FDFT1,IDI1,INSIG1,LDLR,MVD,SCD,SREBF1
MEMO1		other		-1.26	4.69e-06	CA2,CCND1,CTSD,FOS,JUN,MYC,STC2	671 (17)
bortezomib		chemical drug		-1.939	4.75e-06	ALPL,BAG3,BIRC5,CALR,CAV1,CCNB1,CCND1,CDKN1A,CDKN2A,CFLAR,CRYAB,CXCL2,CXCL8,DNAJA1,DNAJB1,DNAJB6,E2F4,ERBB2,FAS,FBXO2,GDF15,GPNMB,HSP90AA1,HSP90B1,HSPA5,IGFBP3,LIF,MCL1,MYC,NFKB1,NPLOC4,PCNA,PFN2,PSMA3,PSMA5,PSMA7,PSMC4,PSMD11,PSMD12,PSMD13,PSMD14,PSMD2,PSMD3,PSMD4,SDC1,SNCA,SQSTM1,SREBF1	552 (16)
tosedostat		chemical drug	Activated	2.554	4.77e-06	ASS1,CDKN1A,CEBPB,CXCL8,PSAT1,SARS,SDC1,SESN2,SLC38A2,SLC7A11,STC2,TRIB3,VEGFA
Raf		group		-0.652	4.8e-06	B4GALT6,CCND1,CDKN1A,CDKN2A,DUSP6,FOS,FOSL1,GDF15,HMGA2,ID2,JUN,KRT18,MANSC1,MCL1,MYC,PPARGC1A,RND3,SEMA3C,SPRY1,STK17A,TNFAIP3	861 (21)
TCF3		transcription regulator		1.417	4.8e-06	AFDN,ALCAM,ANLN,AURKA,AXIN2,BIRC5,CA2,CCNB1,CCNE1,CD55,CDC20,CDC25B,CDH1,CDK1,CDK6,CDKN1A,CDKN2A,CDKN2B,CEP55,CIP2A,CKS2,CR2,CREB3L2,CTSE,CTSV,DDX58,E2F4,EPRS,FGFR2,GM2A,GPAM,H1F0,HADHA,HMGB2,HSP90B1,HSPA13,ID2,ID3,JUN,KCNN4,KLF4,LRBA,MAD2L1,MAL,MANF,MKI67,MYC,NCAPG,PDIA4,PDIA6,PGK1,PSAP,PTGS1,RACGAP1,RORA,RORC,RRM2,SLC12A2,SLC7A5,SMARCC1,SOCS3,TOX,XRCC6	635 (16)
CHI3L1		enzyme			4.97e-06	ARL4C,CDH1,COL6A1,COL6A2,CXCL8,EMP1,IGFBP5,NAMPT,PEG10,TGFBR2,TNC,VEGFA	539 (14)
CD38		enzyme		-1.961	5.22e-06	AK3,ANXA2,APH1A,ASS1,CCNE1,CD44,CITED2,CLCN3,EGLN3,EPS8,ERO1A,FN1,GPAM,HIGD1A,IL6R,LGALS3,LMO7,MANF,NABP1,NCAM1,PDIA6,PDLIM1,PGM1,PPARGC1A,PSAT1,RAP1GAP,RRAS2,S100A4,S100A6,SCEL,SDC1,SEMA4A,SLC16A3,SLC39A8,SLC7A5,SOCS3,TMED5	544 (14)
SMAD4		transcription regulator		0.448	5.38e-06	AGR2,ARHGEF2,BGN,BMP7,CCND1,CCNE1,CDH1,CDKN1A,CDKN2A,CDKN2B,CITED2,CSF1,CTGF,CTNNB1,CTSD,ENG,ERBB2,FN1,FOS,GJA1,HMGA2,ID2,ITGA6,ITGB5,JAG1,JAG2,MST1R,MTOR,MYC,NAMPT,NFKBIA,NOTCH3,PLAU,PTHLH,RAC1,RGCC,SCD,SERTAD1,SLC23A2,SLC25A4,SMAD3,SMAD6,TGFB2,THBS1,TNC,TPM1,TPM3,VEGFA	875 (23)
ANGPT2		growth factor		-1.758	5.49e-06	ARHGEF2,ARL4C,AXIN2,BCR,CALR,CDKN1A,CEBPB,CRYAB,EIF1,ETS1,FAS,FEN1,FN1,HDAC5,HMGCS1,HSP90AA1,HSPA4,HSPA5,KLF5,KPNA2,LEPR,LMNB2,MFGE8,NME1,PDIA3,PDIA6,PGAP1,PHLDA1,PLAU,POSTN,PROS1,PTHLH,RAD21,RBM14,RDH10,RHOB,RPS6,SOD1,SPTLC3,STK17A,TGFBR2,THBS1	656 (18)
PRKAA1		kinase		0.487	5.65e-06	ACOT7,ARHGDIB,BIRC5,CA2,CDKN1A,CLU,COX4I1,CXCL8,DDAH1,EGLN3,FGFR2,FKBP5,FN1,GJB2,HIGD1A,ID2,ITGB5,LDHA,LITAF,NDRG2,NFKBIA,OPHN1,PMEPA1,PPARGC1A,PRKAA2,RND3,SMAD3,SOCS3,SORL1,TFAM,THRSP,TNS3,ZFP36L1,ZYX	1006 (28)
ALKBH5	0.169	enzyme			5.98e-06	ASAH1,CAV1,CELSR2,CLU,CTSD,DNAJA1,DNMT1,EIF4G1,EIF4G2,FGFR1,GJA1,HSPA8,JAG2,LAMA1,MBP,NF2,RACGAP1,RPA1,RPLP0,SLC4A2,SOD1,SOX6,TMBIM6,UHRF1
mycophenolic acid		chemical drug		-1.174	5.98e-06	AKAP12,C1orf116,CD55,CD59,CDK6,CDKN1A,CLDN1,CLU,CTGF,CXCL8,CYR61,ETS1,FN1,GNL3,HNRNPD,HSPA5,ID2,ID3,KRT17,KRT19,LDLR,PCNA,TNFAIP3,UGCG	828 (17)
HOXA10		transcription regulator		-0.995	6.13e-06	ACTB,ALDH1A1,ALPL,APOE,B3GALNT1,CDKN1A,CDKN2B,CTSV,EIF3A,EMX2,ENPP2,FN1,GJA1,HSP90AA1,ID2,IGFBP3,IGFBP5,ITGB3,KLF10,KRT15,KRT18,KRT4,LEPR,MINOS1-NBL1/NBL1,MSN,NCAM1,NDRG2,PHGDH,PROS1,PTGER3,RBP1,RPL37A,SAT1,SCD,SNRPE,ST6GAL1,THRSP,TTC3,XDH,YWHAG
INSIG1	-0.483	other	Activated	4.314	6.16e-06	AACS,ABCA1,ACACA,ACLY,APOE,CXCL2,DHCR24,DHCR7,ELOVL6,FADS1,FADS2,FASN,FDFT1,G6PD,GPAM,HMGCS1,IDI1,IRF8,IRS2,LDLR,LIPG,PLIN2,PTGS1,S100A9,SCD,SREBF1,TM7SF2	804 (15)
GW501516		chemical drug		-0.814	6.16e-06	ABCA1,ACADL,CCND1,CDKN1A,COL6A1,CPT1A,FASN,FGFR1,HADHA,IGFBP3,IGFBP5,KLK6,KRT19,KRT4,LAMB3,LIPG,PLIN2,PPARA,PPARGC1A,S100A9,SCD,SKI,SLPI,SOD1,THBS1,VEGFA,VLDLR	429 (16)
AICAR		chemical - endogenous mammalian	Activated	2.822	6.21e-06	ABCA1,CCNB1,CCND1,CCNE1,CDKN1A,CDKN2A,CEBPB,COX4I1,CTNNB1,FASN,FN1,FOXO4,MKI67,PNPLA2,PPARA,PPARGC1A,SCD,SESN2,SOCS3,SREBF1,TSC2	782 (21)
resveratrol		chemical drug		0.671	6.22e-06	APP,BIRC5,CCNB1,CCND1,CDH1,CDK6,CDKN1A,CDKN2A,CFLAR,CNBP,COX4I1,CPT1A,CTNNB1,CX3CL1,CXCL2,CXCL8,CYP1A1,DYNLL1,EPHA1,FAS,FASN,FN1,FOS,FOSL1,FOSL2,FOXO4,GDF15,HDGF,HEY2,HSPA5,IGFBP3,IL18,JAG1,JUN,LDLR,LITAF,MCL1,MYC,NCOA4,NFKBIA,NFKBIB,NQO1,NRIP1,PCNA,PLAU,PPARGC1A,PRKAA2,RAN,SESN2,SOD1,SQSTM1,TFAM,TFRC,TGFB2,TNS1,TRAF2,VDR	833 (18)
KLF2		transcription regulator	Activated	2.338	6.29e-06	AQP5,ASS1,CAV1,CD55,CDKN1A,CDKN2B,COL4A1,CR2,CTGF,CXCL2,CXCL8,EPAS1,ID3,ITGB3,ITGB5,KCNN4,LEPR,MT2A,MVP,MYC,MYH10,NFKBIA,NQO1,PLOD2,PROS1,PTHLH,PTPRJ,S1PR5,SMURF2,SOX9,SREBF1,TFPI2,TFRC,TGFB2,THBS1,UGDH	842 (18)
phosphate		chemical - endogenous mammalian		-1.891	6.59e-06	ALPL,ANKH,BLVRA,CPNE1,F2R,FGFR2,FOSL1,JAK1,LDHA,MAP2K3,NCOA1,NPM1,PCNA,PLA2G12A,PLEC,POLR3K,POSTN,RPL7L1,SLC20A2,SLC34A2,SLTM,STC2,TRIP11,ZFHX3,ZFP36L2	317 (7)
R5020		chemical reagent		-1.572	6.66e-06	AMOT,CCND1,CCNE1,CDKN1A,CEBPB,CTGF,CTSD,DUSP5,ERBB2,FKBP5,GAL,HNRNPAB,IFIT5,INHBB,IRS2,LAMC2,LGALS3BP,MT2A,MYC,NCOA1,NFKBIA,STAT3,TK1	783 (23)
BRD4		kinase	Inhibited	-3.216	6.84e-06	AURKB,CCND1,CDC25A,CDKN2B,COL4A1,CXCL2,FADS1,FN1,FOS,FOSL2,GALNT14,ID2,IRF8,ITGB5,KAT2A,LOXL1,LOXL2,MAL,MAP3K1,MCL1,MYC,MYD88,NME1,NQO1,PLAU,RAI14,RRS1,SLC7A2,SMARCA4,STC2,THBS1	689 (13)
bleomycin		chemical drug	Inhibited	-2.993	7.06e-06	C3,CDC25B,CDKN1A,CTGF,CTNNB1,CTSD,CTSE,CXCL1,CXCL2,F2R,FAS,FGFR1,FN1,FOSL1,FZD6,IL18,IL4R,JAG1,JAK1,LAMA1,LMNB1,LTBP1,MSN,MYC,PCNA,PRPF19,PTTG1,S100A4,SDC4,SFRP1,STAT3,TGFB2,TGFBR2,THBS1,TINAGL1,TNFRSF1A,TNNC1,UBE2C,UBE2T,UHRF1	1001 (24)
RHOJ		enzyme			7.11e-06	ACTG1,AKAP12,ANXA1,ATP2A2,CALU,CAV1,CCNI,CNBP,GSN,RND3
HNF1A-AS1		other		-1.961	7.11e-06	BIRC5,CDH1,CEP55,CTNNB1,HIST1H2AC,HIST1H2BK,HMGB2,KIF22,NCAPG,UBE2C
TFAP2C		transcription regulator		0.566	7.34e-06	ALCAM,ANLN,CD44,CDH1,CDKN1A,CTGF,DYRK2,ERBB2,F2R,FREM2,IGFBP5,JAG1,KRT8,KRT81,MAL,MBP,MT2A,MYC,TACC1,THBS1,TK1,TNFAIP3	846 (17)
CLU	0.314	other		-0.762	7.41e-06	APP,ATP7A,CDH1,CDK1,CDKN1A,CDKN2A,CLU,CXCL8,HSPA5,NFKBIA,NFKBIB,SMAD3,SREBF1	687 (17)
L-triiodothyronine		chemical - endogenous mammalian		-1.005	7.56e-06	ABCA1,ACOX1,ACTB,ADAMTS5,ALDH1A1,APP,ATP1A1,ATP2A2,BCAR3,CBR1,CCND1,CCNE1,CCT4,CD44,CDC42EP4,CDKN1A,CDKN2A,CDKN2B,CLU,COL4A1,COX4I1,CPT1A,CST3,CTGF,CTNNB1,DUSP5,DVL1,ENG,ENPP2,EPAS1,FAS,FASN,FGFR1,FH,FOS,G6PD,GDF15,H6PD,ID2,ID3,IGFBP3,ITGAV,ITGB3,KRT16,KRT17,KRT6A,LDLR,LMNA,LRP1,MBP,MYC,NCOA4,NME1,NTF3,PCK2,PGK1,PLEKHG2,PPARGC1A,RPS6KA4,SCD,SREBF1,SSB,ST6GAL1,SYT12,THRSP,TIAM1,TK1,TSHR,UMPS	512 (17)
EIF3E	0.138	other		0.78	7.74e-06	APLP1,CCND1,CCNF,CMTM7,COL18A1,CORO1C,CXCL1,EPAS1,FARP1,MAD2L1,PLAU,RIN2,TENT4A,THBS1,TNC	804 (7)
eflornithine		chemical drug		0.442	7.74e-06	APP,C3,CDH1,CDK1,CDKN1A,CDKN2B,CTNNB1,FN1,ITGB3,LGALS3,LGALS3BP,MAD2L1,ORC1,PCNA,PSAP	1073 (26)
10E,12Z-octadecadienoic acid		chemical - endogenous mammalian		-0.712	7.99e-06	ACACA,ACOX1,CAV1,CPT1A,CREB5,CXCL8,DGAT2,FADS1,FASN,GDF15,LDLR,LRP1,NAMPT,NFAT5,PBXIP1,PLIN2,PNPLA2,SCD,SOX6,SREBF1,TRIB3	482 (18)
VEGFA	0.431	growth factor	Inhibited	-3.418	8.55e-06	ADAMTS1,ANP32A,ATP5MC2,BIRC5,CAV1,CCND1,CCNE1,CD55,CDKN1A,CDKN2A,CITED2,COX5B,COX8A,CST3,CTGF,CTNNB1,CTSB,CTSV,CXCL2,CXCL8,CYR61,DUSP5,ETS1,ETV4,FGFR1,FN1,FOS,GART,GJA1,HES1,HSPA5,ID3,IGFBP5,ITGAV,ITGB3,LMNA,MCL1,MKI67,MMP15,MRPL3,MRPS12,MVP,NME1,PARP1,PCNA,PLAU,PPARGC1A,PTGS1,SHMT2,SLC12A6,TBC1D8,TFPI2,THBS1,TMSB10/TMSB4X,TNC,TOMM20,VEGFA	521 (16)
ADRA1A		G-protein coupled receptor			9.08e-06	CCNB1,CCNE1,CDK1,CEBPB,CTSV,CYP1A1,DDAH1,FN1,FOS,JUN,LIF,PAK1,PCNA,PTHLH,STAT3,TMPO,VEGFA	601 (19)
HIST1H1C		other		-0.14	9.44e-06	ACTB,AXIN2,CCND1,CTNNB1,GAPDH,MYC	666 (7)
PPARA	0.296	ligand-dependent nuclear receptor		-0.453	9.64e-06	ABCA1,ACACA,ACADL,ACOX1,ADAM10,ALDH3A2,ANXA2,APEX1,APOE,APP,ASS1,ATP5F1B,AURKA,C3,CCNB1,CCND1,CCNE1,CDK1,CDKN1A,CDKN2A,CEBPB,CHAF1B,COX4I1,CPT1A,CTSE,CYP1A1,DBI,DHCR7,DYNLL1,ELOVL6,FADS1,FADS2,FASN,FDFT1,FOS,G6PD,GPAM,GSTM3,H2AFZ,HADHA,HMGCS1,HMGN1,IDI1,IFITM3,IGFBP3,IGFBP5,INSIG1,KIF20A,KRT8,LAMB3,LIFR,LIPG,MAD2L1,MAT2A,MKI67,MMD,MVD,MYC,NFKB1,NFKBIA,NSDHL,PCNA,PCTP,PHLDA1,PLIN2,PNPLA2,PPARA,PPA…	687 (17)
epothilone B		chemical drug		0.396	1.02e-05	BUB3,CDK1,CDKN1A,FAS,MCL1,MKI67,SFN,TBC1D1,THBS1	684 (11)
GAS2L3		other		0.426	1.02e-05	CCNG1,CDKN1A,EPHX1,F2R,FAS,LIF,PLK2,SAT1,TM4SF1
ATM		kinase		-0.812	1.02e-05	ACTB,CCND1,CD70,CDKN1A,CFLAR,CLU,CTGF,CXCL8,DUSP10,FAS,FN1,HSP90AA1,HSP90AB1,JUN,PCNA,PSMC4,PSME2,RRM2,TNFAIP3,TNFSF9,XRCC5	706 (15)
KLF6	-0.518	transcription regulator	Inhibited	-2.877	1.02e-05	CDH1,CDKN1A,CXCL2,CXCL8,CYP1A1,ENG,ESRRB,KRT4,MCL1,MKI67,MSLN,MYC,NCOA1,NFKBIA,NR1H2,PCNA,PLAU,PPARA,TFPI2,VAV3,VEGFA	841 (18)
SMURF2	-0.387	enzyme		-0.633	1.02e-05	AXIN1,CDH1,CDKN2A,CTGF,FN1,JUN,NEDD9,SKI,TGIF1	550 (19)
maslinic acid		chemical - endogenous non-mammalian		1	1.05e-05	ACTN1,CCND1,CD44,CDH1,CDK6,CEBPB,CFL1,DVL1,EIF4G1,ETS1,GPRC5A,ITGA3,ITPR2,JAK1,LIMK2,MAP2K6,MSN,NCL,PPM1G,RPS6KA2,THBS1,TLN1,YWHAG	472 (13)
ELAVL1		other		-0.718	1.1e-05	ABCA1,CALM1 (includes others),CCNE1,CDKN1A,CTNNB1,DNMT3A,EIF4G1,FOS,HNRNPD,HOMER2,KHSRP,MYC,NCAPG,NCL,PTHLH,PTMA,QARS,RACK1,RPL13,RPN2,RPS6,SAT1,SLC7A11,SNRPG,SRSF7,STAT3,VEGFA	809 (22)
INHA		growth factor		-0.258	1.1e-05	ADAMTS1,BOC,CCNE1,CFLAR,COL4A5,COL4A6,COL6A1,CTGF,CYR61,EPHX1,FGFR1,FGFR4,INHBB,ITGA3,KRT18,KRT19,KRT8,LAMC3,LMNA,LTBP1,MYC,MYL9,MYO7A,PCDH7,PRLR,PRSS23,SMARCA1	413 (7)
caffeine		chemical drug		-0.352	1.1e-05	CAV1,CDC25A,CDH1,CDK1,CDKN1A,CDKN2A,COX4I1,CTGF,CUL7,CXCL8,EPAS1,FASN,FOS,LMNB1,LRP1,PPARGC1A,SREBF1,SRSF2,SRSF3,THBS1	973 (26)
grape seed extract		chemical drug		1.861	1.13e-05	APP,CCNB1,CCND1,CCNE1,CDK6,CDKN1A,CTNNB1,ENO1,HSPA8,MKI67,MYC,PCNA,PLAU	538 (7)
LDL		complex	Inhibited	-2.914	1.14e-05	ABCA1,APOE,ATP2A2,C3,CAPN1,CAPN2,CCND1,CDK1,CDKN1A,CDKN2A,CFLAR,CTGF,CTNNB1,CXCL2,CXCL8,DNMT1,ERBB2,FOS,HSP90B1,HSPA5,IGFBP3,INSIG1,IRF2,ITGAV,ITGB3,ITPR2,JUN,LAMB3,LASP1,LDLR,LRP1,MCL1,MKI67,MSC,NAMPT,NFKB1,NME1,NPC2,PLAU,PLIN2,PTPRF,RANBP1,RND3,SMAD3,SOCS3,SREBF1,TGFBR2,TNFAIP3,VEGFA	797 (15)
LIPE		enzyme		-0.849	1.15e-05	ABCA1,ALDH1A1,ANKRD1,CA2,CD74,CEBPB,CITED2,FASN,FKBP5,FOS,GAPDH,GJA1,H3F3A/H3F3B,ID2,ITGA6,JUP,NFKBIB,NRIP1,PAM,PLIN2,POSTN,PPARGC1A,SCARB2,SCD,SDC4,SREBF1,THRSP,TKT,VAMP7,YWHAG	849 (21)
NCOA3		transcription regulator	Inhibited	-2.97	1.17e-05	CCDC80,CCNB1,CCND1,CCNE1,CDC25A,CDKN1A,CYP1A1,ERBB2,FASN,FGFR2,GJB2,HES1,IGFBP3,LDHA,MCM7,NFKBIA,PCNA,PDPK1,PGK1,PLIN2,SLC16A3,SREBF1	1106 (23)
IGFBP2		other		-0.069	1.23e-05	CADM1,CCND1,DDAH1,EFEMP1,ELOVL6,FN1,GDF15,IGFBP3,ITGA6,MYC,NEDD9,NF1,NMU,NUP210,POSTN,PTGFRN,STAT3	1003 (25)
FOLR1	0.706	transporter			1.23e-05	ABCE1,ACTN4,AK3,ARHGDIB,CAV1,CLPTM1,DUSP6,GAS5,GPAM,HNRNPDL,HOXB9,IK,LAMB2,MDK,MRPS6,NAP1L1,NSDHL,PFN1,PPID,PRLR,S100A4,SLC15A2,SYNCRIP,TAGLN2,TTC3
LMNB1	-0.229	other		1.664	1.23e-05	ACTN4,ATP5F1B,CRYAB,DHCR7,ELOVL7,FASN,FSTL1,GJA1,HMGCS1,LDLR,LMNA,LMNB2,PLIN2,PRRX2,SCD,SERINC1,TGFB2
GATA1		transcription regulator	Activated	2.72	1.24e-05	ABCA2,ACTN1,BIRC5,CA2,CALR,CBX5,CCND1,CD164,CDK6,CDKN2A,CNN3,CPD,DICER1,DMTN,ETS1,GART,GNAS,HIPK2,HNRNPAB,HSPA9,IL6R,INHBB,ITGA6,ITGB3,LEPR,MBP,MCM5,MECOM,MSH2,MYC,NCL,PBXIP1,PCNA,PLXNA1,PRKG1,RANBP1,RFC3,RPL22,RPL27A,RPS11,SKI,SNCA,SOX6,SPTB,SRSF2,TFRC,UMPS,UNG	805 (16)
Histone h4		group			1.25e-05	AKAP12,CCND1,CCNE1,CDC25A,CDK1,CDKN1A,CDKN2A,CFLAR,CXCL8,FASN,FOS,G6PD,GAS1,HES1,KIF13B,KIF1A,MAD2L1,MCM4,MSH2,NF1,OAS3,PCNA,PRLR,PRMT3,RPL10A,RPS6,RRM2,SFRP1,SOCS3,SREBF1,STAT3,SYNPO,TACC2,TGFBR2	831 (22)
Tgf beta		group		-1.624	1.28e-05	ABCA1,ANKH,AXIN1,BGN,CCND1,CCNE1,CDH1,CDK6,CDKN1A,CDKN2A,CDKN2B,CFLAR,CLU,CSF1,CTGF,CTNNB1,CXCL2,CXCL8,CYR61,ENG,FN1,FOS,FSTL1,FURIN,GLI2,HNRNPAB,HSPG2,IGFBP3,IGFBP5,ITGB3,JAG1,JAK1,JUN,KLF10,KRT16,LAMA3,LIF,MYC,NEDD9,NFAT5,PLAU,PMEPA1,POSTN,PPARGC1A,PTHLH,RORA,RORC,SOCS3,VEGFA	690 (18)
IND S7		chemical - kinase inhibitor		1.732	1.28e-05	ACTB,ATP5F1B,CALU,ENO1,FH,KHSRP,PCK2,PDIA3,PGAM1,PGK1,RTCB,STIP1
EIF2AK3		kinase		0.36	1.33e-05	AARS,ATF6,CCND1,CEBPB,CEBPG,CLCN3,CTSC,EPRS,ERO1A,FOSL1,HSPA5,HSPA9,IARS,JUN,KLF4,LONP1,MTHFR,MYC,NUPR1,PCK2,RPS6KA2,SARS,SEL1L,SHMT2,SLC1A4,SQSTM1,VEGFA	593 (22)
KITLG		growth factor	Inhibited	-3.37	1.35e-05	ACTB,BIRC5,CA2,CALCB,CCNE1,CDKN1A,CDKN2B,CREG1,CSF1,CTGF,CX3CL1,CXCL2,CXCL8,CYTH1,DHCR24,EEF1A1,FGFR1,FOS,GJA1,HNRNPF,ID2,IGFBP3,IK,IL18,IRF2,ITGAV,ITGB3,KPNA2,KPNB1,LDLR,NFKBIA,NPM1,PTGES3,RPL7,RPLP0,RPS23,RPS6,SKI,SLC20A2,STAT3,TACR1,TNFRSF1A,TPT1,UGCG,UPF1,WDR1,ZNF207	667 (18)
RUNX3		transcription regulator		-0.61	1.36e-05	ABCC5,AKAP6,BIRC5,CCND1,CDKN1A,CFLAR,CHST14,COL4A1,CRIM1,CTGF,CXCL8,CYR61,FGF9,FSTL1,GLI2,IL18,ITGB5,JAG1,LIFR,MYC,PARVA,PCDH7,PXDN,RHOBTB3,RNF150,SCARA3,STC2,TGFB2,TMEM56,UGCG	925 (26)
L-aspartic acid		chemical - endogenous mammalian		-1.091	1.39e-05	CCND1,CCNE1,CDKN1A,PCNA,PRKAA2
ZMIZ2		transcription regulator		-1.018	1.39e-05	AXIN2,CCND1,CD44,JUN,MYC
PPARGC1A	0.714	transcription regulator		1.489	1.43e-05	ACACA,ACADL,ACOX1,ADGRG1,ATP5F1B,C3,CALM1 (includes others),CDKN1A,CEBPB,COX4I1,COX5B,CPT1A,CYP1A1,EPAS1,ERBB2,FASN,GPAM,HMGCL,IDH3A,INSIG1,IRS2,LDHA,LDLR,LIFR,MAL,MAP2K6,MBP,MCM4,MCM5,MCM6,MMP15,NDUFB5,NSDHL,PCK2,PGAM1,PLIN2,PNPLA2,PPARA,PPARGC1A,PRDX5,PRKAA2,SCD,SESN2,SOCS3,SOD1,SREBF1,TFAM,TRIB3,VEGFA	664 (16)
FAS	-0.583	transmembrane receptor		-0.039	1.47e-05	AKAP9,ANXA2,BGN,BIRC5,CABIN1,CAST,CD44,CD59,CDIPT,CDKN1A,CFLAR,COL18A1,COL4A1,COL6A1,CSF1,CTGF,CXCL1,CXCL2,CXCL8,DUSP10,FAS,FOS,GDE1,GPNMB,IL18,IMPA2,IQGAP2,ITGAV,JUN,KIF3B,LAMP3,LDLR,LGALS3,MAP4K4,MARK2,NFKBIA,NUMA1,P2RY2,PAK2,PLAU,PLD2,PLEC,PLIN2,PPFIBP2,PRKDC,RDX,RHEB,RRAGD,SDC1,SLPI,SNTB2,SORL1,SPTBN1,STK17A,STK3,TAGLN2,TBC1D1,TFRC,TNC,TNFAIP3,TNFRSF1A,TPM1,TPM4,TUBA4A,UGCG,VEGFA,WNK1	513 (14)
glutamine		chemical - endogenous mammalian		1.057	1.5e-05	AARS,ACTB,ASS1,ATF6,BCAT1,CCND1,CEBPB,CXCL1,CXCL8,FOS,HSPA5,IRF2,KLF4,MCL1,MYC,NES,NFKBIA,PCK2,PCNA,PHB,PPARGC1A,PPP2R2A,SRSF1,SRSF2,VEGFA	921 (23)
IL6		cytokine	Inhibited	-2.91	1.57e-05	ABCA1,ABCC3,ABCC5,ACOX1,ADAMTS1,ADAMTS5,AHNAK,ANXA1,APOE,APP,ARL4C,ATP2A2,AXIN1,BGN,BIRC5,BTC,BUB3,C3,CALCA,CCNB1,CCND1,CCNE1,CD44,CD74,CD82,CDC20,CDH1,CDK1,CDKN1A,CDKN2A,CDKN2B,CEBPB,CFLAR,CLU,COX4I1,CSF1,CST3,CTGF,CTNNB1,CTSC,CUL4A,CXCL1,CXCL2,CXCL8,CYP1A1,DNMT1,DUSP6,DVL1,E2F4,ENPP2,FAS,FCGRT,FN1,FOS,GAL,HSPA5,ID2,IFITM3,IGFBP3,IGFBP5,IK,IL4R,IL6R,ITGAV,ITGB3,ITGB5,JAK1,JUN,KIF22,KRT18,KRT8,LD…	926 (19)
MET		kinase	Inhibited	-3.155	1.6e-05	AURKA,AURKB,BMF,CCND1,CD44,CDH1,CDK1,CDKN1A,CITED2,CTSV,CXCL1,CXCL8,FN1,FOS,HSPB1,IL18,ITGA3,JUN,KLF4,MAD2L1,MYC,NREP,PLK2,SOCS3,SOD1,TGIF1,VEGFA	790 (19)
MAP2K7		kinase		0.478	1.6e-05	CCND1,CDKN1A,CDKN2A,CXCL8,ENPP2,FAS,FCGRT,FN1,GJA1,HSPA5,LMO7,MYC,PDIA3,PLAU,RHOB,RPS6,TFPI2,VDR	760 (15)
1,4-bis[2-(3,5-dichloropyridyloxy)]benzene		chemical toxicant		-1.903	1.62e-05	ABCC3,ACACA,ACADL,CCNB1,CCND1,CDC20,CDK1,CDK6,CDKN1A,CPT1A,ENKD1,FAM107B,FASN,INSIG1,LRG1,MAD2L1,MCM5,MCM6,MCM7,NEDD9,PNPLA2,PPARA,RTN4,SAT1,SCD,SREBF1,THRSP,TNFRSF1A,TUBA4A	744 (11)
ADRA1D		G-protein coupled receptor			1.63e-05	ADRA1B,CCNB1,CCNE1,CDK1,CEBPB,CTSV,DDAH1,FN1,FOS,JUN,LIF,PAK1,PCNA,STAT3,TMPO,VEGFA	863 (20)
GPER1		G-protein coupled receptor	Inhibited	-2.263	1.64e-05	ASAH1,CCND1,CDKN1A,CTGF,CYR61,DUSP5,EDN2,ERRFI1,FASN,FOS,HSPA5,JUN,MT2A,MYC,NFKBIA,NOP58,TNFAIP3	1058 (18)
GnRH analog		biologic drug		0.788	1.72e-05	ACACA,ACOT7,ACTN1,ACTN4,ARHGAP1,ATRN,BUB3,CALR,CDK1,COL6A1,CUX1,CYTH1,DCAF7,DDX46,DVL1,DYNLL1,ESRRG,FAS,FBLN5,FCGRT,FN1,FOS,HNRNPDL,HSP90AB1,IK,IL11RA,ITPR3,JUN,MKI67,MYO7A,NDUFB5,NFKBIA,PABPC1,PI4KA,PIK3R3,PLD3,PPIA,PPP2R2A,PSMD13,PVR,PWP1,RALGPS1,RAN,RIPK1,SFRP1,SLC7A11,SRI,SRRT,SRSF3,SUPT5H,TMBIM6,TPM1,TRAF2,TRIB2,TSC1,TUBA1A,TWF1,UBE2D3,VCP,VEGFB,WSB2	358 (7)
RBPJ		transcription regulator		0.606	1.75e-05	BMP7,CCND1,CD44,CDCA7,CDKN1A,CDKN2A,CR2,CSF1,ETS1,FBXL19,FGF9,FOS,HES1,HEY2,IL18,INHBB,IRF8,JAG1,JUN,LIF,MAP2K3,MDK,MIB2,MYC,NFKB1,NTF3,RORC,SDC1,SOX4,SOX9,TGFB2,TNC,VEGFA	604 (19)
romidepsin		biologic drug		0.031	1.81e-05	CASZ1,CCND1,CDKN1A,CDKN2A,CDKN2B,CFLAR,CXADR,DDX21,DUSP6,ERBB2,FOS,GSN,ITGAV,JUN,MCL1,MYC,NF2,RAC1,RHOB,SLC26A2	831 (19)
TO-901317		chemical reagent		-1.068	1.91e-05	ABCA1,ABCA5,ACACA,ACLY,ACOX1,ADIPOR1,AGPAT3,ALDH3A2,APOE,APP,ASS1,C3,CCNB1,CCND1,CPT1A,DHCR7,ELOVL6,ENO1,EPHX1,FADS1,FADS2,FASN,FDFT1,G6PD,GPAM,HMGN1,ITGA6,LDLR,LGALS3,LIFR,LIPG,MCM6,NFKBIA,PFKFB3,PSMA5,PSMA7,PSMB2,PTGER3,RAI14,SCD,SMAD3,SREBF1,THRSP,TKT,TSHR,VEGFA,VLDLR	657 (16)
ELOVL5		enzyme		1.23	1.96e-05	ACACA,ACADL,ELOVL6,FADS1,FADS2,FASN,GPAM,HADHA,PNPLA2,PPARGC1A,SCD,TRIB3	906 (19)
PPP1R1B		phosphatase		-1.388	1.96e-05	CCND1,CD44,CFLAR,CTNNB1,ERBB2,FOS,MYC,SNCA,SRSF3	561 (20)
MXI1		transcription regulator		0.388	1.96e-05	APEX1,CCNB1,IARS,ID2,MKI67,MTHFD2,MYC,SLC1A4,SLC7A1	113 (3)
KRT14		other			1.97e-05	CXCL1,CXCL8,GJA1,GJB2,HSPA5,KLK10,KLK5,KLK6,KRT15,KRT16,KRT17,KRT18,KRT5,KRT8	715 (12)
hexamethylene bisacetamide		chemical reagent		1.237	1.97e-05	CDKN1A,CREG1,DDX21,FN1,HEXIM1,HSPA8,IMP4,NOL6,NPM1,RACK1,RPL18,SNRPB,TCP1,TFRC
GLI1		transcription regulator	Inhibited	-2.088	2.02e-05	CAV1,CCND1,CDH1,CDKN1A,CLU,CSF1,EZR,FAS,GALNT2,GLI2,HEY2,HNRNPU,ID2,IDS,IMPA2,INSIG1,JAG2,JUP,KLF4,KRT15,KRT19,LMNA,MEST,MRPS6,NDRG2,NES,NOG,NREP,PGM2L1,PTHLH,PVR,RGS10,RHOB,S100A9,SESN3,SFRP1,SOX6,SOX9,SYNE1,TMEM100,TNC,VEGFA	834 (17)
UCP1		transporter	Activated	3.341	2.04e-05	AARS,ACACA,AMD1,ANKRD1,ARHGEF2,BTF3,CCDC6,CEBPG,CLCN3,CTSV,DDX58,DKK3,EEF1A1,ESRRG,FASN,G6PD,GDF15,GOT1,GPX3,GPX4,IRF3,MAP1LC3A,MTHFD2,MYC,NUPR1,OAS3,PCK2,PHGDH,PSAT1,PSD3,SHMT2,SLC6A9,SMS,TRIB3,XPOT,XPR1
benzene		chemical toxicant		1.492	2.09e-05	CCNG1,CDK6,CDKN1A,CITED2,CSNK2A1,DHCR24,ID2,IGFBP3,MFGE8,NFKB1,PLS3,PRLR,PTPRF,RHOB,RTN4,SOS2,TNFRSF1A,YWHAQ
Smad		complex		-0.38	2.18e-05	CDKN1A,CDKN2A,CDKN2B,CTGF,GLI2,ID2,ID3,MCL1,MYC,PTHLH,VEGFA	587 (12)
amino acids		chemical - endogenous mammalian		1.251	2.18e-05	ACTB,FOS,GAPDH,JUN,RPL32,RPS20,RPS6,SLC38A2,SLC7A1,SLC7A2,THOP1	869 (20)
LIN9		other	Inhibited	-2.232	2.22e-05	AURKA,BIRC5,CCNB1,CDK1,CDKN1A,CDKN2A,CEP55,DLGAP5,TMPO,UBE2C
MAP2K1/2		group	Inhibited	-2.303	2.27e-05	C3,CCND1,CDH1,CDK1,CTGF,FOS,FOSL1,FURIN,GJA1,HSPA5,HSPB1,JAG1,JAK1,JUN,KLF5,MCL1,MYC,NFKB1,PCNA,PHLDA1,PPARA,VEGFA	518 (19)
F2R	-0.377	G-protein coupled receptor		-1.842	2.27e-05	CCND1,CD44,CD55,CDH1,CLDN3,CTGF,CXCL8,CYR61,DSP,F2R,FGFR2,FN1,FOS,GJA1,HMGA2,ITGA6,KRT19,KRT8,LAMB3,PLAU,S100A4,TFPI2,TGFB2,THBS1,TNFAIP3,VEGFA	890 (18)
arsenite		chemical toxicant		-1.492	2.29e-05	APEX1,CAV1,CCND1,CDKN1A,CXCL8,CYP1A1,FOS,GPC1,HSPA9,HSPB1,INHBB,JUN,MCL1,MYC,NQO1,PLCB1,PRKDC,PRKG1,RNH1,SLC38A2,SQSTM1,TACR1,TGFB2,THBS1,TRA2B,TXNRD1,VEGFA	556 (19)
Ca2+		chemical - endogenous mammalian		-0.38	2.3e-05	ANKH,APEX1,APP,AQP5,ATP2A2,CALCA,CALR,CCND1,CCNE1,CDH1,CDKN1A,CEBPB,CUL9,CXCL8,CYP1A1,CYR61,ELF3,FASN,FGFR2,FN1,FOS,FOSL1,FOSL2,HSPA5,ID3,IL6R,IRS2,ITGA3,ITGA6,ITPR2,ITPR3,JUN,KLF4,KLK5,KRT8,MEF2D,NFKBIA,PLCG1,PLS3,PPARA,PPARGC1A,PTTG1,S100A9,SLC6A12,TNFSF9,TSHR,U2AF2,UGCG,USP15,VDR,VEGFA	682 (19)
PRKCD		kinase		-1.069	2.35e-05	ABCA1,BIRC5,CCND1,CCNE1,CD70,CDKN1A,CDKN2A,CEBPB,CEMIP,CTNNB1,CTSB,CX3CL1,CXCL8,DUSP6,FEM1B,FOS,FOSL1,FOSL2,GDF15,GPRC5A,ITPR3,JUN,KLF5,KLF6,LAMB3,LDLR,LIF,LIPG,LYST,MCL1,MYC,NES,NFKBIA,OSR2,SIK3,SMAD6,SPRY1,STAT3,UGCG,VEGFA	788 (20)
SP600125		chemical - kinase inhibitor		1.022	2.35e-05	ABCA1,ADAMTS9,APOE,ATP6AP2,CCNB1,CCND1,CD44,CDK1,CDKN1A,CEBPB,COL4A1,CREB3L2,CTGF,CXCL1,CXCL2,CXCL8,CYP1A1,CYR61,DNMT1,EIF1AX,FAS,FASN,FLRT3,FN1,FOS,GNS,ITGA3,ITGA6,ITGB5,JUN,LAMA1,LAMA5,LDLR,MCL1,MTHFD2,MTHFR,NEDD9,NUPR1,PARP1,PCK2,PLCB3,PLEC,PLK2,POSTN,PRDX1,SCD,SGPL1,SOCS3,SREBF1,THBS1,TNNT2,TPM1,VDR,VEGFA	625 (15)
ACVRL1		kinase		-0.239	2.45e-05	ACTB,BMPR2,CDKN1A,CXCL8,ENG,GDF15,ID2,JUP,MYC,PLAU,SMAD6,VEGFA,ZYX	397 (16)
napabucasin		chemical drug		1.199	2.51e-05	ACTB,ALCAM,ALDH1A1,BIRC5,CD44,CTNNB1,CXCL8,DNMT1,ENG,ERBB2,FGFR2,HPRT1,ITGA6,JAG1,KLF4,MYC,NFKB1,RPLP0,STAT3
PI3K (complex)		complex		-1.099	2.6e-05	ABCA1,ADIPOR1,BIRC5,CCNB1,CCND1,CCNE1,CCT6A,CD44,CD55,CDH1,CDKN1A,CDKN2B,CEBPB,CFLAR,CTGF,CTSD,CXCL8,E2F4,ETS1,FBLN5,FN1,FOS,FOSL1,FRY,G6PD,GJA1,GLI2,IRF2,ITGA6,JUN,LASP1,MCL1,MT2A,MTHFD2,MYC,NCL,NFKBIA,NME1,NQO1,POSTN,RHOB,RND3,RPL23,SEMA6D,SLC12A4,SLC12A6,SOCS3,SOX9,SREBF1,TFAM,THBS1,TNFAIP3,TRIM25,UGCG,VEGFA	574 (16)
medroxyprogesterone acetate		chemical drug		1.863	2.63e-05	ANLN,BIRC5,CCNB1,CCND1,CD44,CDK1,CLDN1,CYP1A1,CYR61,DLGAP5,DNMT3B,ERBB2,ETS1,FAS,FASN,FN1,IL6R,JUN,KLF5,LMNA,MCM5,MYC,NCAPG,PLAU,SCD,SLPI,TFPI2,TNC,VCAN,VEGFA	1110 (23)
miR-21-5p (and other miRNAs w/seed AGCUUAU)		mature microRNA		1.964	2.71e-05	BMPR2,CDC25A,CDK6,CDKN1A,CFL2,FAM3C,FAS,IL6R,JAG1,MARCKS,MSH2,MTAP,MYD88,SPRY1,STAT3,TGFB2,TGFBR2,TPM1	774 (18)
TFAP4		transcription regulator		-1.29	2.77e-05	CD44,CDH1,CDKN1A,CDKN2A,CKS2,CLDN1,ESRP2,FN1,FOS,GDF15,LIF,PKP3,RHOBTB3,STEAP3	670 (7)
ginsenoside Rb1		chemical - endogenous non-mammalian	Activated	2.81	2.8e-05	ACOX1,CXCL8,FASN,FOS,PPARA,PPARGC1A,SCD,SREBF1	861 (18)
NME1	-0.331	kinase		-0.262	2.92e-05	BOP1,CCND1,CDKN1A,COIL,CTGF,CTSD,FBL,HNRNPA2B1,L1CAM,NOP58,PA2G4,PABPC1,RAC1,RAE1,SLBP	673 (19)
simvastatin		chemical drug		0.507	3.02e-05	ABCA1,ADAMTS1,ANXA1,APOE,APP,ARHGEF2,BIRC5,CCND1,CD55,CD81,CDH1,CDKN1A,CFLAR,COTL1,CTGF,CXCL2,CXCL8,CYR61,DDAH1,ENC1,ETV4,F2R,FADS1,FADS2,FOS,GJA1,IGFBP3,IL18,KLF4,LDLR,MKI67,MYC,MYH10,NFKBIA,NRIP1,PPARA,RAC1,RHOB,RORC,S100A6,SDC4,SOCS3,VEGFA	570 (19)
Hdac		group		0.842	3.08e-05	ADAMTS1,BIRC5,CCND1,CDKN1A,CTNNB1,CX3CL1,CXCL8,DKK3,DNMT3B,E2F4,EMX2,ERBB2,FOS,FOSL1,GLI2,HNRNPAB,IGFBP3,IL6R,JUN,JUP,KCNH2,KLF10,KLF6,MEOX1,MYC,PBX1,PPARGC1A,RGS10,RORC,RRM2B,SEMA3C,SFRP1,SMARCD3,SPRY1,TGFBR2,TIMELESS	823 (17)
RABL6		other	Inhibited	-3.441	3.2e-05	AURKB,CCNB1,CDC25A,CX3CL1,FEN1,MAD2L1,MCM2,MCM5,MCM7,MELK,MYC,NCAPG,PSME3,PTPRM,RFC3,SEL1L,SMAD6,TPX2,UBE2C	666 (7)
ACACA	-0.923	enzyme		0.555	3.43e-05	ACLY,ELOVL6,FASN,GPAM,SCD,SREBF1	746 (18)
IKBKG		kinase		-0.498	3.47e-05	ATP2A2,C3,CEBPB,CFLAR,CLU,CSF1,CTSB,CTSF,CX3CL1,CXCL2,CXCL8,DUSP6,ENPP2,EPAS1,FOS,GM2A,GRN,KCNH2,KLF5,LIFR,NFKBIA,PCDH7,PLD3,PPARA,SEMA3C,SERPINE2,SFRP1,SOCS3,TNFAIP3,TSHR,VEGFA	687 (12)
DKK1		growth factor		1.15	3.49e-05	APP,AXIN2,BIRC5,CCND1,CD44,CDKN1A,CDKN2A,CTNNB1,DLG4,EPHB2,KREMEN2,KRT18,MYC,PRLR,SOX9,TNNC1,WNT11,WNT7A	548 (19)
L-serine		chemical - endogenous mammalian	Inhibited	-2.406	3.54e-05	CCND1,CCNE1,CDKN1A,PCK2,PCNA,PHGDH,PSAT1	551 (7)
SFRP4		transmembrane receptor		1.387	3.54e-05	AXIN2,BIRC5,CCND1,CDH1,CTNNB1,FN1,MYC	442 (13)
TEAD2		transcription regulator			3.54e-05	CCND1,CCNF,CDK1,FGFR4,MCM6,TNNT2,UHRF1	183 (7)
gemfibrozil		chemical drug		-0.164	3.62e-05	ACADL,ACOX1,APOE,APP,BMP7,CCND1,CPT1A,FURIN,HADHA,LDLR,MBP,MYC,NAP1L1,NFKBIA,PCSK5,PLEKHB1,RTN4,SCD,SOCS3,TPP1	667 (21)
AREG		growth factor	Inhibited	-2.733	3.65e-05	AURKB,BIRC5,C3,CCNB1,CCND1,CCNF,CDC20,ELF3,EMC10,FOS,HIST1H2AC,HIST1H2BG,HIST1H2BK,IFI6,JAK1,JUN,KIF20A,MKI67,MMP15,PLAU,RRM2,TMC6,TXNRD1	959 (23)
FGFR1	-0.146	kinase	Inhibited	-2.353	3.65e-05	BIRC5,BMP7,CCND1,CDKN1A,EEF1A1,EIF1AX,EIF4G1,EIF5A,EIF5B,FGFR1,FOS,GRINA,HES1,JUN,LIF,MBP,MYC,PDPK1,PLAU,PTGS1,RPS6,SFN,SOX3	545 (17)
IND S1		chemical - kinase inhibitor		0.632	3.68e-05	ACTB,ATP5F1B,CFL1,ENO1,FH,PDIA3,PGAM1,PGK1,PRDX1,STIP1
PDLIM2		other		-0.737	3.77e-05	CCND1,CDH1,CEMIP,CITED2,CLCN4,CRISPLD2,CXCL8,ENPP2,FSTL1,HACD4,IGFBP3,LGALS3BP,MECOM,MYEOV,MYL9,NPR3,OAS3,PHLDA1,PPP1R14A,SCARA3,SLC40A1,STC2,SV2A,TNS1	553 (13)
EZH2		transcription regulator	Inhibited	-2.954	3.79e-05	ACTB,ADAM10,ALPL,ARHGAP1,AXIN2,BMP7,C3,CCND1,CD70,CD82,CDH1,CDK6,CDKN1A,CDKN2A,CDKN2B,CEMIP,COL4A1,CPD,CRISPLD2,CTNNA1,CTNNB1,CUL1,CX3CL1,CXCL1,CXCL2,CXCL8,DENND2A,DNMT1,DUSP5,EPAS1,EPHA1,ERBB2,ERBB4,EZR,FKBP5,GDF15,GSTM4,IGFBP3,KLF4,KRT81,LAMB3,LAMC2,MYC,MYL6,MZF1,NCOA7,NES,NFKBIA,NME1,RAB6A,RAP1GAP,RBM5,RPL10A,RPL13,S100A4,S100A9,SFN,SGPL1,SH3BP4,SLC7A11,SMAD3,TGFB2,VEGFA	1013 (22)
tetraethylammonium		chemical drug		1.069	3.84e-05	CBX3,EFHD2,HADHA,HNRNPC,HSPA8,HSPA9,HSPB1,PARK7,PDIA3,RANBP1,RPLP0,SARS,SRI,TCP1
arachidonic acid		chemical - endogenous mammalian		0.781	3.85e-05	ABCA1,ACACA,ACOX1,CLU,ELOVL6,EPHB1,FADS1,FADS2,FAS,FASN,FOS,FOSL1,G6PD,JUN,KLF6,LDLR,NFKBIA,PLAU,PNPLA2,PTGS1,SCD,SREBF1,SRSF3,THRSP,TNFRSF1A	902 (22)
etoposide		chemical drug		-1.322	3.86e-05	ADAM10,BIRC5,CA2,CCNB1,CCND1,CDC25A,CDC25B,CDKN1A,CDKN2A,CFLAR,CREG1,CTSD,CXCL8,DHX9,DNMT1,EEF1A1,FAS,FASN,GDF15,GPR132,ID2,JUN,MCL1,MYC,NOTCH3,PCNA,PFKM,PIK3R3,RAN,RHOBTB2,RNF144B,S100A2,SFN,SQSTM1,SVIL,TK1,TNFAIP3,TNFRSF1A,UHRF1,XRCC2	846 (21)
brefeldin A		chemical - endogenous non-mammalian		0.017	3.9e-05	ADRA1B,APP,ATP2A2,CD44,CEBPB,COX5B,ERLEC1,GJA1,HLA-B,HLA-C,HSPA5,HSPA9,KLF4,LONP1,SESN2,THBS1	816 (18)
2-amino-1-methyl-6-phenylimidazo-4-5-b-pyridine		chemical toxicant	Inhibited	-3.86	3.95e-05	CCND1,CCT2,CCT4,CCT5,CCT8,G3BP1,HSP90AA1,HSPA5,HSPA8,HSPH1,LAPTM4B,PSMB2,RAN,RAP1B,SUMO1
IGF2		growth factor		-0.375	4.02e-05	ARHGEF2,BIRC5,CCND1,CDK1,CDKN1A,CTGF,CTSV,DHCR7,ELOVL6,FEN1,FN1,GAS1,GRN,IGFBP3,IGFBP5,ITGB5,MCM2,MCM4,MCM5,MCM7,MEF2D,MYC,NFKBIA,PHLDA1,PSPC1,RHOB,RRM2,SAT1,SEZ6L2,SLC38A2,SOCS3,SREBF1,TGIF1,UHRF1,VEGFA,XRN1	964 (22)
ITGB1		transmembrane receptor		0.686	4.03e-05	ADAMTS5,APOE,CDH1,CDKN1A,CDKN2A,COL27A1,CXCL8,DAG1,ERBB2,FBN2,FN1,FOS,GAS1,HSPG2,ITGA3,ITGAV,ITGB3,JUN,LAMA1,LOXL1,LTBP3,MMP15,MYC,PLAU,RAC1,RORC,SEMA5B,SPON1,THBS1,TNFAIP3,VEGFA	592 (18)
halofuginone		chemical drug			4.03e-05	AACS,AKAP12,B4GALT6,BGN,CD44,CD55,CTGF,DBN1,DKK3,EHD3,EMP1,EPHX1,F2R,FBLN5,FSTL1,GDE1,GOT1,GPX3,HSPA4,IGFBP3,LGALS1,LGALS3BP,LTBP1,PPT1,PRLR,PTGFRN,RGCC,SCN1B,SELENOW,STEAP3,TGFBR2	693 (7)
LONP1	0.19	peptidase		0.044	4.04e-05	ALDH1L2,ANXA2,CALU,COX8A,GPT2,HNRNPA2B1,HSPA9,HSPB1,IDH3A,MTHFD2,PDIA3,PFN1,PGAM1,S100A11,SARS,SOD1,TFAM,TPM3,VDAC1
Ins1		other	Inhibited	-3.355	4.15e-05	ACACA,ACTB,ADIPOR1,AP2M1,ATP1A1,CCND1,CCNE1,CDKN1A,CEBPB,COL18A1,CRYAB,CYP1A1,DGAT2,DYNLL1,E2F4,ELOVL6,ERRFI1,FADS1,FADS2,FASN,FDFT1,FOS,FOXE1,G6PD,GAPDH,HMGCS1,HNRNPK,IGFBP3,IGFBP5,IRS2,ITGA6,JUN,LDHA,LDLR,LGALS3BP,LIFR,LRP1,MBP,MYC,NTF3,PCNA,PLIN2,PPARA,PPIB,PRLR,PTGFRN,RRM2,SCD,SOCS3,SREBF1,STAT3,THRSP,TK1,TRAF2,TSHR,UMPS,VEGFA	913 (23)
crocidolite asbestos		chemical toxicant	Inhibited	-2.794	4.36e-05	BCAT1,CCND1,CD44,CXCL2,FOS,FOSL1,FOSL2,JUN,LIF,MYC,TNFRSF1A,ZYX	725 (16)
bufalin		chemical reagent		1	4.36e-05	CBLB,CCND1,CDKN2A,FOS,HSPA5,MCL1,RPLP0,TIAM1,YWHAG,YWHAH,YWHAQ,YWHAZ	889 (20)
SNAI2		transcription regulator		0.335	4.46e-05	ANKRD1,CCND1,CDH1,CLDN1,CTGF,CYR61,DSP,FN1,ITGA3,JUP,KRT18,L1CAM,NES,SOX9,STAT3,TRPS1,UBE2D3,VDR	603 (25)
15-deoxy-delta-12,14 -PGJ 2		chemical - endogenous mammalian		0.263	4.51e-05	BIRC5,CCNB1,CCND1,CCNG1,CDKN1A,CFLAR,CTGF,CTSB,CTSD,CXCL2,CXCL8,DDX58,DNAJB1,E2F4,EHF,FN1,FOS,GDF15,GSN,HSPB1,JUN,KLF4,MCL1,MYC,NFKB1,NFKBIA,NFKBIB,NQO1,PARP1,PLAU,PRDX1,RORA,SOCS3,SOD1,SREBF1,TGIF1,TXNRD1,VEGFA	680 (17)
RAC1	-0.12	enzyme		-1.591	4.6e-05	ANKRD1,CCND1,CDC25A,CDH1,CTGF,CTNNB1,CXCL8,DYRK1B,FAS,FN1,FOS,FOSL1,GSN,HSPB1,IL6R,ITGA6,JUN,MYC,NF2,PAK1,PRKG1,RAC1,SOX6,SOX9,STAT3,VEGFA	805 (18)
PLN		transporter			4.83e-05	ACTB,ALDH3A2,ANXA2,ATP1A1,ATP2B1,CALU,ENO1,EZR,HSP90B1,MYL6,PGK1,RAB5B,RACK1,SOD1,SPTB,VCP,VLDLR
TWIST2		transcription regulator		-1.33	4.97e-05	CCND1,CD44,CDH1,CDKN1A,CTNNB1,DUSP5,DUSP6,FBLN5,FN1,HOXB9,KLF6,POSTN,RNF43	444 (12)
NFYA		transcription regulator		-1.393	5.16e-05	ACLY,CALR,CCNB1,CDC25B,CDK1,CDKN1A,CYP1A1,EPHX1,FASN,FGFR2,GPAM,HSPA5,JUN,NPR1,PGK1,PTTG1,RHOB,RRM2,SCD,TGFBR2,THOP1,THRSP	288 (7)
triamcinolone acetonide		chemical drug		1.87	5.23e-05	ARL4C,BMP5,BMP7,CCDC6,CD44,CXADR,DCBLD2,DUSP10,FGFR2,FKBP5,FOS,FUS,GAS1,HIPK2,IGFBP3,INSIG1,IRF2,JUN,KLF10,LDLR,MDFI,MT2A,MXRA5,MYC,NFKBIA,PCDH19,PER3,PLAU,PLK2,RGCC,RHOBTB3,RNF41,SCD,SOX4,SPRY1,STC2,STK10,TACC2,TBC1D1,TGFB2,TRIB2,VLDLR	863 (18)
MYBL2		transcription regulator		-1.063	5.29e-05	AURKA,BIRC5,CCNB1,CCND1,CDC25B,CDK1,CDKN2A,CLU,COPA,HSPA8,IGFBP5,IQGAP1,MYC,SLC1A5,UBE2C	523 (13)
mir-122		microRNA		1.407	5.35e-05	ADAM10,ADGRB2,ARHGAP1,CACYBP,CCNG1,CDC42BPB,CUX1,FOSL2,G6PD,GNPDA1,GNPNAT1,H1F0,IQGAP1,KLK5,LMNB2,MAP3K12,MTHFD2,NUDC,RAD21,SLC1A5,SLC7A1,TPD52L2,VAV3
NKX2-3		transcription regulator		1.699	5.36e-05	AIF1L,ALPL,ANLN,ARHGDIB,CAVIN2,CEP55,CRYAB,CX3CL1,CXADR,CXCL8,DANCR,DDX58,EIF4B,EXOC6,FAM198B,FBN2,GDF15,HELZ2,HEY2,HLA-B,HLA-C,KLF4,KRT81,MTURN,MYD88,NT5DC2,PHGDH,PLCB1,POSTN,PRSS12,PSAT1,RPL23,RPS23,SEMA3A,SERPINE2,SHMT2,SLC40A1,SYT11,TFPI2,TMEM100,TTC3,WRB,ZNF704
EIF4E		translation regulator	Inhibited	-3.563	5.41e-05	BIRC5,CAPZB,CCND1,CD70,CDKN1A,CDKN2A,CEBPB,CHMP1A,CKS2,DEDD2,FOSL1,GPX3,IL18,ILF2,INSIG1,LSM4,LSM5,MCL1,MYC,NFKBIA,NOL3,NOP10,PA2G4,PCNA,PHB,PRDX5,PTGES3,SERTAD1,SIVA1,SVIL,UBE2C	901 (24)
PNN	-0.154	other		1.912	5.43e-05	CDH1,CDKN1A,DFFA,GDF15,JUN,MYC,SRSF1,TBRG4
miR-19b-3p (and other miRNAs w/seed GUGCAAA)		mature microRNA		0.093	5.43e-05	BIRC5,BMPR2,CCND1,CTGF,ERBB4,STAT3,THBS1,VEGFA	311 (7)
miR-503-5p (miRNAs w/seed AGCAGCG)		mature microRNA		1.596	5.43e-05	ANLN,ATF6,CCND1,CCNE1,CCNF,CDC25A,CDKN1A,FGFR1
losartan potassium		chemical drug	Activated	3.228	5.45e-05	ADIPOR1,ATP1A1,ATP2A2,BMP7,CAV1,CST3,CTGF,CXCL8,ENG,FN1,FOS,GJA1,HSPA5,IL18,ITGAV,ITGB5,ITPR2,NPR1,PLCB1,PLCG1,POSTN,PTHLH,SOCS3,TGFB2,TGFBR2,VEGFA	852 (19)
wortmannin		chemical - kinase inhibitor	Activated	2.964	5.53e-05	ACACA,BIRC5,CD44,CDH1,CDKN1A,CDKN2A,CDKN2B,CFLAR,CSF1,CTGF,CTNNB1,CX3CL1,CXCL8,EIF1AX,EZR,F2R,FASN,FN1,FOS,G3BP1,IRF8,IRS2,JUN,MCL1,MSN,MT2A,MYC,NFKB1,NFKBIA,PCNA,PDPK1,PLAU,POSTN,RCC1,SLC6A12,SOCS3,SREBF1,TFRC,TPM1,VEGFA	627 (15)
CIP2A	-0.145	other		1.812	5.66e-05	CDKN2B,CIP2A,CORO6,CRYAB,GPNMB,HIST1H2BK,LAMA1,LASP1,MYC,NCL,NPTX1,PXYLP1,RHOD,SAT1,SERPINE2,SLC25A4,SNCA,TUBA4A
RNA polymerase II		complex			5.74e-05	ACTB,ALPL,CBX5,CCNB1,CD82,CDH1,CDKN1A,CDKN2A,CLDN3,CSF1,CXCL2,CXCL8,CYP1A1,DDX11,DLGAP5,ENO1,ERBB2,FOS,FOSL1,FOSL2,GAPDH,GDF15,GOT1,HNRNPU,HPRT1,IGFBP3,JUN,KPNA2,L1CAM,LDLR,MAD2L1,MAL,MYC,NFKBIA,PBX1,PCNA,PDZK1,PRLR,PRR15L,RBBP8,RND3,RORC,RPL10A,RPL13A,RPS3,RPS6,SFN,SOCS3,TLN1,TNNT2,TXN	734 (13)
FGF4		growth factor		-1.572	5.88e-05	CDKN1A,CTNNB1,DNMT1,FOS,FOXO4,HMGCS1,JAG1,PTTG1,SCD,VEGFA	564 (18)
Pln		other			6.21e-05	ACTB,ALDH3A2,ANXA2,ATP1A1,ATP2B1,CALU,ENO1,EZR,HSP90B1,MYL6,PGK1,RAB5B,RACK1,SOD1,SPTB,VCP,VLDLR
ID3	-0.261	transcription regulator		-0.164	6.24e-05	ADGRG1,BMP7,CCNB1,CCNE1,CCNG1,CD44,CDC25B,CDK1,CDKN1A,CDKN2A,CEBPB,CSF1,CXCL1,CXCL8,DUSP10,ELOVL6,GNL3,HOMER2,ID3,IFNGR2,IKZF2,IL4R,IL6R,IRF8,ITGB3,KLF6,MAP2K6,MYC,NFAT5,PTPN13,RAP1GAP,RORA,RPS6KA2,SMARCC1,SOCS3,SOX4,TNFRSF1A	563 (16)
CAV1	-0.438	transmembrane receptor		-0.249	6.25e-05	CAV1,CAVIN1,CCND1,CCNE1,CD276,CDH1,CDKN1A,CTNNB1,CTSD,FAS,FOLR1,FOS,HSPA8,INHBB,KRT18,KRT19,KRT4,KRT7,KRT8,NPM1,NQO1,PCNA,PRLR,RAC1,RPS13,SLC12A2,SLC7A2,ST6GAL1,THBS1,TNFRSF1A,TRAF2	868 (16)
filgrastim		biologic drug		0.497	6.29e-05	ACSL3,AES,ALPL,ANXA1,ATP1A1,ATP2B4,BEX3,CAST,CAVIN2,CBR1,CCT2,CD44,CD55,CD59,CD74,CHAF1A,CLU,COL27A1,CPD,CST3,CXCL1,CXCL8,DDX58,DYRK2,ENO1,EPHB1,FKBP5,GAPDH,GNS,GPR162,GRINA,HIPK2,HLTF,HMGA1,HSPA9,IFI6,IFIT5,IL4R,JUN,KLF6,LAMB3,LDHA,LDLR,LGALS3,MAP2K6,MCM7,METTL7A,MVP,MYO10,NCOA4,NECTIN2,NMNAT2,OAS3,P2RY2,PDE4B,PDLIM1,PFKFB3,PRKAG2,PSME2,QSOX1,RASSF7,RFX5,RNF43,S100A4,SLC25A22,SMAD3,SORT1,SQSTM1,…
trovafloxacin		chemical drug	Inhibited	-2.065	6.35e-05	CDKN1A,CXCL2,ERRFI1,FASN,FOS,GNPNAT1,LDLR,MYD88,NFKBIA,PDE4B,PHLDA1,PSMA5,RDX,SOCS3,STAT3,TGIF1,THBS1,TNFAIP3,VEGFA	615 (13)
BMP6		growth factor		-1.932	6.52e-05	ADAMTS1,ADAMTS5,AKTIP,AQP5,CAVIN2,CD44,CDKN1A,CHD3,CTGF,EPHX1,ERRFI1,FOSL1,ID2,ID3,KLF4,MYH10,NOG,PMEPA1,SCEL,SEMA3A,SLC39A10,SMARCA1,TXNRD1,VEGFA	446 (17)
FGFR2	0.377	kinase		-0.343	6.87e-05	AMOT,BMPER,CA2,CCND1,CDH1,CDKN1A,COL4A1,CPE,CTSC,FAM198B,FAS,FGFR2,FLRT3,FN1,GJA1,GPT2,HES1,ID2,INHBB,LAMA1,MBP,MEST,MRAS,MYC,NOG,PTHLH,SFRP1,SOX3,TRPS1	709 (20)
Rb		group	Activated	2.433	6.9e-05	AURKB,BIRC5,CCND1,CCNE1,CDH1,CDK1,CDKN1A,CDKN2A,CYP1A1,DNMT1,DUSP10,FGFR2,MAD2L1,MCM5,MCM7,MYC,NEO1,PA2G4,PCNA,RBBP8	729 (18)
benzo(a)pyrene		chemical toxicant		0.17	7.47e-05	ABHD4,AJUBA,ANXA1,BIRC5,C14orf119,CAMLG,CDC25B,CDKN1A,CEBPG,CYP1A1,CYR61,ELF3,EPHX1,FASN,FGF9,FOS,G6PD,GPC1,HSPB1,INHBB,JUN,LIMK2,MAD2L1,MAP2K3,MAP2K6,METTL21A,NQO1,PCNA,PDLIM1,PLCB1,PRKG1,RAE1,RAP1GAP,SELENBP1,SLC1A4,SQSTM1,TACR1,TGFB2,THBS1,TKT,TXNRD1,VEGFA,ZWINT	876 (19)
DBH-AS1		other		-1.342	7.61e-05	CCND1,CCNE1,CDK6,CDKN1A,CDKN2A	511 (13)
UDP-D-glucose		chemical - endogenous mammalian	Activated	2.236	7.61e-05	CALR,HSP90B1,HSPA5,PDIA3,PDIA4
L-dopa		chemical - endogenous mammalian		1.332	7.61e-05	ADGRB2,ALPL,AMIGO2,APLP1,ATP2A2,CAP1,CASZ1,CCND1,CCNYL1,CEBPG,CMTM4,COL4A1,COTL1,CRTC1,CTSB,CTSC,CTXN1,DGAT2,DMTN,DPP7,DUSP6,EIF4G2,FCGRT,FEM1B,FKBP5,FOS,FOSL1,FTL,GAPDH,GNAS,GNS,HACD4,HDAC7,IGFBP5,IL11RA,IQGAP1,KDM4B,KLF6,LAMP2,LASP1,LAT2,LIX1,LMNA,LMTK2,LPP,LTBP1,LYAR,MAP3K1,MAT2A,MBP,MYO1B,NASP,NDUFA8,NOL3,NOMO1 (includes others),NPC2,P2RY6,PA2G4,PADI2,PDE4DIP,PFN2,PGM2L1,PGPEP1,PKP2,PLK2,PPP2…	387 (7)
NELFB		other		0.378	7.7e-05	CDKN1A,COL6A1,CTGF,MAD2L1,RPLP0,RPS3,VEGFA	171 (7)
MAPK10		kinase		-0.52	7.7e-05	APP,CD44,CXCL8,FOS,FOXO4,JUN,WNT7A	975 (16)
letrozole		chemical drug		1.795	7.74e-05	AGR2,CCND1,CDKN1A,ERBB2,ERBB4,FOSL1,GJA1,LIF,MKI67,MTOR,MYC	658 (22)
trichloroethylene		chemical toxicant		1.213	7.91e-05	CCNG1,CDK6,CITED2,CSNK2A1,DHCR24,ID2,IGFBP3,MFGE8,NFKB1,PLS3,PRLR,PTPRF,RHOB,RTN4,SOS2,TNFRSF1A,YWHAQ
MYB		transcription regulator		-1.804	7.97e-05	ATP2B1,AXIN2,BIRC5,CCNB1,CCND1,CCNE1,CDH1,CDK1,CDKN2B,CNN3,COL4A1,COPA,DHRS2,FN1,HSPA5,HSPA8,IGFBP3,IGFBP5,IQGAP1,JUN,KLF4,MAT2A,MYC,NMU,PCNA,RGCC,SDC1,SDC4,SLC1A5	932 (24)
ERK1/2		group	Inhibited	-2.935	8.07e-05	ABCA1,APH1A,ASAH1,ATF6,C3,CALR,CAV1,CCND1,CD44,CDC25A,CDK1,CDKN1A,CEBPB,CFLAR,CTGF,CTSB,CTSV,CXCL1,CXCL8,ENO1,ETS1,EZR,FGFR2,FKBP5,FN1,FOS,FOSL1,GJA1,HMGA1,HSPA5,ID3,IGFBP3,IRS2,ITGA3,ITGB3,JUN,KCNH2,KRT17,LDLR,LEPR,MYC,NAMPT,PCNA,PLAU,POSTN,RAC1,S100A6,SLC12A4,SLC12A6,SOCS3,SOD1,SOX9,TACR1,VCAN,VEGFA	854 (17)
CNR1		G-protein coupled receptor		-1.018	8.28e-05	ACACA,ADORA1,ALPL,APOE,BIRC5,BMP7,CDK1,DYRK2,EPS8,ERBB2,ERRFI1,FASN,FOS,GLO1,HEY2,HEYL,HPRT1,HSPA4,LAMA1,MDK,NOG,PCNA,PLAU,RAC1,RAD21,S100A6,SOX6,SREBF1,STAT3,TACR1,UPK1B	703 (22)
ritonavir		chemical drug		0.115	8.28e-05	ATP2B1,AXIN2,BIRC5,CCNJ,CD59,CFL1,CRYAB,CXCL8,CYP1A1,DHCR7,EPHA1,FADS2,FDFT1,FGFBP1,HMGB3,IDI1,IFRD1,LAMA3,LDLR,MRPL47,MYC,PADI2,PLEC,RACGAP1,RDH11,RGS10,SCD,SLC39A10,SREBF1,VEGFA,XRCC5	683 (25)
miR-124-3p (and other miRNAs w/seed AAGGCAC)		mature microRNA		1.822	8.42e-05	ANKRD27,APEX2,ARHGAP29,CAV1,CD164,CD59,CDCA7,CDK6,CHST14,CREB3L2,CTGF,DHCR24,ERH,EYA4,FAM129B,G3BP1,GSN,HDAC5,HES1,IFRD2,IQGAP1,JAG1,LDLR,LITAF,LMNB1,MDFIC,MYO10,NAA15,PGM1,PLP2,PTBP1,RAVER2,RDH10,SOX9,STAT3,STX10,TLN1,TMEM109,TRIP11,TSKU,TUBB6,UHRF1,ZBED3,ZFP36L2
Rock		group		-1.321	8.62e-05	APP,CAVIN1,CCND1,CDH1,CDKN1A,CTGF,CXCL8,ETS1,FN1,FOS,LPP,MYC,NOP16,SORT1,SOX9,THBS1	591 (22)
MMP1		peptidase		-1.769	8.62e-05	CCNE1,CDKN1A,CDKN2A,CXCL8,ERBB2,FGFR2,FN1,FOS,JUN,MTA2,MYC,NFKB1,NFKBIA,PLAU,S100A4,TACR1	510 (16)
miR-155-5p (miRNAs w/seed UAAUGCU)		mature microRNA	Activated	2.404	8.87e-05	AMIGO2,CCND1,CEBPB,CHAF1A,CLDN1,CTNNB1,CUX1,CXCL1,CXCL2,CXCL8,CYR61,DCAF7,DNAJB1,DPP7,ETS1,FADS1,FAR1,LY6K,METTL7A,MSH2,MYD88,MYO10,PRAF2,PTPRJ,RAB6A,RAI14,RHEB,RIPK1,SH3BP4,SYNE2,TRAM1,TRIP13,TWF1,TXNRD1	445 (11)
GAST		other	Inhibited	-2.673	8.89e-05	CCND1,COX5B,CTNNB1,DNAJA1,FOS,HES1,HMGB2,HNRNPDL,JAG1,JUN,NACA,NFKBIA,PGK1,PHB,RAC1,RPL7,S100A6,SLC4A2,SRSF2,STAT3,TNC	905 (24)
HLX		transcription regulator		1.181	8.93e-05	ANKRD1,CCNB1,CD44,CDKN2A,CLDN1,CXCL8,GDF15,HES1,IL4R,JUN,MYC,PLXNA1	556 (7)
diethylstilbestrol		chemical drug	Inhibited	-2.067	9.13e-05	ADM2,ALPL,ARHGDIB,BCAT1,BTC,C3,CCND1,CD55,CDKN1A,CITED2,CLU,CPE,DNMT1,DNMT3A,DNMT3B,DUSP6,EMP1,ESRRB,FAS,FGFBP1,FOS,GAL,GJB2,GSTM3,HSP90AB1,HSP90B1,IGFBP3,INHBB,KLF4,MAD2L1,MAOA,MFGE8,PCNA,PTTG1,RIDA,RPN2,S100A6,SFN,SLPI,TBC1D1,VEGFA,WNT7A	815 (20)
11-dehydrocorticosterone		chemical - endogenous mammalian	Activated	2.425	9.36e-05	ACACA,ACOX1,FASN,GPAM,PNPLA2,PPARGC1A	532 (7)
SLC18A2		transporter		0.128	9.36e-05	CLSTN1,DLG4,DYNLL1,PSAP,SNCA,TACR1
PTGES3	-0.257	enzyme		-0.816	9.36e-05	ABCC3,CTSD,MYC,NUPR1,SOX3,TM4SF1
CP-55940		chemical reagent			9.48e-05	ACTB,CCNE1,CSF1,CXCL8,ERBB2,GAPDH,JUN,MYC,NFKBIA,RPL13A,TNFAIP3,XRCC5,YWHAZ	584 (19)
SRSF2	-0.166	transcription regulator			9.52e-05	APP,AURKA,AURKB,CCND1,CDH1,MAGOH,MST1R,PPARA,PTBP1,RRM2,SREBF1,SRSF1,SRSF2,SRSF7	690 (12)
NGF		growth factor		-0.489	9.59e-05	ANXA2,APP,CALCB,CAV1,CCND1,CDH1,CDK1,CDKN1A,CDKN2A,DHX9,DLG4,EEF1A1,EGLN3,EHD4,EPAS1,ETV4,FAS,FOS,FOSL1,FOSL2,GAL,JUN,LDLR,LIFR,LRP1,MAP3K12,MYC,RAC1,RACK1,SLC40A1,SOD1,SORT1,SQSTM1,STAT3,TACR1,TRIO,TXN,VEGFA,ZWINT	891 (19)
IRS1		enzyme		-1.635	9.67e-05	ACACA,ACTR3,CCND1,CDH1,CDKN2B,CEBPB,COL4A1,COL6A1,DBN1,FASN,FEN1,FOS,GAS5,GJA1,GJB3,ID2,IRS2,LDLR,MYC,PHB,PPARGC1A,PTPRF,SREBF1,TFAM,TNNC1,TNNT2,TRIB3,VEGFA	849 (22)
DDX17	0.184	enzyme	Inhibited	-2.032	9.84e-05	CCND1,CDKN1A,CTSD,FOSL1,JUN,MYC,NFAT5,S100A4	901 (13)
4-nitroquinoline-1-oxide		chemical toxicant	Inhibited	-2.598	9.84e-05	AURKA,AURKB,CCNB1,CCNE1,CDK1,CDK6,CDKN1A,CTNNB1	666 (7)
mevastatin		chemical drug		-0.947	9.84e-05	ABCA1,ADAMTS1,APOE,CDKN1A,DHCR7,KLF4,LDLR,SREBF1	654 (20)
SOX2		transcription regulator		0.786	9.93e-05	ABCC3,ALDH1A1,AMOT,AXIN1,AXIN2,BIRC5,BMPER,CCND1,CDKN1A,CDKN2A,CHST15,CITED2,CTGF,CTNNB1,DKK3,DLX4,DNMT1,DNMT3B,DSP,DUSP5,EFEMP1,ELF3,EMX2,EPHA2,ESRRB,ETV4,FARP1,FGFR4,FOS,FOXE1,FOXO4,GAB2,GJA1,GLI2,GRHL3,ID2,IER5,JAG1,JUN,KLF4,KLF6,KRT17,KRT18,KRT19,KRT6A,KRT7,MYD88,NF2,NOG,NOTCH3,NUDT21,PPARA,SOX6,TGFB2,TXNRD1,VEGFA,WLS,ZFHX3	886 (14)
EIF4G2	-0.078	translation regulator		-0.333	0.0001	ACTB,CDKN1A,CTSD,ESRRB,JUN,KLF4,KLF5,KRT19,SERPINE2	345 (7)
FLI1		transcription regulator	Inhibited	-2.037	0.0001	ADGRG1,CCND1,CTGF,DDX21,DNMT1,HSPA8,ID2,IMP4,NOL6,NPM1,RACK1,RPL18,SNRPB,TCP1,TGFBR2,TNC,VEGFA	383 (7)
PPP1R13L		transcription regulator		-0.333	0.0001	CDKN1A,CLDN1,CTNNB1,DSP,GJA1,ITGA3,ITGAV,JUP,PERP	301 (7)
rosiglitazone		chemical drug		0.969	0.000101	ACADL,ACO2,ADAMTS1,ADIPOR1,APOE,ASAH1,ATP1A1,C3,CAV1,CCND1,CD164,CDH1,CDKN1A,COX4I1,CPT1A,CSF1,CTGF,CTNNB1,CXCL8,CYP1A1,DGAT2,EGLN3,ETS1,FASN,FN1,FOS,FOSL1,GAPDH,GOT1,GPAM,H6PD,HSPA5,HSPA9,IDH3A,IGFBP5,IL18,INSIG1,IRS2,KLF4,KRT18,LAMB3,LRG1,LRP1,MAT2A,MCM6,MCM7,OAS3,PCNA,PFKM,PLIN2,POSTN,PPARA,PPARGC1A,PPP2R1B,PRLR,RORA,S100A9,SCD,SEMA3C,SKI,SOCS3,SOD1,SREBF1,TFAM,THBS1,TNC,TPM3,TSHR,UPK1B,VEGFA,…	674 (21)
TGFB2	-0.283	growth factor		-0.777	0.000107	ABCA1,CD59,CDKN2A,CFLAR,CTGF,FAS,FN1,FOS,FURIN,GAS1,HSPG2,ITGB5,JAG1,LIPG,MLLT3,PLOD2,PTHLH,SCD,SMAD3,TGFB2,THBS1,VCAN,VDR,VEGFA,WNT11	663 (17)
N-cor		group		1.881	0.000109	ABCA1,ACACA,AXIN2,CCND1,CDK6,CDKN1A,CR2,CTSB,CXCL2,ELOVL6,FADS2,FASN,G6PD,HES1,HIVEP2,IGFBP3,LHPP,PLIN2,REST,RHOB,RNF144B,SCD,SREBF1,ZNF703	640 (22)
MYOC		other		-0.721	0.00011	ADAMTS1,ANXA1,CA2,CARD10,CD44,DAG1,DPP7,EPHA2,FN1,HSPA5,IGFBP5,LY6K,MBP,MFAP2,NOL3,PXDN,SESN2,SFRP1,SLC7A11,SOX3,STC2,TGIF1	281 (7)
MAX		transcription regulator		-0.115	0.00011	APEX1,CBX5,CCNB1,CDC25A,CDKN1A,CDKN2B,DKC1,FADS2,HMGA1,ID2,KLF10,KLF6,LAMP2,MYC,NCL,NPM1,PTMA,RBBP8,RCC1,TNNT2,TSC2,UBE2C	463 (3)
HDAC3		transcription regulator		0.215	0.00011	CCNB1,CCND1,CD55,CD82,CDH1,CDKN1A,CDKN2A,CXCL2,CXCL8,DANCR,ELOVL6,ENPP2,FASN,FOS,G6PD,GPAM,JUP,MTA2,MYC,NFKBIA,PLIN2,SCD,SMARCA2	767 (24)
mir-10		microRNA		0.11	0.00011	AGO2,BMF,BMPR2,CD44,CDH1,CYR61,EPHB2,ERBB2,GAB2,GJA1,IL6R,KLF4,MCL1,MTOR,MYD88,NF1,SGPL1,SMG1,SRSF1,TBC1D1,TRA2B,VEGFA	789 (19)
JUNB		transcription regulator		0.169	0.000112	ACLY,C3,CAV1,CCND1,CD82,CDC20,CDKN2A,CFLAR,CLU,CXCL2,EEF2,FASN,FBLN5,FN1,FOSL1,HES1,ID2,IKZF2,ITGAV,ITGB3,MVD,PLAU,PNPLA2,PPP2R2A,SCD,SLC7A1,SPTAN1,YWHAG	994 (18)
WNT5A		cytokine		-0.102	0.000112	ARHGDIB,AXIN2,BTC,CAPN1,CCND1,CDH1,CRYAB,CTNNB1,CXCL1,CXCL2,CXCL8,ENPP2,ERBB2,FN1,ID2,ID3,INHBB,IRF2,IRF8,LAMA3,LAMB3,MYC,NFKB1,PRLR,SDC1,SOCS3,STAT3,VEGFA	616 (16)
FGF1		growth factor		-0.289	0.000112	AKR1B1,APOE,AXIN2,CCND1,CDH1,CDKN1A,CR2,CTGF,CTNNB1,CYR61,DNMT1,DUSP6,FGFR1,FOS,IKZF2,JUN,MKI67,MYC,NOTCH3,NQO1,PMEPA1,POSTN,PXYLP1,RFLNB,SLC7A2,TGFB2,THBS1,VEGFA	896 (18)
MAPK1		kinase	Inhibited	-2.143	0.000112	APOE,AURKA,BIRC5,CAPN2,CAV1,CCNB1,CCND1,CCNF,CDKN1A,CHST2,CTGF,CTNNB1,CTSB,CXCL8,DDX58,DNMT1,EGLN3,EHD1,EMP1,FHL2,FN1,FOS,GFOD1,HLA-B,HLA-C,IFI6,IFIT5,IFITM3,ITGAV,ITGB3,ITPR2,JUN,KRT17,LAMP3,LGALS1,LGALS3,LGALS3BP,LIF,LMNA,MAPK13,MBP,MCL1,MECP2,MKI67,MVP,MYC,NUPR1,OAS3,ORC1,PLAU,PRKG1,PROS1,PRSS12,PSME2,SMARCC1,SPOCK1,TRIM25,TSKU,UBE2C,VDR	851 (18)
MEL S3		chemical - kinase inhibitor		0.905	0.000113	ACTB,ATP5F1B,CALU,ENO1,FH,KHSRP,PCK2,PGAM1,PGK1,RTCB,STIP1
CSF2		cytokine	Inhibited	-4.431	0.000117	ABCA1,AKR1A1,ANLN,ANXA1,AURKA,BIRC5,C3,CCNB1,CCND1,CCNF,CD276,CD74,CDC20,CDH1,CDK1,CDKN1A,CDKN2B,CHAF1A,CHAF1B,CLCF1,CSF1,CTSC,CXCL1,CXCL2,CXCL8,DUSP6,F2R,FAS,FOS,FOSL1,GDF15,HMGB1,HSPH1,ID2,ID3,IFITM3,IK,IRF2,ITGB3,ITGB5,LAMP2,MAT2A,MCL1,MCM5,MCM6,MKI67,MMD,MYC,NACA,NCAPD2,NFKB1,NFKBIA,PDE4B,PHGDH,PLAU,POLE,QSOX1,RACGAP1,RRM2,RRM2B,SLC1A5,SNTB1,SOCS3,SQSTM1,STEAP3,THBS1,TNFAIP3,TNFRSF1A,TPM4,TPT…	517 (14)
folic acid		chemical - endogenous mammalian		0.878	0.00012	APP,CDH1,CDKN1A,CERS6,CLU,DNMT1,FZD6,HDAC7,IFI6,JUN,MYD88,PCNA,PTHLH,SFRP1,UNG	785 (21)
BDNF		growth factor		-0.917	0.000125	ACOT7,ALDH7A1,ANXA2,APEX1,APP,ATP5MC2,BAG3,BMP7,CDKN1A,CYR61,DUSP6,EEF2,ELOVL6,FLNB,FOS,FTL,HADHA,HSPA5,IFRD1,INHBB,JUN,KIF1A,KLF10,LAMB2,LGALS1,MBP,MVD,NCAM1,NPR1,NTF3,PCNA,PFKFB3,PRSS12,PTBP1,RNH1,RPL13,RPL37A,RPS23,S100A9,SFRP1,SH3BGRL2,SORL1,STRN4,TBC1D8,TFRC,THBS1,TIAM1,TM9SF2,TMBIM6,TPP1,TRIB2,TSC1,TTC3,TUBA1A,YWHAG	820 (20)
ETV4	-0.399	transcription regulator		0.378	0.000125	CAV1,CDH1,CDKN2A,CTNNB1,CXCL8,ERBB2,ETV4,FN1,JUP,KRT5,PLEC,TGFBR2	507 (7)
NDRG1		kinase		0.148	0.000125	CCND1,CD82,CDH1,CTNNB1,CXCL1,CXCL2,CXCL8,FOS,JUN,PARP1,SMAD3,VEGFA	960 (24)
GNA12		enzyme		-0.267	0.000126	ARHGEF12,CFL2,CXCL8,DDR2,EZR,F2R,FOS,G6PD,IQGAP1,ITGA6,JAK1,LAMB3,MYC,PAK2,RDX,RRAS2,SOS2,TXNRD1,VAV3,VEGFA	808 (16)
RELA		transcription regulator		-1.513	0.000126	ACTN4,ADAMTS5,ALCAM,ANKRD1,APOE,APP,ARHGDIB,ATP6AP2,BEX2,BIRC5,BLVRA,C3,CAV1,CCND1,CD44,CD59,CDKN1A,CDKN2A,CEBPB,CITED2,CR2,CRYAB,CTGF,CTSB,CX3CL1,CXCL1,CXCL2,CXCL8,CYP1A1,EHF,ELF3,EPAS1,ERBB2,EWSR1,FAS,FCGRT,FN1,FOS,GDF15,GLI2,HES1,HLA-B,HSP90B1,IFNGR2,JUN,KLF10,KRT15,KRT18,KRT8,MAT2A,MST1R,MYC,NAMPT,NF2,NFKB1,NFKBIA,NFKBIB,P2RY2,PDE4B,PI4KA,PLAU,RORC,S100A6,SDC4,SERPINE2,SOX9,SREBF1,TACR1,TFPI2…	866 (15)
epigallocatechin-gallate		chemical drug		1.179	0.000127	ADAM10,APP,AXIN1,BIRC5,CA2,CCND1,CDH1,CDKN1A,CDKN2A,CEBPB,CFLAR,COL18A1,CTGF,CTNNB1,CXCL1,CXCL8,CYR61,DNMT1,ERBB2,FAS,FN1,FOS,FOSL1,FOSL2,GDI1,GJA1,GJB2,HMGB1,IL18,ITGAV,ITGB3,JUN,JUP,LDLR,MKI67,MYC,NFKBIA,PCNA,PDIA4,PLAU,SFRP1,TFRC,VEGFA	614 (15)
L-alanine		chemical - endogenous mammalian		-1.091	0.00013	CCND1,CCNE1,CDKN1A,PCNA
LARP1	0.087	translation regulator		-1	0.00013	PABPC1,RPL32,RPS20,RPS6
TFRC	-0.263	transporter		1.942	0.00013	ADGRG1,ANXA2,ATF6,CCNB1,CDC20,CDK1,CDKN1A,ERO1A,FOS,FTL,GPX3,HSPA5,ID2,JUN,LDHA,PFKFB3,PHGDH,SNCA,STC2,SULF2,TGFB2
CTNNAL1		other		-0.747	0.00013	CCND1,FN1,ITGAV,ITGB3	300 (7)
TNKS	0.214	enzyme		0.339	0.00013	AXIN1,AXIN2,MCL1,MYC	699 (17)
SNRK		kinase		0.692	0.00013	CACYBP,CCND1,CTNNB1,MYC	268 (7)
ACP1		phosphatase			0.00013	CTNNB1,EPHA2,FOS,MYC	689 (20)
SYK023		chemical reagent		0	0.00013	CDC25A,CDC25B,CDKN2A,CDKN2B
L-asparagine		chemical - endogenous mammalian		-1.091	0.00013	CCND1,CCNE1,CDKN1A,PCNA	578 (7)
GDF2		growth factor	Inhibited	-2.244	0.000131	ANKH,ATP1A1,BMPR2,CAV1,CDH6,CRYAB,CXCL8,ENG,ENPP2,FOS,ID2,ID3,MDFI,MYC,NOG,NRCAM,NTF3,POSTN,SEMA3C,SERPINE2,SMAD6,YWHAH	532 (19)
SUZ12		enzyme			0.000133	ATP2A2,CALU,CDC25A,CDH1,CDKN2A,CTNNA1,DNAJB6,EIF3A,EML4,EPHA1,HNRNPM,IGFBP3,INSIG1,IVNS1ABP,KLF4,KRT17,LAMB3,LAMC2,LGALS3,LITAF,MAP7D1,MYC,PLAU,RAN,SERTAD2,SLC7A5,SMARCA4,SRP9,TNS3,VAMP7	271 (6)
ID2	0.338	transcription regulator		-1.49	0.000135	BMP7,CCNB1,CCND1,CCNE1,CCNG1,CD44,CDC25B,CDH1,CDK1,CDKN1A,CDKN2A,CEBPB,CSF1,CTNNB1,DUSP10,HOMER2,IFNGR2,IKZF2,IL4R,IL6R,IRF8,ITGB3,KLF6,MAP2K6,MYC,NFAT5,PTPN13,RAP1GAP,RORA,RPS6KA2,SDC1,SOCS3,SOX4,TNFRSF1A,TUBA1A	677 (20)
POLG		enzyme			0.000137	RACK1,RPL13,RPL14,RPL23,RPL27A,RPL5,RPL7,RPS16,RPS5,TPT1
SUPT16H		transcription regulator			0.000137	CDKN1A,DUSP5,HIST1H2AC,HNRNPK,ID2,KRT8,LOXL2,MSN,PLAU,TMTC1
COMMD1	0.463	transporter		0.853	0.000137	ATP7A,EGLN3,KRT19,LDHA,NFKBIA,PFKFB3,PGK1,STC2,TFRC,VEGFA	394 (10)
methylmercury		chemical toxicant		0.943	0.000138	CCNG1,CDK6,CITED2,CSNK2A1,CYP1A1,DHCR24,ID2,IGFBP3,MFGE8,NFKB1,PLS3,PRLR,PTPRF,RHOB,RTN4,SOS2,TNFRSF1A,YWHAQ	367 (9)
calphostin C		chemical - kinase inhibitor		1.467	0.000138	BIRC5,CDKN1A,CLU,CXCL8,ETS1,FN1,FOS,GFPT1,HSP90B1,HSPA5,LDLR,MAP3K12,MYC,NQO1,PDIA4,PLAU,RAP1B,VEGFA	699 (17)
sulindac		chemical drug		0.631	0.000138	APP,BIRC5,CCNB1,CCND1,CCNE1,CCNG1,CDC20,CDC25A,CDK1,CDKN1A,CTNNB1,CYP1A1,E2F4,MYC,NAP1L1,NQO1,PTGS1,VEGFA	857 (19)
P38 MAPK		group	Inhibited	-2.588	0.000142	ABCA1,AQP5,ASS1,BGN,BIRC5,CAV1,CCND1,CCNE1,CCNF,CD44,CD55,CD70,CD82,CDKN1A,CDKN2A,CEBPB,CFLAR,CTGF,CTNNB1,CXCL1,CXCL2,CXCL8,CYP1A1,ETS1,FAS,FN1,FOS,GDI1,GJA1,HSPA5,ID3,IGFBP5,ITGAV,ITGB3,JUN,KLF4,KLF5,LAMA3,MAL,MAP4K4,MCL1,MSH2,MYC,NFKB1,NOTCH3,NPR1,PCNA,PLAU,POSTN,PPARGC1A,RBP1,RHOB,RND3,SDC2,SLC6A12,SMAD3,SOCS3,THBS1,TNFRSF1A,TNNC1,VDR,VEGFA,VLDLR	812 (19)
E. coli serotype 0127B8 lipopolysaccharide		chemical - endogenous non-mammalian		-0.913	0.000144	ADORA1,AIF1L,ANXA1,CAV1,CELSR2,CTGF,CXCL2,DERL1,F2R,FGF12,GJA1,GJB2,HSPA5,IRF3,LAMB2,LAMC2,LGALS3,LIF,LIFR,MYD88,NFKB1,NFKBIA,NOTCH3,P2RY6,PCK2,PRDX5,RACK1,SEMA4A,SLC4A2,SLC52A2,SLC7A11,SLC7A5,SMAD3,SOCS3,STAT3,TGFBR2,VEGFA	652 (16)
Akt		group		-1.609	0.000147	AMOT,ANKRD1,BIRC5,BMF,CCND1,CD44,CDH1,CDKN1A,CEBPB,CFLAR,COX4I1,CPT1A,CTGF,CTNNB1,CTSD,CXCL8,E2F4,EPAS1,ETS1,FAS,FKBP5,FN1,FOS,FOSL1,GLI2,HES1,JUN,LMNA,MCL1,MT2A,MYC,NES,NFKB1,NFKBIA,NRP2,PCNA,PPARGC1A,PTGS1,RDH10,RHOB,RRM2,SEMA6D,SOCS3,SOX4,SOX9,TFAM,THBS1,TNC,UTRN,VCAN,VEGFA	783 (19)
FGF7		growth factor	Inhibited	-2.743	0.000147	ABCC3,APRT,AQP5,CCND1,CD44,CDKN1A,CDKN2A,CSF1,DDX5,FASN,FGFR1,FGFR2,HPRT1,IRF2,PLAU,SCD,SDC1,SREBF1,VEGFA	630 (18)
mir-8		microRNA	Activated	2.181	0.00015	ADAMTS1,CDC25B,CDH1,CDKN1A,CITED2,CLDN3,CRTAP,CTNNB1,ERRFI1,ETS1,FHOD1,GJB3,HMGB1,KLF4,LEPR,MAP3K1,MSLN,MYH10,PERP,PPP2R1B,PTHLH,PTPN13,SNHG15,SQSTM1,SULF2,TGFB2,TOB1,YWHAG	871 (21)
nitroprusside		chemical drug		-0.18	0.000154	ACTN1,BIRC5,CAV1,CFLAR,DUSP6,FAS,FOS,IFNGR2,MYC,MYH14,PARP1,PPARGC1A,SLC12A4,SLC1A4,VEGFA	800 (19)
6-hydroxydopamine		chemical toxicant		-1.694	0.000156	C3,CALR,FOS,HSP90AB1,HSPA4,HSPA5,HSPA8,HSPA9,JUN,LONP1,MEF2D,NCAM1,PDIA3,PPIB,PSMB2,PSMC4,RPL29,SNCA,TRIB3,UBE2D3,VCP	809 (22)
Ras homolog		group		-1.078	0.000159	ABCA1,CCND1,CDKN1A,CTGF,FOS,ITGAV,ITGB3,MYC,PLAU	574 (17)
PCDH11Y		other		-1.706	0.000159	AES,AXIN1,AXIN2,CCND1,CD44,FOSL1,GJA1,JUN,MYC	268 (7)
geldanamycin		chemical - endogenous non-mammalian		-1.194	0.000162	AGO2,BGN,BIRC5,BRI3,CCND1,CFLAR,CLU,COL6A2,CXCL8,CYP1A1,DNAJB1,ERBB2,FGFR1,GJA1,HDAC11,HSPA5,ILDR1,IRS2,JUN,KLK5,MYC,PDPK1,QSOX1,RIPK1,RPS6KA2,SLFN11,TACR1,TNRC6A,TNRC6B,TRAF2,ZIC4	731 (18)
miR-199a-3p (and other miRNAs w/seed CAGUAGU)		mature microRNA		-0.295	0.000168	CALU,CD44,DNMT3A,FN1,FUBP1,ITGA6,MTOR,VCAN
SETD2		enzyme			0.000171	CAV1,CITED2,CTGF,CYR61,ENG,JUN,LAMA1,PRRX2,RHOB,RTN4,SEMA3C,VEGFB
PRKN		enzyme		0.648	0.000171	AXIN2,CCND1,CCNE1,CDK6,CTNNB1,FUBP1,GLO1,MAOA,MCL1,MYC,PLK2,PRDX1	797 (24)
ADCYAP1		other		-0.295	0.000172	ACTN1,ATRN,BCAM,CCNI,CEBPB,CFL1,CLCF1,CNN3,CXCL2,DCDC2,DNMT3A,ENPP2,EPHA2,FGFR2,FOS,GALNT7,GAS1,H2AFZ,ID3,IRF3,KCNN4,KRT8,LAMA1,MCM2,MEST,MYC,NFKBIA,NPR3,NQO1,NSDHL,P2RY2,POSTN,RAB3IP,RGCC,RHOB,RPSA,SERPINE2,SOCS3,TGFB2,TK1,TMPO,TMSB10/TMSB4X,TSHZ1,TXNRD1	834 (16)
SPARC		other		0.188	0.000172	CDH1,CHAF1A,CHAF1B,CLDN1,CTSF,CYP1A1,DVL1,FN1,HAT1,HES1,LOXL4,LRP8,MCM6,MSH2,NES,P2RY2,PAG1,POLE,SLC34A2,SLC7A11,SOX9,TRIM2,TRIM25,TSKU,ZHX2	525 (17)
ABL1		kinase		-1.656	0.000172	C3,CAV1,CCND1,CCNE1,CDKN1A,CSF1,CTSB,FAS,MYC,NME1,PAK2,TGFB2,VEGFA	887 (20)
carbamylcholine		chemical drug		-0.709	0.000172	APOE,APP,AQP5,CCND1,CDKN1A,FOS,ITPR2,ITPR3,JUN,NPR1,PLCG1,PTHLH,VEGFA	597 (22)
KLF5	-0.159	transcription regulator	Inhibited	-3.45	0.000177	ACOX1,BIRC5,CCND1,CDH1,CDK1,CDKN1A,CTNNB1,EPAS1,FGFBP1,GPSM1,KLF5,KRT5,LAMA1,MYC,PCNA,S100A9	569 (22)
ELK1		transcription regulator		1.036	0.000177	ANKH,BMPR2,CCT8,CDKN1A,CDKN2A,FOS,FOSL1,ITGAV,ITGB6,JUN,MCL1,MECOM,MTHFD2,NUPR1,SLC7A11,THBS1	884 (22)
NFkB (complex)		complex	Inhibited	-3.942	0.000179	ADAMTS9,ALDH7A1,ANKRD1,APOE,APP,AQP5,ATP2A2,ATP6AP2,BEX2,BIRC5,BLVRA,C3,CARD10,CCNB1,CCND1,CD44,CD74,CD82,CDC25B,CDH1,CDKN1A,CEBPB,CFLAR,CLCF1,CLU,COL18A1,CSF1,CSNK2A1,CTGF,CTNNB1,CX3CL1,CXCL1,CXCL2,CXCL8,CYR61,DFFA,DUSP5,EHF,ELF3,EPAS1,ERBB2,ETS1,FAS,FN1,FOS,GDF15,GLI2,GNAS,HDGF,HSPA9,HSPB1,IL18,IRF3,ITGAV,JAG1,JUN,KRT17,KRT19,LAMP2,LIF,LITAF,MCL1,MEOX1,MSH2,MYC,NAMPT,NCAM1,NCOA7,NFKB1,NFKBIA,NO…	866 (15)
PAX7		transcription regulator		-0.978	0.000179	ABCA1,ASS1,CLDN3,EYA4,FAM107B,HMGN1,ID2,ID3,LIX1,MDFIC,MEST,MSLN,NQO1,PRSS23,RAD23B,RNH1,SUPT5H,SYNE2,TOB1
interferon beta-1a		biologic drug			0.000182	BUB3,CCT4,CCT6A,COX5B,DNAJA1,DNAJB1,ENO1,FCGRT,IFI6,LGALS1,MAL,MRPL20,NFKBIA,PGAM1,PGK1,PPIA,RAE1,RAN,RPL18,RPL19,RPL22,RPL27A,RPL3,RPS27,RPS28,S100A9,SNCA
PPP3CA		phosphatase			0.000184	APP,ATP2A2,C3,CA2,CD82,CDKN1A,CPT1A,CRYAB,CTSV,FN1,FTL,GRN,KRT18,KRT8,LAMP2,LITAF,PRDX5,PSAP,S100A4,SDC4	863 (22)
BMP4		growth factor		-0.415	0.000186	ADGRG1,CCND1,CCNG1,CDH1,CDKN1A,CDKN2A,CEBPB,CXXC5,CYR61,DEK,DLX4,EIF4A2,ELF3,FGFR2,GJA1,HES1,HMGA2,ID2,ID3,ITGB6,JUN,KLF10,KLF4,KRT7,L1CAM,LAMA1,MUC15,MYC,NCAM1,NES,NOG,NUPR1,OVOL2,POSTN,SLC40A1,SMAD6,SOX9,SULF1,VEGFA	711 (22)
SP3		transcription regulator		0.041	0.000189	ABCA1,AKAP12,BIRC5,BMF,CCND1,CDC25B,CDKN1A,CITED2,DNMT3A,F2R,FAS,FOS,FOSL1,GDF15,HSPA5,IGFBP3,IRF3,ITGB5,JUN,KLF4,KRT16,KRT81,LAMA1,LDLR,MAT2A,NES,NFKB1,PGK1,PLAU,PRKG1,PRLR,PTGS1,PTTG1,SLC39A8,SMARCC1,SREBF1,TGFBR2,TNC,TNNC1,TXNRD1,VEGFA	949 (19)
DTX1		transcription regulator		-0.711	0.000202	CD82,CEP55,DUSP6,HIGD1A,MAP3K1,MCL1,NAE1,TGFB2,TNFSF9,VEGFA	553 (7)
SGPP2	0.516	phosphatase			0.000202	CDH1,DNAJA1,HSP90AA1,HSPA13,HSPA4,HSPA5,HSPA8,HSPA9,HSPB7,HSPH1
2-(4-amino-1-isopropyl-1H-pyrazolo[3,4-d]pyrimidin-3-yl)-1H-indol-5-ol		chemical reagent		1.674	0.000209	ADAMTS1,AURKA,AURKB,BBS4,BIRC5,CCNB1,CCNF,CFLAR,CPT1A,DHCR24,FOSL1,GJA1,IFRD1,KPNA2,MTHFD2,NCAPG,TK1,UNG	669 (12)
ETS1	-0.703	transcription regulator	Inhibited	-2.397	0.00021	ARHGDIB,ARL4C,AXIN1,CAV1,CCND1,CCNE1,CCNG1,CD44,CDK6,CDKN1A,CDKN2A,CITED2,CTGF,DIAPH1,ERBB2,ETS1,FGFR4,FN1,HSPA8,ID2,IKZF2,INSIG1,ITGB3,ITGB6,JAK1,KRT8,MCL1,MYC,NPR1,NQO1,PARP1,PEG10,PERP,PLAU,PTHLH,PVR,RHOBTB3,TGFB2,TGFBR2,UBAP2L,VEGFA	854 (21)
ADORA2A		G-protein coupled receptor		0.275	0.000212	ABCA1,APP,ATP2A2,ATP2B1,ATP6AP1,ATP8A1,CCT5,CD81,CENPX,COL6A1,CXCL2,DGAT2,EEF2,EIF5A,FBL,FOS,G3BP2,GAPDH,GDI1,HNRNPK,IFITM3,NFKBIA,PGAM1,PLA2G12A,PMPCA,RAB6A,SPTBN1,SYT11,VEGFA	485 (13)
Irp		group		-1.287	0.000213	ACO2,APP,EPAS1,FTL,SLC40A1,TFRC
O6-benzylguanine		chemical drug		0.576	0.000213	CCNB1,CDKN1A,CFLAR,FAS,MKI67,MSH2	826 (16)
DAB2IP		other		1.57	0.000213	CD44,CDH1,CDKN1A,CLU,EPAS1,MYC	681 (18)
staurosporine		chemical - kinase inhibitor		0.267	0.000222	APP,CA2,CCND1,CDKN1A,CREG1,CXCL8,CYP1A1,FAS,FOS,FOSL1,IGFBP5,INHBB,ITGB3,KLF10,MCL1,MYC,NEDD9,NQO1,PHB,PLAU,PRDX1,RPS11,SMAD3,TK1,VDR,VEGFA	746 (18)
PCGEM1		other		-1.842	0.000227	ACACA,ACLY,ACOX1,DHCR24,ENO1,FASN,FH,G6PD,GAPDH,LDHA,OGDH,PGK1,TALDO1	628 (7)
poly rI:rC-RNA		biologic drug	Inhibited	-2.727	0.000231	ABCA1,ABCE1,ACSL3,ADAM10,ANXA1,ASB13,BTC,C3,CD44,CD70,CD74,CDH1,CEBPB,CFLAR,CSF1,CTNNB1,CX3CL1,CXCL1,CXCL2,CXCL8,DDX58,DNMT3A,DUSP5,EHF,ELF3,EZR,FAS,FN1,FOS,GDF15,HLA-B,HLA-C,IFIT5,IFITM3,IL4R,IQGAP2,IRF2,IRF3,JUN,KLF4,KLF6,KRT19,LIF,LIPG,LTA4H,MRAS,MVP,MYC,MYD88,NAMPT,NFKB1,NFKBIA,NOTCH3,OAS3,PCK2,PHLDA1,PLAU,PLCG1,PSMA3,PSME2,PTPN13,PTPRJ,RC3H2,SAT1,SDC4,SLC40A1,SLPI,ST6GAL1,TFPI2,THBS1,TNFAIP3…	641 (14)
STAT3	-0.175	transcription regulator		-1.398	0.000232	ALDH1A1,APEX1,BEX2,BIRC5,BMF,BOC,CCNB1,CCND1,CCNE1,CD74,CDC25A,CDH1,CDK1,CDKN1A,CDKN2A,CDKN2B,CEBPB,CFLAR,CLIC5,CTGF,CTSB,CX3CL1,CXCL2,CXCL8,DNMT1,DNMT3B,EPAS1,FAS,FASN,FLRT3,FN1,FOS,GJA1,HNRNPD,ID2,IFI6,IFIT5,IFITM3,IGFBP5,IKZF2,IL4R,IL6R,ITGAV,ITGB6,JAG1,KLF4,KRT17,LDHA,LEPR,LGR4,LIF,MCL1,MRAS,MYC,MYD88,NAMPT,NES,NFKB1,NOTCH3,NPM1,NRP2,OAS3,PDIA4,PEG10,PGK1,PHB,PHLDA1,PLAU,PPARGC1A,PTPN13,PTTG1…	640 (18)
PCGF2		transcription regulator		1.672	0.000232	CCNE1,CDC25A,CDK6,CDKN2A,HES1,HOXB9,JAG1,MYC,NFKB1,NOTCH3,SMAD3,TMEFF2	710 (15)
TEAD		group	Inhibited	-2.186	0.000243	CCND1,CD44,CTGF,CYR61,FN1	28 (3)
DGAT2	0.296	enzyme		-1.109	0.000243	ACACA,DGAT2,GPAM,SCD,SREBF1	316 (11)
GLP-1 (7-36) amide		chemical drug		0.555	0.000243	ACACA,FASN,ITPR2,ITPR3,SCD	600 (21)
IPMK		kinase		-1.769	0.000244	ACTB,CYR61,FOS,HSP90AB1,JUN,MYL6,MYL9,PFN1,TAGLN2	477 (12)
MAPK13	0.278	kinase		0.562	0.000244	CDKN1A,CITED2,EFEMP1,FOS,PPARGC1A,PRDX1,PRMT5,VDR,VEGFA	991 (19)
miR-204-5p (and other miRNAs w/seed UCCCUUU)		mature microRNA		1.706	0.000244	ATP2B1,AURKB,CDC25B,CTSC,EFNB1,FBN2,HMGA2,SOX4,TRPS1
clofibrate		chemical drug		-0.119	0.000252	ABCA1,ABCC3,ACADL,ACOX1,BMP7,CCNB1,CCND1,CDK1,CPT1A,CXCL8,CYP1A1,FAS,HADHA,LDLR,MYC,NAP1L1,NQO1,PLEKHB1,PPARA,RORA,RTN4,SCD,SREBF1	557 (22)
COLQ		other			0.000254	ADAMTS5,BGN,CLSTN1,COL4A1,DAG1,FBLN5,FN1,FRAS1,GPC1,HSPG2,LAMB2,LTBP1,LTBP3,MFAP2,NID2,SDC4,SNTB2,VCAN
ACOX1	0.187	enzyme	Activated	2.207	0.000256	ACADL,ACOX1,ADAMTS1,ANXA2,CBR1,CDKN1A,CTSE,CTSV,FAM214A,FASN,GOT1,GPX4,HSPA5,KLF6,KRT8,LGALS3,LGALS3BP,LHPP,LONP1,MFGE8,NUPR1,PHLDA1,PIGP,PLIN2,QPCT,SELENBP1,SQSTM1,TAGLN2,TRIB3,UGCG	262 (9)
RAS		group	Inhibited	-3.168	0.00026	ARHGEF2,AURKA,CAV1,CCND1,CDK6,CDKN1A,CDKN2A,CDKN2B,CTGF,CXCL8,FN1,FOS,FOSL1,HMGA1,JUN,LDLR,LIF,MYC,NFKB1,NPM1,PLAU,PRDX1,PVR,RAE1,SERPINE2,SREBF1,TFPI2,VEGFA	772 (20)
LEPR	0.557	transmembrane receptor		0.031	0.000264	ACACA,ACOX1,APOE,ATP2A2,COL4A1,CREB3L2,EIF3A,EMSY,FASN,FN1,FOS,GPAM,HIST1H2AC,ID2,IGFBP3,INPPL1,IPO8,IRS2,LDLR,LEPR,LIF,MAP4K4,MBP,NUP160,PLCB3,PPARA,PPARGC1A,RPL7L1,SMARCD3,SOCS3,SREBF1,STAT3,TGFBR2,TNPO3	749 (25)
KLK4		peptidase			0.000275	CCNB1,CCNG1,CDKN1A,CDKN2A,CDKN2B,CUL4A,MKI67,PCNA
mir-322		microRNA		1.427	0.000275	CCNE1,CDC25A,CDKN2A,FGFR1,FN1,LYPLA2,SMURF2
SRSF3	-0.206	other		-1.636	0.000275	CCND1,CCNE1,CD44,CXCL8,HIPK2,JUN,VEGFA	740 (11)
DHX9	-0.121	enzyme		-1.387	0.000275	APOE,CCND1,CDKN2A,ID2,IL18,PARP1,PTPN13,TGFBR2	498 (15)
GTF2I		transcription regulator		-0.336	0.000275	CCND1,CDKN1A,FOS,HSPA5,MYC,PDIA4,THBS1	733 (16)
MAP2K4		kinase		-1.567	0.000277	BIRC5,CCND1,CD44,CDKN1A,CFLAR,CXCL8,ERRFI1,FAS,FOS,JUN,PAK1,PAK2,PLAU,PRDX1,STAT3,VDR	824 (18)
SMAD3	-0.21	transcription regulator		-0.578	0.000281	ADORA1,ANKRD1,ARID3A,AXIN2,BGN,C3,CCND1,CCNE1,CD59,CDH1,CDKN1A,CDKN2A,CDKN2B,COL6A1,CTGF,CTNNB1,ENG,FN1,FOS,GLI2,ID2,ID3,ITGB5,JAG1,JUN,MEF2D,MYC,PCNA,PMEPA1,PPARGC1A,PTHLH,RAC1,RHOB,SLC25A4,SMAD3,STAT3,TGFB2,THBS1,TNC,TPM1,TPM3,VEGFA,ZYX	701 (19)
DMD		other		0.308	0.000284	ACTG1,ANKRD1,APLP2,BGN,CCT6A,CDC42BPA,CDKN1A,CFL2,COL23A1,CYFIP2,DNAJB6,EEF1A1,GALNT17,HSPA8,IMPA2,KRT18,LAMP2,LIF,MALL,MLLT3,NDRG2,NOG,OBSCN,P2RY2,PACSIN1,PADI2,PFKM,POSTN,PPARGC1A,PPP1R14C,PTGFRN,SCN1B,SORT1,SPTB,STARD10,TBC1D4,TNRC6B,TPM3,TTL,UTRN
SRF		transcription regulator		-1.488	0.000285	ACTB,ACTG1,AKAP12,AMD1,ANKRD1,CAP1,CDKN1A,CDKN2B,CLDN1,CLDN3,CTGF,CTNNB1,DUSP5,ETS1,EZR,FGF12,FHL2,FILIP1L,FOS,FOSL1,GLRX3,GSN,HSPG2,ITGA6,JUN,LAMA3,LDLR,LEPR,LRP1,MAP4K4,MAPK13,MCF2L,MCL1,MINDY2,MYL9,MYO1B,NCOA7,NPM1,OPHN1,PGM1,PPIA,RFX5,RND3,RNH1,S100A9,SEMA3A,SEMA6D,SKI,SLPI,SVIL,TLN1,TNC,TNNC1,TNNT2,TUBB4B,VCAN,ZMYM2,ZYX	788 (19)
choline fenofibrate		chemical drug		-0.311	0.00029	ADIPOR1,CAV1,CDKN2A,CPT1A,FURIN,NFKBIA,NPC2,PCSK5,PPARA,PTPRF	324 (9)
CYP1A1	1.122	enzyme		-0.817	0.000295	AP2M1,CBX3,CCND1,CYP1A1,DAG1,GPC1,GSTM3,HOXB9,KRT19,KRT7,LMNA,LMNB2,LYAR,MYO10,NQO1,PWP1,RACGAP1,SDC1,SMARCA4,TACC3,TMPO,TNNT2,VLDLR	761 (12)
miR-29b-3p (and other miRNAs w/seed AGCACCA)		mature microRNA	Activated	2.388	0.000296	CD276,CDK6,COL4A1,DNMT3A,DNMT3B,FAM3C,HMGN3,INSIG1,KLF4,LOXL2,MCL1,NASP,PPIC,RERE,SRSF10,TNFAIP3,ZFP36L1
Y 27632		chemical drug		0.707	0.000296	ACTB,ACTG1,BMPR2,CD44,CDH1,CDKN1A,CDKN2A,CDKN2B,CEBPB,CTGF,FOS,IL18,MYC,PLAU,SOX6,SOX9,THBS1	816 (20)
chloropromazine		chemical drug		-0.999	0.000297	DHCR7,FADS2,FDFT1,FGFBP1,FOS,HMGCS1,IDI1,IL18,LDLR,PLCB1,RDH11,SCD,WIPI1
26s Proteasome		complex		-0.455	0.000303	ADRM1,ATP6V1H,BAG3,CDC25A,CDK1,CDKN1A,CFLAR,CTSB,CTSD,CTSF,CXCL8,DDX58,FOSL1,GAS5,HMGB2,MAD2L1,MDM4,MYC,NFKB1,PRKDC,PSAP,PSMC2,PSMC4,PSMD2,RFC3,SKI,SOCS3,SQSTM1,TK1,VPS8,WIPI1	822 (23)
ATF3		transcription regulator		0.647	0.000304	ADIPOR1,AURKA,AURKB,CCND1,CCNE1,CD82,CDC25A,CDK1,CDKN1A,CTNNB1,CX3CL1,CXCL1,EPHA1,GSN,HSPA5,HSPB1,JUN,LDLR,MSH2,MT2A,SRI,STAT3	868 (19)
palmitic acid		chemical - endogenous mammalian		-1.887	0.000307	ACACA,ACADL,ACLY,ATF6,CDKN1A,CPE,CTGF,CTSB,CXCL2,CXCL8,DGAT2,EEF1A1,ELOVL6,FASN,FOS,G6PD,GAPDH,GDF15,HSPA5,IL6R,IRS2,MCL1,MTOR,NFKBIA,PFKM,PLIN2,PNPLA2,PPARA,PPARGC1A,SCD,SLC25A4,SOCS3,SORT1,SQSTM1,SREBF1,TRIB3	828 (19)
xanthohumol		chemical - endogenous non-mammalian		1.508	0.000311	ACACA,ANXA1,BIRC5,CCND1,DGAT2,FASN,FOS,GAB2,MYC,NQO1,SCD,SREBF1	652 (15)
GDF9		growth factor		-0.392	0.000311	CTGF,HSPG2,ID2,ID3,INHBB,ITGA6,ITGAV,NRIP1,PCNA,PLAU,SMAD6,VCAN	579 (15)
JAG1	0.097	growth factor		-1.127	0.000311	CCND1,CDKN1A,DUSP10,DUSP5,DUSP6,GLI2,HES1,HEY2,HEYL,ITGAV,ITGB3,MYC	808 (24)
S-adenosylmethionine		chemical - endogenous mammalian	Activated	2.88	0.000311	ACACA,ADIPOR1,FASN,FOS,MAT2A,PHB,PLAU,PPARGC1A,PRMT1,RAC1,SMAD3,SREBF1	889 (22)
LGALS3	-0.216	other		0.178	0.000312	CCND1,CDKN1A,COL4A1,CTSF,CTSV,DUSP6,ENPP2,FN1,IGFBP5,ITGA6,ITGAV,ITPR3,KRT18,KRT19,LMNB1,MYC,PNPLA2,PPARGC1A,PRKCSH,RAC1,SOCS3	830 (20)
NS-398		chemical reagent	Activated	2.674	0.000312	ATP6AP2,BIRC5,CAPN2,CCNB1,CCND1,CDKN1A,CDKN2A,CXCL8,F2R,FAT1,MCL1,PCDH7,PCNA,PRDX1,PTGS1,S100A9,TFPI2,TFRC,VEGFA,XRCC5,XRCC6	665 (19)
CDK9		kinase	Inhibited	-2.429	0.000314	CCNB1,CDKN1A,CXCL2,CXCL8,FOS,G6PD,HIST1H2AC,MAGOH,MYC,NCL,NFKBIA,PPARGC1A,PTBP1,STC2,TNFAIP3	801 (23)
FMR1		translation regulator		0.023	0.000314	APP,CEND1,CFL1,CTNNB1,DAG1,DLG4,EEF2,EIF1AX,ENO1,GAPDH,MTOR,PFN1,PPIA,RPSA,TSC2	661 (11)
TBX2		transcription regulator	Inhibited	-3.366	0.000315	ANLN,AURKA,AURKB,CCNB1,CDH1,CDK1,CDKN1A,CDKN2A,CHAF1B,DNMT1,MAD2L1,MCM2,MCM4,MCM5,MCM6,MCM7,NCAPD2,TGFB2,TRIB3	668 (15)
tetracycline		chemical drug		-0.487	0.000315	CSF1,CTGF,GMPR2,HADHA,JAG1,JAK1,LRIG3,MAL,MRPS12,NDRG2,PAK2,PDE4B,RAB35,RPL23,RPS6KA2,SEMA6D,SLC1A4,SPTLC3,VDAC1
HDAC1		transcription regulator		0.97	0.000321	AKAP12,APEX1,AXIN2,BMF,CAVIN2,CCNB1,CCND1,CCNE1,CD44,CDC25A,CDH1,CDK1,CDKN1A,CDKN2A,CENPX,CXCL8,FAS,FOS,GNAS,HES1,INA,KRT15,MCM5,MCM7,MYC,NASP,NCL,NFKBIA,PFKFB3,PLAU,PPARGC1A,REST,RGS10,RHOB,RORC,RRM2,RRM2B,S100A9,SFRP1,SOX9,SQSTM1,SREBF1,STAT3,TGFBR2,TNS1,UHRF1,VDR	783 (21)
POLR2A		enzyme			0.000343	ACTB,BMF,CAV1,CCND1,CCNE1,CDKN1A,FOS,GAPDH,IFI6,MAGOH,MYC,NFKBIA,PTBP1,STC2,TNFAIP3,VEGFA
ITGA5		transmembrane receptor		0.115	0.000351	APOE,CCND1,CD44,CDKN1A,CEBPB,ENPP2,ERBB2,FOS,GAS1,GJA1,HOXB9,JUN,PLAU,TGFBR2	760 (19)
lithium chloride		chemical drug		0.27	0.00036	APP,ASS1,AXIN2,BMP7,CCND1,CD44,CDKN1A,CEMIP2,CTNNB1,CTNND2,FOS,GDF15,HES1,HEYL,IDS,MT2A,MTHFR,MYC,NES,NOTCH3,PCNA,PLIN2,POSTN,SOX9,VCAN	823 (22)
ALDH2		enzyme		-1.912	0.000362	CALCA,CALCB,MTHFD2,PHGDH,PSAT1,SHMT2,SLC1A4,SLC7A11,SLC7A5
tert-butyl-hydroquinone		chemical reagent	Inhibited	-2.142	0.000367	AXIN1,CHML,CYP1A1,DYRK2,FOS,FOSL1,FOSL2,FTL,G6PD,GSTM3,HSPA5,HSPA8,JUN,NQO1,PSMA5,PSMD4,RAB6A,SESN2,SNTB2,TXNRD1,ZFP36L2	937 (21)
dinoprost		chemical - endogenous mammalian	Inhibited	-2.314	0.000376	ATP1A1,ATP2A2,CCND1,FOS,FOSL2,HSPA4,ID2,ID3,JUN,MYC,PDIA4,PRLR,PTGS1,SCN1B,THBS1,THRSP,VEGFA,YWHAG,YWHAZ	796 (22)
Notch		group		-0.341	0.000376	ANKRD1,BIRC5,CDCA7,CDH1,CDKN1A,CDKN2B,HES1,HEY2,HEYL,ID2,ID3,JAG1,MCL1,MYC,NOTCH3,S100A11,SMAD3,SMAD6,VEGFA	497 (17)
CCL5		cytokine	Inhibited	-3.471	0.000376	ALCAM,CAPN2,CD44,CDC37,CXCL2,CXCL8,DDAH1,DUSP6,EMP1,F2R,FOS,HMGA1,NAMPT,PLEC,PNP,SOD1,STAT3,THBS1,TUBB4B	811 (18)
cerivastatin		chemical drug		1.715	0.000376	ASS1,CD70,CDKN1A,CTGF,CXCL8,DBI,FN1,HMGCS1,HSPB1,IDI1,JUN,MAL,MYC,PLAU,PPARA,PTMA,S100A9,TMSB10/TMSB4X,VEGFA	529 (17)
EFNA3		kinase	Activated	2.496	0.000384	CTGF,DCBLD2,DUSP6,FOSL1,ITGB6,KRT16,KRT18,KRT4,KRT7,PTHLH,SOX9,TRIM2,UBE2C
ouabain		chemical drug		-0.089	0.000384	ACTB,ATP1A1,CDKN1A,CLDN3,FOS,HSPA5,HSPA8,HSPA9,PCNA,PHB,YWHAG,YWHAH,YWHAQ	769 (18)
SHC1		other		0.081	0.000392	BMF,CDKN1A,CXCL1,EDN2,FOS,FTL,HMGB2,KRT7,MAP2K3,NQO1,PCNA,PHLDA1,SDC4,SQSTM1,TXN	800 (20)
SAFB		other		0.535	0.000392	CD74,CDH1,CDKN2A,CHD3,CX3CL1,CXCL8,EIF4B,FOS,HLA-C,JUN,L1CAM,MLLT3,NEDD9,NOV,NUPR1	538 (10)
NFKB1	-0.228	transcription regulator		-1.816	0.000407	ADORA1,AGO2,AKR1B1,ANKRD1,APOE,APP,ATP6AP2,CCND1,CD59,CD82,CDKN1A,CR2,CSF1,CTGF,CTSB,CX3CL1,CXCL2,CXCL8,CYR61,DICER1,EHF,ELF3,ENPP2,FAS,FCGRT,FOS,GJA1,IFNGR2,IGFBP3,IL18,JAG1,KHSRP,LGALS1,MAT2A,MCL1,MYC,NFKB1,NFKBIA,NFKBIB,PLAU,RACK1,SDC4,SLC25A4,SOX9,TK1,TNFAIP3,TRAF2,VEGFA	833 (13)
SFN	-0.599	other			0.000409	AMOT,CDH1,CTNNB1,DSP,ERBB2,FKBP5,JUP,KRT18,KRT8,PKP3	794 (16)
sunitinib		chemical drug		1.193	0.000421	BIRC5,CD44,CDKN1A,COL6A1,CTGF,CTNNA1,CTNNB1,CYP1A1,FN1,ITGA3,ITGA6,ITGB3,ITGB5,LAMA3,LAMB3,TNC	606 (19)
salubrinal		chemical reagent		-0.82	0.000426	ATF6,CDC25A,DLG4,EIF2S1,HSPA5,SQSTM1
CERS2		transcription regulator		-1.741	0.000426	ASAH1,CDKN1A,CERS4,CERS5,CERS6,MBP
HSP90AA1	-0.318	enzyme		0.028	0.000426	BIRC5,CDH1,CFLAR,FN1,GJA1,GJB2	610 (18)
CCAT1		other		-1.698	0.000426	CDH1,CDKN1A,CDKN2A,HMGA2,MYC,PCNA	448 (11)
LIMA1		other			0.000426	CDH1,ID2,KRT18,KRT8,VCAN,VDR
ACO1		enzyme		-1.99	0.000426	ACO2,APP,FTL,GAPDH,IGFBP3,TFRC
pterostilbene		chemical drug		0	0.000426	CCND1,CDH1,CTNNB1,HES1,PLAU,STAT3	540 (22)
CHEK1		kinase		-1.495	0.00043	CDC25A,CDC25B,CDKN1A,MAD2L1,MCL1,MYC,PCNA,RRM2	699 (16)
BRD7		transcription regulator		-0.424	0.00043	CCNG1,CDKN1A,CYP1A1,DICER1,FASN,KRT8,RRM2B,VCAN	938 (15)
MST1R	-0.519	kinase	Inhibited	-2.412	0.00043	CCND1,CDH1,CTNNB1,DVL1,FOS,JUN,MST1R,MYC	506 (19)
17-alpha-ethinylestradiol		chemical drug		-0.315	0.000433	AARS,ABCC3,APOE,BCAT1,C3,CD74,CDH1,CDK1,CDKN1A,FOS,GDF15,INHBB,JAK1,JUN,KRT19,KRT4,KRT7,LDLR,LIFR,MANF,MRPS23,NME1,PCNA,PERP,SCARB2,SFN,SLC34A2,SLC40A1,SLC4A2,TRA2B,VEGFA	983 (19)
miR-122-5p (miRNAs w/seed GGAGUGU)		mature microRNA		-0.9	0.00044	AACS,ANK2,CCNG1,CERS6,EEF1A1,EGLN3,ENTPD4,FUBP1,HMGB1,MECP2,NCAM1,PSME3,RAB6B,SLC7A1,SLC7A11,TPD52L2,TTYH3
2-bromoethylamine		chemical reagent	Inhibited	-2.722	0.000443	ADAMTS1,ANXA1,ANXA2,CD44,CLU,ELF3,GPNMB,LAMC2,LGALS3,MYC,S100A11,SLC34A2,TGIF1,TMSB10/TMSB4X
MMP9		peptidase		1.564	0.000448	CALCB,CCND1,CD44,CDH1,CDKN1A,COL18A1,CTNNB1,CTSB,CXCL2,EPHB1,FOS,GJA1,JAG1,JAG2,MYC,SDC4,SERPINE2,VEGFA,XPR1	749 (17)
PTHLH	-0.798	other		-1.7	0.000448	ADAMTS1,CCND1,CDC25B,CDK1,CDKN1A,CDKN2A,CDKN2B,CTNNB1,CXCL8,FN1,FOS,FOSL2,ITGA6,PLAU,SOX9,TNC,VDR,VEGFA	864 (20)
E2F2		transcription regulator	Inhibited	-2.158	0.000448	BIRC5,CCNB1,CCND1,CCNE1,CDC25A,CDK1,CDKN1A,CDKN2A,FGFR2,MCM2,MCM4,MCM5,MCM6,MCM7,MYC,ORC1,PCNA,RRM2	776 (15)
IGF1R		transmembrane receptor		0.729	0.000454	ACTN4,ANKRD1,APP,ATP5F1B,CALU,CDH1,CDK1,CDKN1A,CEBPB,CKS2,CLU,COL18A1,COL4A1,COX4I1,CTNNB1,CTSD,FASN,FOS,HADHA,HSPA5,ID2,IFNGR2,IGFBP3,IGFBP5,IRS2,IVNS1ABP,KIF20A,KRT19,KRT5,LASP1,MYC,NME1,PLAU,RAC1,RACGAP1,RPL10A,RPL3,RPL37A,RPL7,S100A4,SDC4,SREBF1,STAT3,TXN,UBE2V2,VEGFA,ZFP36L2	917 (22)
CLCN5		ion channel		1.254	0.000468	CCNE1,CTSB,MKI67,PCNA,SLC34A2,SOD1,TXN	340 (7)
ZBTB33		transcription regulator		1	0.000468	CDH1,CDKN1A,FAS,MTA2,MYC,PGK1,S100A4
APBB1		transcription regulator		-1	0.000468	APP,CCND1,CD82,HES1,MYC,TPM1,VLDLR	834 (18)
MIR200		group		-0.561	0.000468	CFL2,CRTAP,JUN,LRP1,NEO1,SLC5A3,TRIM2
lith-O-Asp		chemical reagent		0.728	0.000468	CCT6A,CFL1,GMPS,HNRNPA2B1,PGK1,RNH1,WDR1
PIM1		kinase		-1.704	0.000487	ATP2A2,CCNB1,CDC25A,CDKN1A,CDKN2A,EPHA2,ERBB2,FOSL1,GNL3,ID2,IGFBP5,MYC,PPARGC1A,PROS1,VCP	777 (18)
anisomycin		chemical - endogenous non-mammalian		-1.141	0.000487	CDKN1A,CFLAR,CXCL8,CYP1A1,FOS,GJA1,HSPA5,JUN,LDLR,MCL1,PLAU,POSTN,SDC1,SKI,VEGFA	734 (19)
RAC2		enzyme			0.000493	ANXA1,CALCB,CAP1,CD74,FHL2,FOS,LDHA,NFKB1,RAC1,S100A6,SLPI,TKT,ZYX	307 (7)
Irgm1		other	Activated	2.514	0.000493	AURKB,CCNB1,FAS,ID2,ID3,KIF20A,MKI67,NCAPG,NUPR1,RRM2,SQSTM1,TK1,UBE2C
methyl methanesulfonate		chemical toxicant		-0.387	0.000493	CCNG1,CDH1,CDKN1A,CDKN2A,CTSD,DNMT1,EIF1,HPRT1,JUN,KLF4,LIF,MCL1,TNFSF9	873 (19)
PRKAA2	0.34	kinase		1.669	0.000505	ACOT7,ARHGDIB,ATP5MC2,CA2,CDH1,CDKN1A,COX4I1,DDAH1,FASN,FGFR2,FN1,HIGD1A,HSPA5,LDHA,NDRG2,NFKBIA,PPARGC1A,SMAD3,SORL1,SREBF1,TFAM,TNS3,ZFP36L1,ZYX	834 (24)
RARB		ligand-dependent nuclear receptor		0	0.000505	ADAM10,CCNE1,CDKN1A,CDKN2A,CDKN2B,CRYAB,CXCL2,CXCL8,DDX58,ETS1,EZR,HLA-C,HOXA3,ID3,IGFBP3,ILF2,ITGAV,JUN,MAP2K3,RPL15,VEGFA	1035 (19)
hydroxyurea		chemical drug		0.551	0.000515	BCAM,CCNB1,CCND1,CCNE1,CDKN1A,CDKN2A,GPR132,KRT16,KRT18,MARCKS,MCM2,MCM5,MYC,RRM2,TK1,UHRF1	703 (15)
p70 S6k		group		-0.851	0.000525	CCND1,CDH1,E2F4,EEF1A1,EEF2,FASN,PLD2,SCD,SREBF1	810 (23)
DRAP1		transcription regulator			0.000525	CKS2,DLGAP5,GAPDH,ILF2,MYC,RPL7A,RPLP0,RPS27,SOD1
LCAT		enzyme		-0.61	0.000525	APOE,APP,AXIN2,CCND1,CLU,HSPA5,LDLR,MYC,PPARGC1A	804 (17)
HMGA1	-0.13	transcription regulator		-1.261	0.000531	ALPL,CAV1,CCND1,CD44,COL4A1,CPE,CRYAB,CTSC,CYR61,DHCR7,FOS,FOSL2,FSTL1,GSN,ID3,IDI1,IGFBP3,INSIG1,LAMA1,MVD,MYC,NF2,RAN,RHOB,RPL7A,SDC4,SOX4,STAT3,TRIM28,ZYX	1023 (25)
caffeic acid phenethyl ester		chemical drug	Activated	2.984	0.000535	BIRC5,CCND1,CCNE1,CCNG1,CD44,CDKN1A,CDKN2A,CTSB,CXCL8,FCGRT,FTL,HSPB1,KLF6,MKI67,NFKB1,NFKBIA,NFKBIB,NQO1,PCNA,RHOB,S100A6,STAT3,TCP1	766 (16)
CBX5	0.116	transcription regulator		-1.094	0.000543	AGR2,AXIN2,BIRC5,CDC25A,CDKN1A,CEMIP,CPA4,FAM198B,FGFBP1,GRHL3,KRT80,LAMB3,MAP1LC3A,NNT,PODXL2,PPFIBP2,PRR15L,PRSS23,QPCT,RIN2,RORA,SELENBP1,SNTB1,SYTL2,TM4SF1	129 (4)
GNAQ		enzyme		-1.791	0.000543	ADAMTS1,ANKRD1,ATP2A2,CCND1,CD44,CITED2,CTSV,CX3CL1,CXCL8,DUSP5,EDN2,FOS,HIGD1A,INSIG1,MYC,NDRG2,NPR3,PHLDA1,PLCB1,RHOB,SELENBP1,SLCO4A1,TGFB2,VEGFA,ZFP36L1	841 (20)
9,10-dimethyl-1,2-benzanthracene		chemical toxicant		-0.484	0.000556	BIRC5,BTC,CCDC80,CCND1,CDH1,CDKN1A,CDKN2A,CXCL2,CYP1A1,EPHA2,EPHX1,JUN,NQO1,S100A9	776 (19)
ZBED6		transcription regulator		0.816	0.000563	ARL4C,BOP1,CRIM1,DLGAP5,FOSL2,KCTD1,LAMP3,NASP,PMEPA1,PRPF19,SPTBN1
FGFR3		kinase	Inhibited	-2.63	0.000563	CCND1,CDH1,CDKN1A,CDKN2A,CR2,DUSP6,FOS,HES1,NOG,SOX3,SOX9	802 (17)
ELF4		transcription regulator		-0.6	0.000563	CA2,CBX1,CDKN1A,CDKN2A,CXCL2,CXCL8,DUSP5,KLF4,MANF,PLEC,RAP1B	375 (7)
green tea polyphenol		chemical drug		-0.508	0.000563	ANXA1,CAV1,CDH1,CDKN1A,DLG4,FOS,HMGB1,IGFBP3,JUN,PLAU,VEGFA	789 (18)
CRTC2		other		-0.174	0.000564	CCND1,CDK6,ESRRG,GOT1,IDH3A,MYC,PPARGC1A,SMAD6,SMARCA2,SMARCA4	836 (23)
E2f		group	Inhibited	-2.358	0.000577	CAV1,CBX5,CCNB1,CCNE1,CDC25A,CDK1,CDKN2A,DBF4,DDX11,E2F4,EPAS1,ITGA6,MAD2L1,MCM2,MCM4,MCM5,MCM6,MYC,NASP,ORC1,PCNA,RPS16,RRM2,SNRPC,TPX2,UBE2C	761 (19)
BMP7	0.125	growth factor		0.473	0.000577	ADORA1,BIRC5,BMP7,BMPR2,CD44,CDH1,CDKN1A,CEBPB,CXCL8,EDN2,FASN,FN1,GJA1,ID2,IGFBP3,IGFBP5,KLF4,NCAM1,NOG,PPARGC1A,S100A4,SMAD6,SOCS3,SULF1,TFAM,VEGFA	609 (15)
TRPC4AP		transporter	Activated	2	0.00059	APP,FBL,NOLC1,NOP56,NPM1
TRIB1		kinase		1.477	0.00059	ACACA,ACOX1,CPT1A,FASN,SCD	474 (7)
CTNNBIP1		other		1.381	0.00059	AXIN2,CCND1,CDKN1A,NEDD9,RAC1	774 (17)
ACLY	-0.153	enzyme		-0.832	0.00059	ACACA,FASN,GPAM,SCD,SDC1	217 (7)
PTCSC3		other		1.308	0.00059	AXIN1,CCND1,CTNNB1,MYC,S100A4
FGF8		growth factor		-0.492	0.00059	AIF1L,CCND1,CMTM3,COL18A1,CRYAB,CTNNB1,ERRFI1,FBXL16,FGFR1,FGFR2,FGFR4,LAMB3,MDK,MKI67,NAP1L1,NES,NOG,SLPI,THBS1,TM7SF2,VDR	600 (20)
PCBP1		translation regulator		1.013	0.00059	CD44,FOLR1,HNRNPD,MYC,MYH10
ESRP1		other		0.106	0.000596	CD44,ENAH,FGFR2,RAC1
SULT2B1		enzyme		-0.147	0.000596	CCNB1,FAS,MYC,VLDLR
ghrelin		biologic drug		-1.951	0.000596	ACACA,FASN,FOS,SCD	274 (7)
silicon phthalocyanine		chemical drug	Activated	2	0.000596	CCND1,CCNE1,CDK6,CDKN1A	702 (17)
SIRT6		enzyme		-0.705	0.0006	AACS,ACSL3,BIRC5,CSF1,CXCL8,ELOVL6,FASN,IRS2,PCBP2,PLCB1,PPARGC1A,RPL23,RPL6,SCD,SREBF1	784 (19)
CYR61	-0.147	other	Inhibited	-3.11	0.000612	C3,CCND1,CDKN1A,CTNNB1,CXCL2,CXCL8,CYR61,DVL1,FN1,IL18,ITGA3,ITGAV,ITGB3,MCL1,MYC,PLAU,SFRP1,TLE1,VEGFA,WNT7A	494 (16)
HNF1B		transcription regulator		0.513	0.00062	ACTN1,BGN,CA2,CD44,CDH1,CDK1,CITED2,CLDN1,CXCL1,EPS8,FN1,HMGA2,ID3,IGFBP3,ITGA3,ITGB6,JAG1,NID2,PLAU,PTPRM,S100A2,S100A4,S100A6,SEMA3C,SULF1
A2M		transporter		-1.176	0.000626	ACLY,ATF6,CCND1,CDH1,EIF2A,FASN,HSPA5,LRP1,NFKB1,PRLR,SLC40A1,SREBF1,TRAF2	701 (20)
mir-34		microRNA		1.579	0.000627	BIRC5,CCND1,CCNE1,CDC25A,CDK6,CTNND2,EFNB1,EMP1,FOSL1,KCNH2,LYST,MDM4,MLLT3,MYC,PLCG1,SEMA4B	907 (28)
seocalcitol		chemical drug		0.137	0.000627	ACTR3,ANKRD1,BIRC5,CDKN1A,FOSL1,G3BP1,IGFBP5,KRT4,LRP1,MCL1,MYC,NOMO1 (includes others),PCNA,STAT3,VDR,VEGFA	791 (23)
bexarotene		chemical drug		0.567	0.000633	ABCA1,ACOX1,ALCAM,AMOTL2,APOE,APP,BMP7,CCND1,CEBPG,CHCHD2,COX8A,CST3,CTNNB1,CYR61,DUSP5,EIF1,EPHA2,ERBB4,GUK1,ITGB6,KLF10,KRT15,KRT17,LOXL2,LSM4,MTHFD2,NRP2,PLOD2,REST,S100A9,SCD,SLC7A1,SLC7A5,SRSF2,TGFB2,TM4SF1	930 (21)
Igm		complex		0.207	0.000639	BCAR3,BIRC5,CD44,CDKN1A,CDKN2A,CFLAR,CX3CL1,CXCL8,EIF4G1,FAS,GPSM1,ID3,MCL1,MYC,NFKB1,UGCG,ZFP36L1	526 (16)
LIN28A		other	Inhibited	-2.216	0.00065	CCND1,CDC20,CDC25A,CDK1,CDKN1A,FUS,HNRNPF,TARDBP	238 (5)
miR-296-5p (miRNAs w/seed GGGCCCC)		mature microRNA	Activated	2.138	0.00065	CCND1,HGS,HMGA1,LYPLA2,MAP2K3,PCNA,TNC,VEGFA
HOXD3		transcription regulator		-0.239	0.00065	CDKN2A,DSP,HOXA3,IGFBP3,ITGB3,JUP,SDC1,THBS1
DDX5	-0.119	enzyme	Inhibited	-2.139	0.00065	CCND1,CDKN1A,FOS,FOSL1,JUN,MYC,NFAT5,S100A4	843 (18)
PI3K (family)		group		-1.47	0.000665	ABCA1,BIRC5,CDH1,CDKN2B,CFLAR,CTSD,CXCL1,CXCL8,EGLN3,FASN,FOS,FOXO4,HSPA5,ITGA6,MCL1,MYC,NQO1,PTGS1,RDH10,SOX4,SREBF1,THBS1,TNC,VEGFA	849 (21)
WWTR1		transcription regulator		0.213	0.000691	CD44,CTGF,CXCL1,CXCL2,CXCL8,CYR61,FN1,GJA1,ID2,LAMA5,NF2,UCA1	426 (11)
INHBA		growth factor	Inhibited	-3.1	0.000699	ACTN1,ACVR1B,ANKRD1,CDC25A,CDH1,CDKN1A,CDKN2B,CHD7,COIL,CTGF,CXCL8,EGLN3,EIF4G2,ERBB4,FIGN,FN1,FURIN,HMGB1,INHBB,KLF4,MCL1,NRG1,PCNA,PCSK5,PGM2L1,PLOD2,POGZ,PRLR,S100A9,SMAD3,SMAD6,SOX4,TMEFF2,VANGL2,VAV3,VEGFA	780 (20)
EGR1		transcription regulator		-1.614	0.000701	APP,ATP2A2,CAV1,CAVIN1,CCND1,CD44,CDC20,CDH1,CDKN1A,CLU,CSF1,CXCL2,CXCL8,DLG4,FAS,FN1,FOSL1,FTL,GDF15,GNAS,IL6R,JUN,LDLR,MYC,NFKB1,PEG10,PLAU,PNPLA2,SLC12A2,SLC4A2,SOD1,TGFBR2,THBS1,TIAM1,VEGFA	876 (20)
LEP		growth factor		0.135	0.000708	ABCC3,ACACA,ACADL,ACLY,ACOX1,ACSL3,APP,ASAH1,ASS1,ATP2A2,BIRC5,CAV1,CCND1,CDH1,CDKN1A,CEBPB,CENPX,COL4A1,CPT1A,CYR61,DFFA,DUSP6,ELOVL6,ERBB2,FADS2,FAS,FASN,FGFR1,FGFR2,FOS,GAL,GAPDH,GNAS,GPAM,HES1,HEY2,HSPA5,IGFBP3,IRS2,JUN,KIF3B,LDLR,LEPR,LIF,LIFR,MBP,MCL1,MYC,NAMPT,NPR1,PCNA,PLIN2,PNPLA2,PPARA,PPARGC1A,PRDX1,PRKAA2,RAC1,RORC,SCD,SIM1,SMPD1,SOCS3,SOD1,SREBF1,STAT3,THBS1,THRSP,TNFRSF1A,VEGFA	670 (20)
vancomycin		biologic drug	Inhibited	-2.385	0.000716	ADAMTS1,ANXA1,ANXA2,C3,CD44,CLU,CXCL2,ELF3,GAS5,GPNMB,GSTM3,LAMC2,LGALS3,MYC,RTN4,S100A11,SCD,SLC34A2,TGIF1,TMSB10/TMSB4X
TGFA		growth factor	Inhibited	-2.096	0.000741	BIRC5,CCND1,CDKN1A,CEBPB,CTGF,CTNNB1,CXCL2,CXCL8,DDX5,ERRFI1,FOS,FOSL2,GJB2,LAMC2,NES,PTGS1,PTTG1,SLPI,VEGFA	721 (19)
methylnitrosourea		chemical toxicant		-1.982	0.000742	ATP1A1,ATP1B3,AURKA,CLU,DNMT1,FASN,JUN,PCNA,PSMA7,RPS11,SOD1	906 (24)
E2F5		transcription regulator			0.000743	AURKB,CDK1,CDKN1A,DUSP10,MYC,PA2G4,PCNA,RANBP1,VEGFB
HEXIM1	-0.215	transcription regulator		1.816	0.000743	ANXA1,CCND1,CDKN1A,FGF9,HEXIM1,LOXL2,MAGOH,PTBP1,TGFB2	667 (13)
Integrin		complex		-1.746	0.000755	CCND1,FOS,JUN,MYC,SOCS3,TGFB2,VEGFA	863 (22)
CBX4		transcription regulator			0.000755	CCNB1,CCNE1,CDC25A,MSH2,MYC,ORC1,VEGFA
ACACB		enzyme	Activated	2.619	0.000755	ACACA,ACLY,FASN,MVD,PPARA,SCD,SREBF1	755 (14)
MEL T1		chemical - kinase inhibitor		0.378	0.000755	ATP5F1B,CFL1,ENO1,FH,PGAM1,PGK1,PRDX1
TARBP2		other		0	0.000755	DICER1,MYC,MYL9,PROS1,SOX6,THBS1,TNNC1
cholic acid		chemical - endogenous mammalian		-0.037	0.000757	ABCA1,ABCC3,ACOX1,CBR1,CCNG1,CIRBP,DHCR7,EPHX1,FDFT1,IGFBP5,KRT18,KRT8,MDK,MVP,PPARGC1A,RAD23B,RBP1,SREBF1	213 (7)
OGT		enzyme		0.508	0.000757	ACO2,APP,ATP2A2,BIRC5,BTC,CCND1,CDH1,CDKN1A,DNM3,FOS,HMGA1,JUN,JUP,MYC,NDUFA8,OGDH,PPARGC1A,TNC	895 (22)
gemcitabine		chemical drug		0.541	0.000758	BIRC5,CCNB1,CCND1,CDC25A,CDKN1A,ERBB2,FAS,FOSL1,MDK,MYC,PRKDC,PTGS1,RIPK1,SRSF1,VEGFA,VMP1	980 (19)
POLR3G		enzyme		-0.816	0.000774	AURKA,EZR,KLF6,LMNA,RAC1,S100A4
NRG4		growth factor		1.744	0.000774	ABCA1,ACACA,ACOX1,FASN,SCD,SREBF1	274 (7)
azetidyl-2-carboxylic acid		chemical reagent		-0.933	0.000774	ATP2A2,CLU,HSP90B1,HSPA5,HSPA8,HSPA9
POR		enzyme		1.824	0.000775	ABCA1,ABCC3,ACADL,ACLY,ACTG1,ALDH1A1,BTC,CD74,CLDN3,CPT1A,CYP1A1,DHCR24,DHCR7,ELOVL6,FADS2,FDFT1,HMGCS1,HSPH1,IDI1,INSIG1,LDLR,LGALS1,MVD,NSDHL,PFKFB3,RPS6KA2,SCD,SDC4,SECISBP2L,SLC23A2,SUSD2,TM7SF2,UGDH,VEGFA	380 (9)
FGF21		growth factor		-1.041	0.000788	ACACA,ACLY,CPT1A,DGAT2,FASN,FGFR1,FGFR2,FOS,HMGCL,IRS2,LDLR,PPARGC1A,SREBF1	792 (21)
ABCA1	-0.498	transporter		0.256	0.000788	ABCA1,ABCA5,ANXA1,APOE,APP,CPT1A,DGAT2,FDFT1,HSPA5,LDLR,MYD88,NAMPT,SREBF1	820 (21)
RXRA		ligand-dependent nuclear receptor		-0.13	0.000797	ABCA1,ABCC3,ACACA,ACOX1,ACSL3,ALDH1A1,APOE,APP,ARL4C,C3,CCNB1,CCND1,CDKN1A,CDKN2A,CPT1A,CRYAB,CTSB,ENG,EPHX1,FADS2,FASN,FLRT3,FOS,FSTL1,FTL,HADHA,INSIG1,MBP,NEDD9,NME1,PCK2,PDPK1,PPARA,RBP1,RORA,RORC,S100A4,SAT1,SCD,SDC1,SLC6A8,SREBF1,TGFB2,THRSP,TK1,TPP1,TXN,VCAN,VDR,VEGFA	744 (17)
docetaxel		chemical drug		0.032	0.000841	ABCC3,AURKA,BIRC5,CCNB1,CDC20,CDK1,CDK6,CDKN1A,CDKN2A,EPS8,ERBB2,FAS,ITGAV,ITGB3,MAD2L1,MCL1,MCM4,PCNA,PDPK1,PLAU,TGFB2,THBS1,TUBB4B,TUBB6,UGCG,YWHAZ	925 (24)
BMI1		transcription regulator		-0.213	0.000911	AURKA,CADM1,CCNE1,CDH1,CDKN1A,CDKN2A,CDKN2B,CUL1,CYFIP2,DNMT1,FAS,HOXB9,NFKB1,SFN,SMAD3,TUSC3	891 (23)
Creb		group		0.163	0.000932	ANTXR1,ATP2A2,CALCA,CCND1,CD59,CDKN1A,CFLAR,CPT1A,CTSB,CTSV,CXCL8,CYR61,DPY19L3,E4F1,FAS,FLNB,FOS,FOSL1,GJA1,GNAS,GSTM3,GSTM4,HES1,INTS1,JUN,LASP1,LDLR,LTBP3,MAT2A,MCL1,NDUFB5,NEDD9,NF1,NMNAT2,PCNA,PDE4B,PGK1,POLE,PPARGC1A,PPFIBP1,PRKAA2,PTHLH,RIPK1,SESN3,SLC7A11,SOD1,SOX12,SOX4,SOX9,SYNPO,TSHR,VEGFA	597 (24)
FGFR4	-0.325	kinase			0.000953	CCND1,CD44,CDK1,CDKN1A,CTNNB1,FOS,NRIP1,PLAU	561 (22)
EDN3		other		-1.572	0.000953	CCND1,CCNE1,CDH1,CDKN2A,CTNNB1,FOS,ITGB3,LAMA1	806 (22)
SMARCE1		transcription regulator		1.134	0.000953	CCNB1,CCNE1,CDK1,CTSD,FOS,L1CAM,MYC,NPC2
CDK8		kinase		-1.561	0.000953	CCNE1,CD44,CXCL1,CXCL2,CXCL8,MYC,PCNA,STC2	700 (21)
PD 153035		chemical drug		0	0.000953	CCND1,CXCL8,FOS,HSPA5,ITGA6,MCL1,UPK1B,VEGFA	685 (18)
ITGAV	-0.104	transmembrane receptor		-1.713	0.000967	CDH1,CDK1,CDKN1A,FN1,FOS,ITGAV,ITGB3,LDLR,PCNA,PLAU,PTHLH	837 (21)
SERPINE1		other		1.782	0.000967	CALR,CDKN2A,CXCL2,CXCL8,DLG4,FN1,FOS,ITGAV,ITGB3,PLAU,TGFBR2	854 (23)
BCL6		transcription regulator		1.481	0.000999	ALCAM,CCND1,CD44,CDKN1A,CDKN2A,CDKN2AIP,CPD,CSF1,DUSP6,FAS,FCGRT,GLI2,GPX4,IL18,IL4R,IL6R,IRF8,ITGA3,KLF6,LDLR,LITAF,LPP,MSH2,MYC,NFKB1,ORC1,PFKM,PRSS23,RBM26,RORC,SDC1,SEPT8,SH3PXD2B,SLC39A8,SOCS3,SOX6,SOX9,TRIM2	725 (16)
BMP2		growth factor		-1.497	0.00101	ALPL,ATF6,BMPR2,BTC,CALCA,CCND1,CDH1,CDKN1A,CLDN3,CSF1,ESRRG,ETS1,FGFR1,FGFR2,FN1,FOS,ID2,ID3,IGFBP5,JUN,KLF10,KLF4,L1CAM,MRAS,MYC,NFAT5,NOG,POSTN,SLC26A2,SMAD6,SOX6,SOX9,TOB1,VCAN,VDR,VEGFA,WDR5	649 (18)
MST1		growth factor		1.386	0.00103	BIRC5,CCND1,CTGF,FAS,FOS,IL18,IRF8,MST1R,SOX4	776 (24)
SOX6	0.53	transcription regulator		1.852	0.00103	CCND1,CDKN1A,CTNNB1,HSPG2,MYC,MYL9,NPM1,SOCS3,TNNC1	763 (24)
SHH		peptidase		-1.418	0.00105	ADAMTS1,AMD1,CALCB,CAV1,CCND1,CCNE1,CDC25A,CNBP,CTPS1,ERBB4,FN1,GLI2,GPC1,HEY2,HMGA1,IGFBP5,LASP1,MCM2,MCM5,MCM6,MYBBP1A,MYC,NES,PCNA,PFN1,PTHLH,PVR,RFC3,SFRP1,SOX9,SREBF1,TGFB2,UNG	866 (24)
NKX3-1		transcription regulator			0.00105	CA2,CA8,CTNNB1,CTSB,CTSV,ETS1,FOS,IGFBP3,MYC,SDC1,SDC4,SOX4,STAT3,VAV3	831 (21)
STAT5a/b		group	Inhibited	-2.724	0.00106	CCND1,CDC25A,CDKN1A,CDKN2A,EMP1,ERFE,FOS,ID2,IDI1,IL4R,LEPR,MCL1,MMD,MYC,MYD88,NIFK,PDE4B,RBP1,SOCS3,STIP1,WDR3	634 (22)
TCOF1	-0.283	transporter			0.00108	AKR1B1,ANXA2,ARL4D,CNBP,EGLN3,HACD4,HNRNPDL,IQGAP1,NUDT14,PDRG1,PPRC1,QRICH1,RGPD4 (includes others),TBRG4,TXNRD1,UPF2,WWC2
tributyrin		chemical drug	Inhibited	-2.331	0.00109	AKAP12,C1orf116,CD55,CDKN1A,CLDN1,CTGF,CXCL8,CYR61,ETS1,HNRNPD,HSPA5,ID2,ID3,KRT17,TNFAIP3,UGCG	626 (12)
EFNA4		kinase	Activated	2.309	0.00112	CTGF,DCBLD2,DUSP6,FOSL1,ITGB6,KRT16,KRT18,KRT4,KRT7,PTHLH,SOX9,UBE2C
CDKN1B		kinase		0.823	0.00112	CCND1,CCT6A,CDC25A,CDH1,CDKN1A,CLPB,CPSF2,CYTH1,DNASE1L2,EPHA2,GAB2,HSPA5,LGALS3,LGR4,MCL1,MCM5,MCM7,MYC,PCNA,PES1,S100A9,STAT3,TK1,TMEFF2	739 (21)
TNFSF11		cytokine		-1.904	0.00112	AK3,AURKA,CA2,CAPN2,CAV1,CCND1,CCNE1,CD44,CDC42EP4,CDKN1A,CTNNB1,CUL4A,CXCL8,CYP1A1,EHD1,ETS1,FAS,FHL2,FOS,FOSL1,GRN,HIPK2,IFRD1,IL11RA,IRF8,ITGAV,ITGB3,JUN,MARCKSL1,MYC,NFKB1,NFKBIA,NFKBIB,PA2G4,PAG1,PCDH7,RACGAP1,RCL1,RHOB,SDC1,SDC4,SEL1L,SOCS3,YWHAZ	744 (18)
phenacetin		chemical drug	Inhibited	-2.331	0.00112	ANXA1,ANXA2,CD44,CLU,ELF3,GAS5,LAMC2,LGALS3,MYC,S100A11,SLC34A2,TMSB10/TMSB4X
NR4A1		ligand-dependent nuclear receptor		-1.231	0.00116	ACACA,ACLY,APOE,AXIN2,BIRC5,CCND1,COL6A1,COL6A2,CSF1,CTNNB1,DFFA,EHF,FASN,IKZF2,JUP,KCNIP3,KRT18,KRT8,LDLR,MARCKSL1,MAT2A,NFKBIA,NUCB2,PCNA,PDIA3,PFKM,PGK1,SAT1,SCD,SMAD3,SREBF1,STARD10,UBE2C	886 (22)
doxifluridine		chemical drug		0.281	0.00117	CCNG1,CDKN1A,FAS,RPL10A,RPL3,RRM2B,SNRPG
Smad2/3-Smad4		complex		-0.335	0.00117	CDKN1A,CDKN2B,HMGA2,IGFBP3,IGFBP5,ITGB5,MYC	383 (12)
SLC9A3R1		other		-0.342	0.00117	ACTN4,CDH1,EZR,KRT19,MSN,S100A4,SLC34A2
potassium chloride		chemical drug		-0.659	0.00118	AATK,AMIGO2,ATP1A1,ATP2B1,ATP2B2,ATP2B4,CALR,CCNE1,CDK1,FOS,HSP90B1,HSPA5,ID3,IGFBP5,JUN,MYC,NPTX1,PDIA3,PDIA4	604 (22)
L-cysteine		chemical - endogenous mammalian		-1.387	0.00121	CXCL8,FOS,MYC,PCK2,SCD	899 (22)
APC/APC2		group		-0.156	0.00121	CDKN1A,CTNNB1,JAG1,JUP,MCL1	415 (10)
Bcl9-Cbp/p300-Ctnnb1-Lef/Tcf		complex		-1.387	0.00121	AXIN2,CCND1,CD44,GJA1,MYC
miR-193a-3p (and other miRNAs w/seed ACUGGCC)		mature microRNA	Activated	2.225	0.00121	CCND1,ETS1,MCL1,PLAU,SRSF2
YBX3		transcription regulator			0.00121	CCND1,ERBB2,JUN,MYC,PCNA
raltitrexed		chemical drug		-1.406	0.00121	ANXA2,CDKN1A,FAS,SAT1,TMSB10/TMSB4X
cerulenin		chemical drug		0.243	0.00121	CDKN1A,ERBB2,ETV4,FASN,VEGFA	1053 (23)
AMOT	0.22	other			0.00122	ANKRD1,CTGF,CYR61	182 (7)
ELOVL2		enzyme			0.00122	FASN,SCD,SREBF1
AMOTL2	0.159	other			0.00122	ANKRD1,CTGF,CYR61
MYLIP		enzyme			0.00122	LDLR,LRP8,VLDLR	298 (5)
IPPK		kinase			0.00122	CUL1,CUL4A,RIPK1
AMOTL1		other			0.00122	ANKRD1,CTGF,CYR61	394 (13)
OLA1		enzyme			0.00122	CCND1,CCNE1,CDKN1A	502 (11)
ELL		transcription regulator			0.00122	CDKN1A,FOS,MYC	959 (17)
FLOT2		other			0.00122	CDH1,TNFRSF1A,TRAF2
P4HB		enzyme			0.00122	AGO2,PDIA3,PDIA4
SGI 1776		chemical drug			0.00122	CCND1,MCL1,MYC	664 (11)
GPS2		transcription regulator		1.561	0.00122	ABCA1,CCND1,CDK6,CDKN1A,CR2,CXCL8,HIVEP2,LHPP,MYC,NFKBIA,RHOB,RNF144B,ZNF703	548 (16)
TRAF7	0.104	enzyme			0.00122	CFLAR,JUN,MYC	820 (15)
CDC20	-0.291	other			0.00122	CCNB1,CFLAR,UBE2C	697 (14)
RBBP8	0.191	enzyme			0.00122	CCND1,HMGA2,RBBP8	799 (7)
BUB1B		kinase			0.00122	CDC20,CDKN2A,PTTG1	666 (7)
(E)-1-(2-nitrovinyl)naphthalene		chemical reagent			0.00122	CCND1,MYC,SQSTM1	559 (8)
(E)-9-(2-nitrovinyl)anthracene		chemical reagent			0.00122	CCND1,MYC,SQSTM1	559 (8)
SFRP1	-0.439	transmembrane receptor		1.491	0.00124	APP,CCND1,CDH1,CTNNB1,FN1,KRT18,MYC,PRLR,SDC2,SFRP1,SOX9	563 (20)
CUL4B		other		1.134	0.00124	AXIN2,CDKN2A,COL4A1,EIF3I,GLO1,HSPA9,IGFBP3,NME1,SOD1,TPM3,TSC2
RARA		ligand-dependent nuclear receptor	Inhibited	-2.528	0.00124	ABCA1,ACACA,ADAM10,ALDH1A1,ARHGAP1,ARNT2,ARPC5L,BIRC5,C18orf25,CCND1,CD44,CDK1,CDKN1A,CEBPB,CXCL8,ENAH,FGF12,FGFR1,FGFR4,FOS,FOSL2,GDF15,HLA-B,HLA-C,HNRNPD,HOXA3,IL6R,JUN,JUP,KRT15,LGALS1,LGALS3BP,LIFR,MAD2L1,MALL,METTL7A,MYC,NCAPG,NEDD9,PHLDB1,PTTG1,PVR,RBP1,RORC,SFPQ,SIPA1L1,SLC25A36,SLC7A11,SMAD3,SMPD1,SMURF2,UBE2T	870 (22)
ethanol		chemical - endogenous mammalian		-0.568	0.00125	ABCA1,ACACA,ACADL,ACLY,ACOX1,ADIPOR1,CAPN1,CAPN5,CBR1,CCND1,CDKN1A,CEBPB,CLU,CPT1A,CTGF,CXCL8,DDR2,DUSP6,EPHX1,FAS,FASN,FOS,FOSL2,GDE1,GNAS,GPAM,HOMER2,HSP90AB1,HSP90B1,HSPA5,JUN,KLF6,LGALS1,MAT2A,MBP,MYC,MYD88,MZF1,NQO1,NSDHL,PARP1,PCNA,PHB,PNPLA2,PPARA,PPARGC1A,RBP1,RGCC,RHOB,RORA,SCD,SLC40A1,SLC7A11,SPTBN1,SREBF1,STAT3,TFPI2,TGFB2,TRIB3,TTC3	829 (23)
SOX4	-0.207	transcription regulator		0.722	0.00127	AES,AIF1L,BCAR3,BEX3,BIRC5,BMPR2,CAPN2,CD74,CEMIP2,CTNNA1,CTNNB1,DICER1,EMP1,FN1,FOS,GLDC,HIPK2,LMO7,MARCKSL1,MBP,NCAM1,NOV,NREP,NRXN2,PNP,PPIC,PXYLP1,SERPINE2,SLC2A6,SORT1,ST6GAL1,TIAM1,TMEM131L,TUBA1A	545 (17)
mir-29		microRNA	Activated	2.503	0.00127	ADAMTS9,CD276,CDH1,CDK6,CLDN1,DNMT1,DNMT3A,DNMT3B,FKBP5,FN1,GLDC,KREMEN2,MCL1,NASP,THBS1,TNFAIP3,ZFP36L1	616 (13)
MAP3K1	0.292	kinase	Inhibited	-3.006	0.00128	CCND1,COL4A1,CXCL8,FAS,FOS,HSPB1,IRF3,JUN,LDLR,NOV,PLAU,PRDX1,THBS1,TNC	824 (16)
Collagen type I		complex		-1.296	0.0013	APOE,APP,CCND1,CDH1,CDKN2A,CTNNB1,FN1,HDGF,ITGA3,MCL1,MYC,PLAU,PLOD2,PRRX2,RAC1,TNC	850 (21)
PIK3CA		kinase		-1.39	0.0013	ALCAM,ATP1A1,BIRC5,CCNB1,CCND1,CD44,CDH1,CEBPB,CSE1L,FASN,HSP90AB1,IRS2,JAG1,JAG2,SREBF1,TK1	822 (20)
triamterene		chemical drug	Inhibited	-2.068	0.0013	ADAMTS1,ANXA1,ANXA2,CD44,CLU,ELF3,GAS5,GPNMB,GSTM3,LAMC2,LGALS3,MYC,S100A11,SLC34A2,TGIF1,TMSB10/TMSB4X
eicosapentenoic acid		chemical drug		1.823	0.0013	APOE,CD44,CEBPB,FADS1,FADS2,FOS,IMPA2,JUN,LDLR,NFKB1,PLIN2,PNPLA2,PPARA,PSMC2,SNCA,SREBF1,TGFB2,TGFBR2,THRSP,TNFRSF1A	481 (19)
trypsin		group	Inhibited	-2	0.00131	CDH1,CDKN1A,CXCL8,FOS,INA,PCNA	750 (21)
MBTPS1		peptidase	Inhibited	-2.433	0.00131	ACACA,FASN,FDFT1,LDLR,SCD,SREBF1	720 (9)
XRCC5	-0.092	enzyme			0.00131	APOE,FASN,FKBP5,NFKB1,SEMA3A,XDH	311 (7)
HSPA1A/HSPA1B		enzyme		-1.535	0.00131	CDK1,CDKN1A,CXCL2,CXCL8,FOS,KCNH2	698 (18)
mannose		chemical - endogenous mammalian		0	0.00131	FASN,FOS,HSP90B1,HSPA5,PDIA3,THBS1	915 (25)
GJA1	-0.659	transporter		-1.531	0.00135	CCND1,CDH1,CDKN1A,CDKN2A,GJA1,GJB2,MBP,NOV,THBS1,VEGFA	934 (21)
PRKCZ		kinase	Inhibited	-2.057	0.00135	ABCA1,CCND1,CXCL8,ETS1,JUN,MYC,NFKBIA,PHGDH,PSAT1,VEGFA	748 (18)
ICMT		enzyme			0.00135	ACTN4,ATP5F1B,CDKN1A,CRYAB,FSTL1,GDI1,GJA1,LMNA,LMNB2,SERINC1	789 (13)
everolimus		chemical drug		-1.076	0.00135	ABCA1,CAV1,CCND1,CCNE1,CDK1,CDKN1A,CEBPB,CTGF,MCL1,MYC	724 (19)
DYRK1A		kinase	Activated	2.2	0.00136	CCNB1,CCND1,CDK1,CDKN1A,DLG4,MCM4,SRSF2,UBE2C	925 (25)
mezerein		chemical - endogenous non-mammalian			0.00136	CD74,CDKN1A,EEF1A1,FN1,HLA-B,IFI6,INSIG1,TXNRD1	262 (7)
fludarabine		chemical drug		0.666	0.00136	CCND1,CCNE1,CDKN1A,DEK,FAS,MCL1,MDM4,PCNA	827 (22)
MAPK14		kinase	Inhibited	-2.273	0.00139	ABCA1,ANKRD1,AXIN2,CALR,CCNB1,CCND1,CDH1,CDKN2A,CRYAB,CXCL8,DICER1,DNMT3A,DUSP6,EFEMP1,FAS,FASN,FGFBP1,FN1,FOS,FOSL2,GJA1,GNAS,IL18,JUN,LDLR,MAP2K6,PLAU,PPARGC1A,PRDX1,SOCS3,SOD1,SREBF1,VDR,VEGFA	923 (20)
miR-22-3p (miRNAs w/seed AGCUGCC)		mature microRNA		-1.129	0.0014	ACVR1B,AGBL5,BMP7,CHD7,CYTH3,MECOM,MTHFD2,POGK,PPARA
WR 1065		chemical drug		0.045	0.0014	CDKN1A,FAS,GDF15,MYC,NME1,RAD23A,S100A4,VEGFA,ZFP36L1	977 (19)
JAK2		kinase		-1.692	0.00148	ACTB,ACTN1,BMP7,CALCB,CCND1,CDC25A,CDC42BPB,CDH1,CDKN1A,CDKN2A,CFLAR,CXCL8,FOS,LAT2,MYC,PFN1,POP4,RBP1,SOCS3,SPTB,STAT3,THBS1,TRAM1,TRIB2,VLDLR	561 (18)
Sb202190		chemical - kinase inhibitor		0.48	0.00148	BIRC5,CCND1,CD55,CDKN1A,CEBPB,CTGF,CXCL8,CYP1A1,FGFR2,FN1,FOS,HSPA5,IL18,LDLR,MAP1LC3A,PCBP2,PHLDA1,PPARA,PPARGC1A,PRDX1,PTHLH,RHOB,VDR,VEGFA,XDH	787 (17)
CTGF	-0.692	growth factor		-1.184	0.00149	ADAMTS1,ADAMTS5,BIRC5,CAVIN2,CCND1,CD44,CFLAR,CTGF,CTNNB1,EGLN3,ENO1,FLNB,FN1,HES1,JUN,LTBP3,MYC,NOV,SDC4,SOX4,VEGFA,WNK1	709 (17)
NTRK2		kinase		-1.502	0.0015	APP,CCND1,CCNE1,CDH1,CDK1,CDKN1A,CDKN2B,DDX11,FOS,HEY2,JAG1,MCM5,MYC,PCNA,SERTAD1,THBS1,VEGFA	702 (20)
glucagon		biologic drug		0.996	0.00155	AHNAK,CTNNB1,EIF4B,FOS,GOLGB1,LMNA,LRBA,NDRG2,RAP1GAP,RBM14,SEC61B,SORT1,SREBF1,TNS1	350 (7)
SIRT1		transcription regulator		-0.287	0.00156	ABCA1,ACTB,ADAMTS5,ARNT2,BIRC5,C6orf89,CCND1,CD74,CDH1,CDKN1A,CDKN2A,CDKN2B,CEBPB,CFLAR,COX4I1,CPT1A,CTNNB1,CYP1A1,DDX58,EPAS1,ERMP1,ERO1A,FASN,FN1,GLI2,H2AFZ,HELZ2,IFITM3,KIF13B,KIF1A,LDLR,LGALS3,LGALS3BP,LMTK2,MAOA,MYC,MYL6,NECTIN4,NF1,PANK3,PARP1,PCK2,PHB,PPARGC1A,PRMT3,RAC1,RPL10A,RPL13,SEC61A1,SIPA1L3,SKI,SLC7A11,SNRNP70,SREBF1,STAT3,SYNPO,TBC1D8,TRAF2	655 (23)
2-deoxyglucose		chemical drug		-0.553	0.00156	ACACA,APP,BMF,CCND1,CDKN1A,CFLAR,CTNNB1,FOS,GOT1,HSP90B1,HSPA5,JUN,MCL1,MYC,PDIA3	913 (24)
SATB1		transcription regulator		0	0.00157	ACTG1,ACTN1,CCND1,CDH1,CDKN1A,CEMIP2,CORO6,CTNNA1,CTSD,DNMT3A,EPAS1,ETS1,FAM129A,GDF15,GPT2,HELZ2,HSP90AA1,HSPA8,ID3,IL4R,IRF8,MAL,PSMD2,PTGES3,RIPK1,RPLP0,RPLP1,SMAD3,TRPS1,TUBA4A,UHRF1	406 (13)
LRP6		transmembrane receptor	Inhibited	-2.074	0.00158	APP,AXIN2,CAV1,CCND1,CTNNB1,FOS,KRT18,LEPR,MYC,PPARGC1A,PRLR	754 (18)
SPRY2		other		1.961	0.00158	AXIN2,CDKN1A,EPAS1,ETS1,ETV4,FOS,ID2,MEST,PCNA,PFKFB3,PGK1	809 (22)
DACH1		transcription regulator	Activated	2.198	0.00158	CDC25A,CDKN1A,CXCL8,EFEMP1,FGFR1,FOS,IGFBP3,JUN,KLF4,STC2,TNFAIP3	549 (9)
SPTAN1	0.182	other			0.00164	CDKN1A,ITGA3,ITGAV,ITGB3
PLSCR1		enzyme			0.00164	CCND1,CDKN1A,CDKN2A,MYC	434 (7)
MCL1	-0.146	transporter		-0.714	0.00164	CCND1,MCL1,NQO1,TPT1	291 (7)
Pzp		other			0.00164	APOE,LDLR,LRP1,VLDLR
RBX1		enzyme	Inhibited	-2	0.00164	BIRC5,CCNB1,CDK1,MCL1	879 (11)
GJA8		transporter			0.00164	ATF6,CALR,IRS2,TRIB3
CDH13		other			0.00164	CCND1,CDKN1A,CTNNB1,SETD7	821 (18)
OBP2B		transporter		1.512	0.00164	CPT1A,FASN,SCD,SREBF1
alpha-ketoisocaproic acid		chemical - endogenous mammalian		-1.131	0.00164	ATP2B1,ATP2B2,ITPR2,ITPR3
risedronic acid		chemical drug	Inhibited	-2	0.00164	CALCA,GJA1,HSPA8,PDIA3
MMP3		peptidase	Inhibited	-2.267	0.00169	AJUBA,CPSF6,DDX39A,DDX46,ESRP2,NUDT21,PDCD11,PLCB1,PNN,RAC1,RBM14,SFPQ,SLBP,SQSTM1,SRSF1,SRSF2,SRSF3,SYNCRIP,TARDBP,TNRC6A,TRA2B,WDR33
THRA		ligand-dependent nuclear receptor		-0.991	0.0017	ACACA,APP,ATP2A2,CCND1,CD44,CDKN1A,CIRBP,CPT1A,CXCL2,DOCK9,ENG,FASN,FGFR1,FOS,FURIN,JUN,LDLR,MBP,NCOA4,NME1,PTTG1,SLC6A12,SREBF1,SYT12,THRSP,TK1	641 (22)
glycine		chemical - endogenous mammalian		-1.948	0.00173	CCND1,CCNE1,CDKN1A,FOS,PCK2,PCNA,VEGFA	747 (17)
tert-butyl hydroperoxide		chemical toxicant		-1.237	0.00173	CLU,CXCL8,FAS,FN1,GJA1,SOX9,TFAM	853 (20)
FZD8		G-protein coupled receptor		-0.447	0.00173	BIRC5,CDH1,CTGF,CTNNB1,FN1,IGFBP5,VCAN	727 (16)
MAPK8		kinase		-0.981	0.00173	ABCA1,APOE,CCND1,CDH1,CDKN1A,CDKN2A,CEBPB,CTGF,CXCL8,CYP1A1,DNMT1,DUSP6,ETS1,FOS,FOSL1,FOSL2,FOXO4,FUS,JUN,KLF6,LIF,MTHFR,MVP,MYC,PLAU,PPARGC1A,RBP1,SESN2,TACR1,TNFAIP3,VDR	903 (19)
NUMB		other		-1.309	0.00173	APP,CCNB1,CDK1,CDKN1A,CFLAR,HES1,HEY2	882 (21)
FMO3		enzyme		-0.378	0.00173	ACADL,ELOVL6,FASN,PPARA,PPARGC1A,SCD,SREBF1	683 (7)
AKR1B1	0.211	enzyme		-0.277	0.00173	ACOX1,BIRC5,CCND1,CDKN1A,CFLAR,CPT1A,MKI67	671 (19)
NOX1		enzyme		0.633	0.00173	CXCL8,DIAPH1,EPAS1,NFKB1,NFKBIA,PAK1,VEGFA	728 (18)
indirubin		chemical drug		1.671	0.00173	BIRC5,CCND1,CDC25B,CYP1A1,CYR61,JUN,MYC	811 (15)
ezetimibe		chemical drug	Inhibited	-2.434	0.00173	ABCA1,DHCR7,FDFT1,HMGCS1,IDI1,LDLR,MVD	206 (7)
bisphenol A		chemical - endogenous mammalian		-0.079	0.00174	AQP5,ARNT2,ATP6AP1,C3,CCNE1,CDH1,CDKN1A,CITED2,CLU,CTGF,CTSD,DLG4,ELAC2,ENO1,FOS,HSP90AB1,HSP90B1,LAMP2,MAOA,MAP1LC3A,MECP2,PCNA,POSTN,RALGAPA1,RPN2,SLC1A5,SRSF3,STAT3,SYNCRIP,WNK2	958 (27)
N-formyl-Met-Leu-Phe		chemical reagent		-1.121	0.00174	ACTL6A,ACTN1,ANLN,CORO1C,CXCL8,DIAPH1,IVNS1ABP,MSN,NFKBIA,NFKBIB,TAGLN2,VEGFA	630 (15)
prostaglandin J2		chemical - endogenous mammalian		-1.099	0.00175	CCND1,CDKN1A,CFLAR,CXCL8,GDF15,PSMA3,PSMA5,PSMB2,PSMD12,PSMD3	666 (23)
MMP14		peptidase		0.124	0.00175	BCAM,CDKN1A,CTNNB1,JAG1,LRP1,NNT,SDC1,SMARCA1,SNRPB2,VEGFA	616 (19)
HSD11B1		enzyme		-0.555	0.00175	ACACA,ACOX1,CALCB,CPT1A,FASN,GPAM,PNPLA2,PPARA,PPARGC1A,SREBF1	802 (22)
SSRP1		transcription regulator			0.00175	CDKN1A,DUSP5,HIST1H2AC,HNRNPK,ID2,KRT8,LOXL2,MSN,PLAU,TMTC1
F3		transmembrane receptor		-1.466	0.00182	CTGF,CXCL8,CYR61,DUSP6,EFEMP1,FOS,GJA1,HMGA2,MDK,MSLN,PODXL2,RAC1,SEMA3A,SPRY1,TGFBR2,VEGFA	619 (15)
FADD		other		-0.361	0.00183	ASB13,CCNE1,CDK1,CDK6,CDKN1A,CTNNB1,CXCL2,CXCL8,DDX58,FAS,FOS,JUN,KLF6,MAP3K1,MYC,NFKB1,RC3H2,RIPK1,TNFAIP3	672 (18)
miR-17-5p (and other miRNAs w/seed AAAGUGC)		mature microRNA		-0.213	0.00186	APP,BIRC5,BMPR2,CCND1,CCNE1,CDKN1A,CRIM1,CXCL8,JAK1,MAP3K12,MEF2D,PPARA,STAT3,TGFBR2,VEGFA	649 (14)
MEF2D	0.253	transcription regulator		0.703	0.00186	CCND1,CCNE1,CDH1,CTGF,FN1,FOS,HDAC5,JUN,MCM5,MCM6,PCNA,PPARA,PPARGC1A,TGFB2,TNNC1	468 (14)
RASSF5		other		-0.095	0.00187	BZW1,CDKN1A,CIRBP,DNAJA1,EEF2,FAT1,MDK,RAB32,SAT1	552 (7)
H2AFY		other	Activated	3.053	0.00187	ABCA1,ACADL,CDKN1A,CDKN2B,CITED2,ERBB2,ETS1,FASN,FN1,MAP2K6,PARP1,PLAU,THRSP,TMPRSS3	692 (14)
phorbol 12,13-didecanoate		chemical toxicant		1.095	0.00187	CDH1,CDK1,CDKN1A,CDKN2A,CSF1,EID1,MCL1,MYC,PARP1	910 (23)
pregna-4,17-diene-3,16-dione		chemical - endogenous non-mammalian		1.6	0.00189	BIRC5,CCND1,CFLAR,MCL1,MYC,NFKB1,SREBF1,VEGFA	558 (8)
PD 0325901		chemical drug		1.414	0.00189	CXCL8,ESRRB,KLF4,MCL1,MYC,RAC1,TSC1,TSC2	817 (20)
FAM3B		cytokine			0.00189	CAV1,CDKN1A,FN1,GJA1,IGFBP3,KRT19,LDHA,LGALS1	347 (10)
epicatechin gallate		chemical drug		0.882	0.00189	CCNG1,CDKN1A,CDKN2A,CXCL8,GDF15,PERP,TP53I11,VEGFA	906 (22)
phenethyl isothiocyanate		chemical drug		-0.832	0.00192	BIRC5,CAPN2,CCND1,CCT4,DDX5,DNASE1L2,EEF2,ERBB2,FTSJ3,H2AFZ,HSP90AA1,JAK1,MAP2K3,MCL1,PCNA,PLS3,QSOX1,RPL3,RPL5,TXN,TXNRD1,VEGFA	747 (17)
CXCL8	-1.14	cytokine		-0.255	0.00195	ANXA1,CD44,CD74,CFLAR,COL18A1,CPE,CXCL2,CXCL8,FAS,HSPG2,IFRD1,LGALS3,MTOR,NFKBIA,PLD2,RAC1,SREBF1,TPM1	762 (14)
bucladesine		chemical toxicant		-1.679	0.00197	ABCA1,ABCA3,ADAMTS1,ANXA1,APOE,ASS1,CASZ1,CCND1,CD44,CDKN1A,CEBPB,CHST2,CLCF1,CLU,CPT1A,CR2,CXCL8,ERBB2,ERRFI1,FGFR1,FOS,FOSL2,GALNT14,GDF15,IGFBP3,IGFBP5,INHBB,IRS2,JUN,LAMB3,LDLR,LIF,MAT2A,MYC,NCAM1,NFKB1,PDE4B,PLAU,PTGS1,QSOX1,SLC9A3R2,SMAD3,SMARCA1,SOCS3,TBC1D1,TGFB2,TINAGL1,TRAF2,TSHR,UTRN,VDR	855 (21)
oleic acid		chemical - endogenous mammalian		-0.019	0.00199	ABCA1,ACACA,ACADL,APOE,APP,ATF6,CLU,CX3CL1,CXCL8,DGAT2,FASN,FOS,GAPDH,HSPA5,IGFBP3,LDLR,NFKBIA,PLIN2,PPARA,PPARGC1A,SCD,SREBF1,THRSP	806 (19)
MEOX2		transcription regulator	Activated	2.424	0.002	CDKN1A,CXCL1,CXCL2,CXCL8,ID3,ITGAV,ITGB3,ITGB5,LRP1,PCNA,TNFAIP3	644 (16)
salmonella minnesota R595 lipopolysaccharides		chemical - endogenous non-mammalian		-1.819	0.00205	ADAM9,AK3,CFLAR,CXCL1,CXCL2,CXCL8,FOS,FOSL1,GDF15,IRF8,ITPR2,JAG1,JUN,MCM2,MDFIC,MKI67,NFKB1,NFKBIA,PDE4B,PTPRJ,SLC7A2,SOCS3,TNFAIP3,TPM3	774 (15)
RUNX1		transcription regulator		0.909	0.00205	ADGRG1,ALCAM,ANXA2,CDKN1A,CDKN2A,CDKN2B,CSF1,ENG,EPAS1,FAS,FAT4,GPAM,HEY2,HMGA2,ID2,IGFBP3,IL6R,ITGAV,ITGB3,KRT80,MAD2L1,MECOM,MYH10,MYL9,NCAM1,PCDH7,RGCC,RORC,S100A9,SOX6,STAT3,UGCG,VEGFA	954 (22)
cyclophosphamide		chemical drug	Inhibited	-2.177	0.00205	CD44,CDKN2A,CLU,ELF3,FAS,FOS,GAS5,IL18,LAMC2,LGALS3,MYC,S100A11,SLC34A2,SOX9,TGIF1,THBS1,UGCG	785 (18)
cadmium		chemical toxicant		0.219	0.00205	ATP1A1,C3,CCND1,CDKN1A,CHPT1,CYP1A1,EPHX1,GNS,GPX4,HNRNPK,HSPA5,JUN,LGALS3,MYC,PLAU,RBP1,SLC39A8	787 (17)
Betacatenin/TCF		complex		-1.633	0.00208	ALPL,CCND1,CD44,FGF9,GJA1,JUN
NDUFA13		enzyme	Activated	2.219	0.00208	CCNB1,CCND1,CDK1,MCM4,PRRX2,TK1	631 (16)
SAT1	-0.332	enzyme		0.36	0.00208	CDKN1A,EIF3F,GAPDH,IGFBP3,PPARGC1A,PRKAA2	813 (16)
DGAT1		enzyme		1.633	0.00208	ACOX1,CPT1A,DGAT2,PNPLA2,PPARA,VLDLR	405 (15)
gamma-tocotrienol		chemical drug		0.866	0.00208	CCND1,CTNNB1,IL18,JUN,NFKBIA,TNFAIP3	691 (11)
spermidine		chemical - endogenous mammalian			0.00208	AMD1,CDKN1A,FOS,KRT15,KRT19,SAT1
galactose		chemical - endogenous mammalian		-1.633	0.00208	FASN,PDP1,SREBF1,THBS1,VDAC1,VDR	761 (16)
manganese		chemical - endogenous mammalian		-0.447	0.00208	CDKN1A,GAPDH,HSP90B1,HSPA5,PARK7,SLC40A1	276 (7)
miR-291a-3p (and other miRNAs w/seed AAGUGCU)		mature microRNA		0.304	0.00211	ADAM9,ANKRD13B,APP,BAZ1A,C3,CCND1,CD44,CDH1,CDK11B,CDKN1A,CFL2,CMTM4,ERBB4,KDM1B,LMNB1,SLC25A23,TMEM9B,TRPS1,VEGFA
fenamic acid		chemical reagent	Inhibited	-2.087	0.00214	ADAMTS1,ANXA1,ANXA2,CD44,CLU,ELF3,GAS5,GPNMB,GSTM3,LAMC2,LGALS3,MYC,S100A11,SLC34A2,TGIF1,TMSB10/TMSB4X
Collagen(s)		complex		0.863	0.00215	ACTB,C3,CD55,CR2,CYR61,FN1,IARS,LAMP2,PLCB3,PSAT1,THBS1,TNC	374 (10)
EFNA5		kinase	Activated	2.309	0.00215	CTGF,DCBLD2,DUSP6,FOSL1,ITGB6,KRT16,KRT18,KRT4,KRT7,PTHLH,SOX9,UBE2C	583 (12)
fatty acid		chemical - endogenous mammalian		-0.398	0.00217	ABCA1,ACACA,ACADL,ACOX1,ATF6,CXCL8,CYR61,FADS1,FADS2,FASN,GPAM,HSPA5,LDLR,LEPR,NFKBIA,NFKBIB,PLIN2,PPARA,PPARGC1A,SCD,SREBF1,THRSP	965 (20)
gentamicin C		chemical drug	Inhibited	-2.324	0.0022	ADAMTS1,ANXA1,ANXA2,CD44,CLU,ELF3,GAS5,GPNMB,LAMC2,LGALS3,MYC,S100A11,SLC34A2,TGIF1,TMSB10/TMSB4X
pCPT-cAMP		chemical - kinase inhibitor		-1.387	0.00221	ABCA1,APP,FOS,JUN,PRKG1	621 (13)
SMOC2		other	Inhibited	-2.219	0.00221	AURKB,CCNB1,CDH1,CDK1,MCM4
BMS-754807		chemical drug		1.387	0.00221	BIRC5,ERBB2,ERBB4,MKI67,TGFBR2
LCOR		transcription regulator		-0.831	0.00221	ADORA1,CDH1,CDKN1A,FKBP5,TFPI2
ZNF143		transcription regulator			0.00221	AKR1A1,IRF3,TALDO1,TCP1,VAMP7
CDK6	-0.231	kinase		-1.987	0.00221	CDK6,CDKN2A,TSC1,TSC2,VEGFA	985 (24)
SIK1/SIK1B		kinase	Activated	2.207	0.00221	ACACA,FASN,SCD,SREBF1,THRSP	480 (7)
gossypol		chemical drug		-0.6	0.00221	CXCL1,CXCL8,MCL1,NCOA1,SAT1	667 (7)
DGCR8		enzyme		0.33	0.00222	CCND1,CDH1,ERBB2,FOS,GJA1,HES1,ID2,JAG1,MBP,MYC,NCAM1,NRCAM,TNC	601 (18)
miR-133a-3p (and other miRNAs w/seed UUGGUCC)		mature microRNA		1.612	0.00222	ATP6AP2,CORO1C,CTBP2,CTGF,FBN2,FTL,KCNH2,KRT7,LASP1,MCL1,MSN,STK3,TPM4
ZEB1		transcription regulator		-0.472	0.00222	ABCA3,CDH1,CDKN2A,CDKN2B,CXADR,ESRP2,KRT18,KRT19,LAMC2,NRP2,PLAU,RAB25,XDH	465 (15)
cadmium chloride		chemical toxicant	Inhibited	-2.13	0.00222	CCND1,EIF3I,FOS,HSP90AA1,HSPA13,HSPA5,HSPB1,JUN,MCM7,MYC,PCNA,PLAU,TXN	1089 (20)
hexachlorobenzene		chemical toxicant	Inhibited	-2.028	0.00223	ANXA1,ANXA2,CD44,CLU,ELF3,GAS5,GPNMB,LAMC2,LGALS3,MYC,S100A11,SLC34A2,TGIF1,TMSB10/TMSB4X	280 (7)
EFNA2		kinase	Activated	2.138	0.00223	CTGF,CUX1,DCBLD2,DUSP6,FOSL1,KRT16,KRT18,KRT4,KRT7,PTHLH,SOX9,SUMO1,TRIM2,UBE2C	315 (7)
thyroid hormone		chemical - endogenous mammalian		-1.782	0.00224	APOE,ATP2A2,CCND1,CCNI,CDKN1A,CDKN2A,CDKN2B,CPE,CPT1A,CSNK2A1,CTNND2,DAG1,DBI,DDAH1,FASN,FDFT1,FOS,FZD6,G6PD,GDI1,HSP90AB1,IGFBP3,IRF2,MBP,MYC,NDUFB5,NR1H2,PPARA,RAD21,SEMA5B,SERPINE2,SYT12,THRSP	599 (24)
lysophosphatidic acid		chemical - other	Inhibited	-2.884	0.00225	ANKRD1,CCND1,CCNE1,CSF1,CTGF,CXCL1,CXCL2,CXCL8,CYR61,FKBP5,FOS,GRN,JUN,KLF5,LIF,LIPG,MYC,NFKB1,PLAU,VEGFA	704 (16)
ALOX5		enzyme		-0.308	0.00225	ACOX1,APP,CCND1,CDKN1A,HSP90AA1,ITGAV,ITGB3,MYC,MYD88,PPARA	665 (21)
S-nitroso-N-acetylpenicillamine		chemical reagent		1.012	0.00225	AQP5,CCNE1,CDKN1A,CXCL8,FAS,LDLR,MARCKSL1,MST1R,PRKG1,VEGFA	970 (20)
prostaglandin E2		chemical - endogenous mammalian		-1.08	0.00235	ADAMTS1,ANXA2,APP,BIRC5,CCNB1,CCND1,CD44,CD55,CDH1,CDKN1A,CEBPB,CNNM2,CSF1,CTGF,CXCL1,CXCL8,CYTH1,DYNLL1,ERBB2,ETS1,F2R,FAS,FASN,FN1,FOS,FOSL1,FOSL2,GJA1,IGFBP5,JAG2,JUN,KLF4,LMNA,MCL1,MYC,NEDD9,NFKBIA,PDE4B,PKN1,PLAU,PLK2,PTGS1,RORC,SOCS3,ST6GALNAC2,THBS1,THRSP,VEGFA,XRCC5,XRCC6	654 (16)
SH3TC2		other			0.00246	AACS,ACLY,DHCR24,DHCR7,HMGCS1,IDI1,MBP,MVD,NSDHL
ACTL6A	-0.231	other		0.378	0.00246	CCNB1,CCND1,CCNG1,CDH1,CDKN1A,FAS,MCL1,MYC,SFN	772 (17)
S100A6	-0.52	transporter		0.707	0.00246	ADAMTS1,AURKA,CDH1,CDK1,CXCL2,CXCL8,TMPO,TNFAIP3,TPM4
TFE3		transcription regulator		0.954	0.00246	CCNE1,CDH1,ESRRB,FASN,INSIG1,IRS2,PNPLA2,SCD,THRSP	292 (9)
dithiothreitol		chemical reagent		-0.581	0.00246	ATP2A2,CCND1,ERBB2,HSP90B1,HSPA5,MYC,PHLDA1,SEL1L,VEGFA	769 (20)
calcipotriene		chemical drug		-0.655	0.00249	CXCL8,FOS,FOSL1,JUN,KRT15,KRT16,PLAU	859 (18)
CBX7		other		1.936	0.00249	ANKRD1,CBX2,CDH1,CDKN2A,CLDN1,CXCL8,GDF15	170 (7)
SIRT2		transcription regulator		-1.633	0.00249	AACS,CDKN2A,DHCR7,FDFT1,IDI1,KRT15,MVD
PLAUR		transmembrane receptor		-1.812	0.00249	CCND1,CDH1,CTSB,FOSL1,ITGA6,ITGAV,ITGB3,JUN,MYC,PLAU,RAC1	722 (20)
SLC29A1		transporter		0.378	0.00249	CCNG1,CDKN1A,FAS,RPL10A,RPL3,RRM2B,SNRPG
ENG	-0.485	transmembrane receptor		1.39	0.00249	CTGF,FN1,ITGA6,ITGB3,MYC,PAK1,PLAU,PTPRJ,SMAD6,TGFBR2,THBS1	734 (20)
propranolol		chemical drug		-0.069	0.00249	APP,ATP2A2,AXIN1,CYP1A1,FOS,LEPR,MAOA,MYC,NFKBIA,PPARGC1A,VEGFA	527 (19)
acetyl-L-carnitine		chemical - endogenous mammalian		0.973	0.00249	CDKN1A,CPT1A,GLO1,PPARA,PPARGC1A,RRM2B,TFAM	884 (18)
dichlororibofuranosylbenzimidazole		chemical toxicant		-0.557	0.00249	CDKN1A,CTSD,CXCL8,CYP1A1,DHX9,MYC,SREBF1	764 (22)
RIPK2		kinase		1.036	0.0025	ABCA1,ACACA,ACADL,ACOX1,CXCL2,DGAT2,FASN,LDLR,MARCKSL1,PDE4B,PNPLA2,PPARA,PPARGC1A,SCD,SLC2A6,SREBF1	746 (18)
PIN1		enzyme		-1.23	0.0025	CCND1,CDKN1A,CTNNB1,CXCL8,FASN,FN1,HES1,MAP1LC3A,MCL1,MIS18A,MYC,NFE2L1,NOTCH3,PHB,PPARGC1A,TFAM	782 (23)
3,3'-diindolylmethane		chemical drug		1.493	0.0025	BIRC5,CCND1,CDC25A,CDK6,CDKN1A,DNMT1,ERBB2,FAS,FASN,GDF15,HLA-B,HLA-C,KRT19,MTA2,NFKBIA,NQO1	958 (16)
SMARCB1		transcription regulator		0.724	0.00254	ACTR2,AURKA,BAG3,CA8,CCND1,CCNE1,CD44,CDH1,CDK1,CDKN1A,CDKN2A,COL18A1,CSF1,ERBB2,FAS,FOS,GJA1,GJB2,GSN,HES1,JUP,MCM2,MCM4,MCM5,MYC,NEO1,OAS3,POSTN,RAB5B,RND3,TMOD1	808 (23)
NR2E1		ligand-dependent nuclear receptor			0.00257	CCND1,CDKN1A,MAP3K12,MAP4K4,MYC,PLCE1,TGFB2,WNT7A	439 (6)
AKT3		kinase		-0.128	0.00257	BMF,COX4I1,ERBB2,ETS1,FOSL1,RAC1,RPS6,SEMA6D	347 (7)
XIAP		enzyme		-1.219	0.00257	BIRC5,CCND1,CDK6,CDKN1A,COMMD1,CSF1,CXCL1,CXCL8	775 (14)
PSMD10		transcription regulator		-0.522	0.00257	CCND1,CDH1,CDKN1A,CXCL1,CXCL8,GNAS,MRAS,PCNA	749 (23)
GW7647		chemical drug		0.239	0.00257	CDKN2A,CPT1A,IGFBP5,NPC2,PLIN2,PPARA,PPARGC1A,SREBF1	764 (23)
methyl-beta-cyclodextrin		chemical drug		-0.239	0.00257	CAV1,CCND1,CCNE1,CXCL8,FDFT1,LDLR,MYC,NFKB1	640 (17)
REL		transcription regulator	Inhibited	-2.313	0.00259	AGPS,ANLN,APP,BIRC5,CCND1,CD59,CDH1,CDKN1A,COTL1,CR2,CTSV,CXCL8,DDX11,DDX18,EPHB2,FADS2,FAS,FN1,FOS,FOSL1,GPT2,IL18,IRF8,JUN,JUP,KCNK6,MLLT3,MYC,NFKB1,NFKBIA,PFKM,PHGDH,PHIP,PLK2,PPP1R14B,RDH10,RORC,STAT3,TNFAIP3,TWNK	513 (17)
4-phenylbutyric acid		chemical - endogenous mammalian		0.504	0.00259	ABCA1,ACOX1,CALR,CCND1,CDKN1A,CDV3,CFLAR,CXCL8,EPHX1,GJA1,GSN,HSP90B1,HSPA4,HSPA5,PARK7,PSMA3,STK10,VAMP7	796 (24)
homocysteine		chemical - endogenous mammalian		0.001	0.00259	ADM2,ANXA2,ATF6,CCND1,CDKN1A,CLU,CXCL8,EEF1A1,FOSL2,HSPA5,IDI1,MTHFR,PHLDA1,PRDX1,SOCS3,SREBF1,TRIB3,VEGFA	854 (19)
SQSTM1	-0.281	transcription regulator	Inhibited	-2.345	0.00263	CD70,CITED2,CXCL2,EGLN3,IL18,JUN,MAP1LC3A,NFKBIA,NQO1,PLK2,RGCC,RTN4	429 (14)
SB 216763		chemical toxicant	Inhibited	-3.269	0.00263	ACACA,CCND1,CTGF,CTNNB1,CXCL8,CYR61,FASN,MYC,PLAU,RND3,SCD,SREBF1	918 (21)
PRKCB		kinase	Inhibited	-2.266	0.00266	APP,CCND1,CDKN1A,CTNNB1,FASN,FN1,FOS,IRS2,JUN,MYC,PPARGC1A,SREBF1,TCIRG1,TGFBR2	618 (22)
prednisolone		chemical drug		0.079	0.00268	AGO2,APOE,APP,ATG4D,BAG3,CALCB,CDKN2A,CFLAR,CTSB,CYP1A1,DUSP10,EIF4G1,EVA1A,FAS,FKBP5,GAA,GM2A,GPX3,HGS,HSP90AA1,HSPA8,IRS2,LIMK2,MAP1LC3A,MCL1,NFKB1,PARK7,PGK1,PRDX1,PRKAA2,SDC2,SNCA,SOD1,SQSTM1,TMEM43,TNFAIP3,TUBA4A,UTRN,ZFP36L2	728 (16)
MTORC1		complex		-0.37	0.00268	CCND1,FASN,IDI1,INSIG1,KLF4,LDHA,MBP,MYC,NFE2L1,PPARGC1A,RORC,SCD,SREBF1	801 (20)
MSTN		growth factor		-1.493	0.00268	CDKN1A,CTSV,CXCL1,FN1,IGFBP3,IGFBP5,INHBB,KLF10,MTOR,PPARGC1A,SMAD3,TNC,VEGFA	697 (20)
RETNLB		other	Inhibited	-2.254	0.00276	CTGF,CTSE,FGFR1,FN1,FZD6,IL4R,IRS2,JAK1,LAMA1,LMNB1,MSN,MYC,SFRP1,TINAGL1,TNNC1,UBE2C,UBE2T	626 (16)
GW3965		chemical reagent		-1.327	0.00276	ABCA1,APOE,APP,CAV1,CXCL8,DGAT2,FASN,LDLR,NFKBIA,PLIN2,PTGER3,SCD,SOCS3,SREBF1,THRSP,VEGFA,VLDLR	883 (21)
fluticasone propionate		chemical drug		-0.112	0.00278	ADAM9,BGN,C3,CD74,CXCL1,CXCL2,CXCL8,EMP1,FBLN5,FKBP5,GAL,GJB2,IRF8,IRS2,MDFIC,METTL7A,MFGE8,MT2A,NAMPT,PHLDA1,PLAU,PLIN2,PPARGC1A,PTGS1,SDC4,SLPI,SPRY1,ST6GAL1,TBC1D16,THBS1,TPM3	766 (15)
DNMT3B	-0.443	enzyme		-1.731	0.00278	ACTB,ADORA1,APP,ATP2A2,CBX5,CDH1,CDK1,CDKN1A,CDKN2A,DNAJB1,DNMT3B,ESRP2,FBXL16,ITPR2,MAP3K1,MYC,MYH14,MYL6,MYL9,PLP2,PPP1R14C,PRRC2C,PUSL1,RAB39B,RCC1,RPL10A,RPL13,SLC7A11,TNNC1,TNNT2,YOD1	425 (13)
NOTCH1		transcription regulator		-0.383	0.00281	ANKRD1,CCND1,CCNE1,CD44,CD82,CDCA7,CDH1,CDKN1A,CEBPB,CFLAR,CTGF,CTNNB1,CXCL1,CXCL8,CYR61,ERBB2,FOS,FOSL1,GAA,GLI2,GRN,HES1,HEY2,HEYL,ID2,IGFBP3,IL18,IRF8,ITGA6,JAG1,KRT8,MYC,NFKB1,NOTCH3,NRG1,PDIA3,RND3,RORC,SMARCC1,TGFB2,TGFBR2,VEGFA	809 (16)
PPARD		ligand-dependent nuclear receptor		0.343	0.00285	ACACA,ACADL,ACOX1,ADORA1,ALDH3A2,APOE,BIRC5,CCND1,CCNE1,CDK1,CEBPB,CPT1A,DNASE1L2,FAM241B,FASN,FN1,GPAM,LDHA,LIPG,MDFI,MFGE8,PCNA,PDPK1,PER3,PLIN2,PNPLA2,POP4,RBP1,S100A6,SAT1,SCARB2,SCD,SREBF1,THBS1,VEGFA,VLDLR,ZBED5	486 (17)
CSF1R		kinase	Inhibited	-2.377	0.00285	CCND1,CCNE1,CDKN1A,CSF1,FOS,IL4R,JUN,MYC,PCNA,STAT3	532 (18)
FASLG		cytokine	Inhibited	-2.405	0.00285	BIRC5,CD44,CDH1,CFLAR,CXCL8,FAS,FOS,NFKB1,TGFB2,VEGFA	548 (16)
SN-38		chemical drug		-0.152	0.00285	CCNB1,CDKN1A,CLU,ERBB2,FAS,GDF15,MCL1,MYC,NAMPT,PPRC1	731 (17)
cholesterol		chemical - endogenous mammalian		0.374	0.00285	ABCA1,ABCA2,ACLY,APOE,APP,CAV1,CXCL2,CXCL8,DBI,DHCR7,EPHX1,FADS1,FASN,FDFT1,FN1,HMGCS1,HNRNPD,HSP90B1,HSPA5,IDI1,INSIG1,JAK1,LDLR,LEPR,LGALS3,MANF,NSDHL,PSAT1,RDH11,RGCC,RPS28,SCD,SLC7A5,SOCS3,SREBF1,THBS1,TM7SF2	782 (15)
cytokine		group	Inhibited	-4.555	0.00289	APP,BIRC5,BMF,CCND1,CCNE1,CLU,CSF1,CX3CL1,CXCL1,CXCL8,CYR61,DICER1,FAS,FOS,ITGA6,JUN,LIF,LIPG,MYC,NOV,PCNA,PLAU,PTHLH,RPSA,S100A4,SOCS3,STAT3,TGFB2	770 (14)
mir-17		microRNA	Activated	2.489	0.00291	ABCA1,APP,CCND1,CDKN1A,CTGF,CXCL8,FAS,FGF9,FN1,JAK1,MAP2K3,NPAS3,PSMD13,STAT3,THBS1,TRAF2	876 (23)
NOS2		enzyme		0.166	0.00292	APP,ATP2A2,BIRC5,CD44,CDKN1A,COL4A1,COX4I1,CTSC,CXCL2,CXCL8,DLG4,FAS,FASN,G6PD,GJA1,HMGB2,IRS2,KLF6,KRT4,LGALS3BP,MCM5,NFKBIA,PCNA,PERP,PPARGC1A,PTGS1,SLC1A5,SLC40A1,SPR,TKT,TNNC1,TNNT2,VEGFA	733 (22)
FOXL2		transcription regulator	Inhibited	-2.075	0.00305	CDKN2A,CXCL2,FAS,FOS,LIF,OSR2,PPARGC1A,PTHLH,RSPO3,SMAD6,SOX4,SOX9,SPRY1,TNFAIP3,TNFRSF1A
TSH		complex	Inhibited	-2.675	0.00305	CCND1,CCNE1,CDKN1A,COIL,CXCL8,DAG1,FOS,FOXE1,GAPDH,IGFBP3,IGFBP5,KRT5,MYC,SOCS3,TSHR	1022 (25)
SMAD1		transcription regulator	Inhibited	-2.594	0.00308	ALPL,CDKN1A,CDKN2B,COL4A1,CSF1,CTGF,CXCL2,MYC,SMAD6,SOX9,VEGFA	670 (18)
miR-200b-3p (and other miRNAs w/seed AAUACUG)		mature microRNA		0.22	0.00308	CDH1,ERRFI1,FHOD1,GJB3,JAG1,MARCKS,MSLN,PERP,PLCG1,PTPN13,RERE
RCE1		peptidase			0.00308	ACTN4,ATP5F1B,CRYAB,FSTL1,GJA1,LMNA,LMNB2,PLIN2,PRRX2,SERINC1,TGFB2	676 (7)
IRS2	0.258	enzyme		-1.913	0.00308	ACACA,ACLY,CCND1,DLG4,FASN,FOS,MYC,PPARGC1A,SREBF1,THRSP,VEGFA	863 (22)
Ap1		complex	Inhibited	-2.537	0.00314	ATP6AP2,CALM1 (includes others),CCND1,CD44,CLU,CTGF,CXCL8,DUSP6,ETS1,EZR,FN1,FOS,FOSL1,HSP90B1,IFRD1,IGFBP3,JUN,KCNN4,KRT18,MT2A,MYC,NOG,NQO1,PLAU,RSPO3,S100A4,UTRN,VDR,VEGFA	912 (20)
ATF2		transcription regulator		-1.551	0.00315	ACTB,CCND1,CDKN2A,CTNNB1,CXCL8,DUSP10,DUSP5,FN1,FOS,JUN,MAT2A,MCL1,MT2A,NUPR1,PLAU,PPARGC1A,RHOB,TGFB2,TSHR	874 (17)
MAML1		transcription regulator		0.188	0.00316	CCND1,CXCL8,HES1,HEY2,HEYL,RND3	712 (18)
CBX3	-0.181	transcription regulator			0.00316	BIRC5,CDC25A,CDK1,CDKN1A,MYC,RSL1D1
24-hydroxycholesterol		chemical - endogenous mammalian		-0.133	0.00316	ABCA1,APOE,APP,HSPA5,LDLR,SREBF1	833 (19)
GCK		kinase		0.426	0.00318	ACLY,ATP5MC2,CDH1,CPT1A,FASN,FH,IRS2,SCD,SREBF1	817 (17)
NGFR		transmembrane receptor		1.24	0.00318	CCND1,CCNE1,FOS,JUN,LDLR,NCAM1,PCNA,RHOB,SORT1	771 (20)
SOX3	-1.729	transcription regulator		1.807	0.00318	AXIN1,BMPER,CHST15,CTNNB1,DSP,DUSP5,EFEMP1,EPHA2,FARP1,IER5,LMX1B,NUDT21,SOX9,TGFB2,TXNRD1,VEGFA,WLS
CDK5		kinase		-0.574	0.00318	CDKN1A,IGFBP3,JUN,LRG1,MBP,NES,NFAT5,SPOCK1,TNFAIP3	889 (19)
urethane		chemical toxicant		-0.795	0.00318	CCND1,CDKN1A,CDKN2A,CDKN2B,CYP1A1,MYC,PCNA,PTGS1,SFRP1	656 (25)
ADRA1B	-0.329	G-protein coupled receptor			0.00319	CCND1,CDKN1A,CEBPB,CTSV,DDAH1,FN1,FOS,JUN,LIF,PAK1,TMPO,VEGFA	834 (18)
APC		enzyme		1.498	0.0032	AXIN2,BIRC5,CCND1,CD44,CD55,CDH1,CDKN1A,CLU,CTNNB1,CXCL2,EPHB3,FH,ID2,ID3,IGFBP5,JAG1,KLF4,MYC,OGDH,PPARA,PTGS1,SOX9,TIAM1,VEGFA	843 (25)
carbonyl cyanide m-chlorophenyl hydrazone		chemical toxicant		-1.532	0.0032	CLDN1,CTSV,CXCL8,DUSP5,EPHB1,ERRFI1,GDF15,LAMB3,NAMPT,PHLDA1,PPRC1,RND3,ZFP36L1	676 (13)
chromium		chemical drug		0.18	0.0032	ABHD4,AJUBA,C14orf119,CAMLG,CXCL8,CYP1A1,ELF3,G6PD,METTL21A,NQO1,SELENBP1,SLC1A4,ZWINT	306 (7)
methapyrilene		chemical drug		-0.688	0.00322	ACADL,ACTG1,ANXA2,APOE,ASS1,CCND1,CCNG1,CPT1A,CST3,CTSB,CTSV,DBI,EEF1A1,EIF2S1,ENPP2,HSPA5,IFRD1,MYC,PDP1,PLCB1,PPP2R2A,RPL13A,RPS8,SCD,TXNRD1,YWHAZ
ESRRA		ligand-dependent nuclear receptor		-0.162	0.00326	ABCC5,ACOX1,ASAH1,ATP2A2,ATP5F1B,B4GALT6,ENO1,EPAS1,ERBB2,GAPDH,GOT1,HADHA,HMGCS1,IDH3A,IDI1,KRT15,KRT19,LDHA,NDUFB5,NRIP1,ORMDL3,PCK2,PDP1,PGAP3,PPARA,PPARGC1A,PSMD3,RPL19,SMARCA4,TFAM,TRA2B,WNT11	626 (15)
bee venom		chemical - endogenous non-mammalian		1.342	0.00329	CCNB1,CDC42EP4,CNNM2,CXCL8,DDX27,DNAJB1,EHD1,HSPB1,IFRD1,ITGAV,JUN,KLF4,MKI67,MSN,NFKBIA,NUPR1,SLC7A11,SNTB2,SOCS3,TNFAIP3	700 (15)
EIF2AK2		kinase		0.418	0.00329	BIRC5,CCND1,CDKN1A,CEBPB,CFLAR,CXCL8,DDX58,FAS,FOS,IFI6,IFIT5,IRS2,LGALS3BP,MYC,NEDD9,NFKBIA,OAS3,SOCS3,TNFAIP3,TUBA1A	701 (17)
Calcineurin A		group		1.091	0.00343	ATP2A2,ATP2B4,CCND1,FOS,ITPR2,JUN,PPARGC1A,UTRN	825 (22)
GRP		growth factor	Inhibited	-2.004	0.00343	CCND1,CCNE1,CXCL8,FOS,JUN,MYC,RRM2,VEGFA	760 (23)
TRPM2		ion channel		-0.496	0.00343	COX4I1,CXCL8,EIF2A,EPAS1,LDHA,NDUFA4L2,PDIA3,VEGFA	389 (9)
miR-24-3p (and other miRNAs w/seed GGCUCAG)		mature microRNA		1.893	0.00343	ACVR1B,AURKB,CDK1,CDKN2A,FEN1,FURIN,MYC,SMAD3
MAP2K2		kinase		-1.044	0.00343	CDKN1A,CDKN2A,DNMT1,FOS,ITGB3,MYC,PCNA,VEGFA	771 (21)
dacinostat		chemical drug		-0.035	0.00348	BIRC5,CDKN1A,CFLAR,ELF3,ERBB2,TK1,VEGFA	751 (18)
DOT1L		phosphatase			0.00348	AQP5,PABPC1,PPIA,RPL19,RPLP0,RPS23,TUBA1C
CYB5R4		enzyme		0.943	0.00348	ACSL3,ATF6,EIF2S1,FASN,HSPA5,PPARGC1A,SCD	314 (10)
ERVW-1		other		-1.236	0.00348	CDKN1A,CDKN2A,CXCL1,CXCL8,HSPA5,MCM2,SLC1A4	684 (11)
MLX		transcription regulator		-1.302	0.00348	ACACA,ELOVL6,FASN,LGALS3BP,NOV,SCD,THRSP
YWHAZ	-0.143	enzyme		-0.343	0.00348	ATF6,CTNNB1,FOSL1,HSP90B1,HSPA5,MCL1,SMAD3	604 (12)
EIF2S1	-0.133	translation regulator		0.447	0.00348	CCND1,CCNE1,CEBPB,CFLAR,IFRD1,MCL1,PHLDA1	425 (10)
ammonium chloride		chemical drug		-0.378	0.00348	APP,ATP1A1,CTSB,GRN,LDLR,SNCA,SQSTM1	862 (18)
farnesol		chemical reagent		0.479	0.00348	CCNB1,CDKN1A,HSP90B1,HSPA5,PDIA4,PHLDA1,PPARA	505 (10)
triolein		chemical drug			0.00349	FADS1,FADS2,FASN,THRSP
L-proline		chemical - endogenous mammalian		-1.091	0.00349	CCND1,CCNE1,CDKN1A,PCNA	486 (11)
ATE1		enzyme		-0.655	0.00349	ACTB,CCND1,CDH1,JUN	568 (13)
APC (complex)		complex			0.00349	CCNB1,CCNE1,TRIB3,UBE2C	448 (8)
DAB2		other		0.918	0.00349	AXIN1,CCND1,CTNNB1,FOS	674 (20)
miR-542-3p (miRNAs w/seed GUGACAG)		mature microRNA		-1.969	0.00349	RPL11,RPL22,RPS23,RPS28
DLC1		other		0	0.00349	CDH1,CDK6,CDKN2A,CDKN2B	526 (7)
SLC6A2		transporter		0.152	0.00349	CLSTN1,DLG4,DYNLL1,PSAP	306 (7)
RBCK1	0.251	transcription regulator	Inhibited	-2	0.00349	CCNB1,CCND1,MYC,TNFAIP3	580 (10)
tyrphostin AG825		chemical - kinase inhibitor		-0.068	0.00349	CDC25A,CDH1,CDKN1A,ERBB2	1016 (20)
Muscarinic cholinergic receptor		group		-1.702	0.00349	ALPL,CYR61,FOS,JUN	986 (18)
FOXA1		transcription regulator		-0.268	0.0035	AGR2,ANXA1,CDH1,CDKN1A,CDKN2A,COL18A1,EPHX1,FSTL1,JAG1,KDM4B,KRT16,MALT1,MSH2,MYC,MYL9,NES,NRIP1,PAM,PPARA,PPP1R14C,RORA,RORC,S100A2,SLC12A2,SLPI,SOD1,SOX9,TRIM2	730 (20)
CASP1		peptidase		-1.275	0.00357	ACACA,ACOX1,CDH1,CXCL2,FASN,IL18,PPARA,RIPK1,SCD,SREBF1	719 (23)
MMP2		peptidase		-0.933	0.00357	CCND1,CD44,CDKN1A,COL18A1,CX3CL1,EPHB1,FN1,IL4R,ITGA3,MYC	881 (23)
amiodarone		chemical drug		1.89	0.00357	ASAH1,CXCL8,CYP1A1,FADS2,GRN,LDLR,NDRG2,PPARA,SCD,WIPI1	405 (16)
resiquimod		chemical drug	Inhibited	-3.348	0.00364	CALCA,CD44,CD70,CEBPB,CREB5,CXCL1,CXCL2,CXCL8,DENND4C,FAS,FH,GDF15,GM2A,HES1,HIVEP2,HSPB1,IL18,JUN,LIF,LMNA,MCL1,MSN,MYD88,NAMPT,NFKB1,NFKBIA,PARK7,PLAU,PRDX1,PSMB2,SFPQ	447 (12)
cobalt chloride		chemical reagent		-0.282	0.00366	ADAMTS1,ATP7A,CDKN1A,CLU,COL18A1,CXCL8,CYP1A1,EPAS1,HSP90AB1,MCL1,MEF2D,PGK1,SLC40A1,SORL1,TFRC,VDAC1,VEGFA	702 (18)
TASP1		peptidase		-0.747	0.00369	CCNB1,CCNE1,CDKN1A,CDKN2A,HOXA3
CDCA7L		other			0.00369	CCNB1,CCNE1,MAOA,MSH2,ORC1
NUMBL		other		0.314	0.00369	ATF6,CDKN1A,KLF4,MYC,VDR	261 (9)
Ncoa6		transcription regulator			0.00369	BTC,FASN,FOS,SCD,SREBF1	406 (15)
clioquinol		chemical drug		0.447	0.00369	APP,CCND1,CDKN1A,FOS,JUN	885 (22)
phenylbutazone		chemical drug		-0.983	0.00371	ADAMTS1,ANXA1,ANXA2,CCND1,CD44,CLU,GAS5,GPNMB,GSTM3,LAMC2,LGALS3,S100A11,SLC34A2,TMSB10/TMSB4X
SB203580		chemical - kinase inhibitor	Activated	4.105	0.00377	ACOX1,ADAMTS9,ALPL,AMOTL2,ANXA1,ARHGDIB,BIRC5,C3,CCNB1,CCND1,CD55,CDH1,CDK1,CDKN1A,CDKN2A,CRYAB,CTGF,CX3CL1,CXCL1,CXCL8,CYP1A1,EFEMP1,EHF,ENO1,FAS,FDFT1,FN1,FOS,GJA1,HSPA5,IFIT5,IGFBP3,IL18,JUN,KCTD1,LIFR,MAP2K6,MAT2A,MYC,NAMPT,NFKB1,NPR1,NQO1,PDE4B,PLAU,POSTN,PPARA,PPARGC1A,PRDX1,PTHLH,S1PR5,SLPI,SMAD3,SOCS3,STC2,TGFB2,THBS1,UPK1B,VDR,VEGFA,WLS,XDH	803 (17)
roscovitine		chemical drug		0.606	0.00378	APP,BIRC5,CCNB1,CCND1,CDC25A,CDKN1A,CFLAR,CTGF,FN1,MCL1,MYC	791 (22)
ATF1		transcription regulator		-1.213	0.00378	ATP1A1,CALCA,CEBPB,FOS,FOSL1,HLA-B,JUN,PCNA,TGFBR2,THBS1,YWHAZ	467 (10)
TCF7		transcription regulator		-0.6	0.00378	AXIN2,CTNNB1,FOS,NES,PPARA,RORA,RORC,SDC2,SNHG16,SRPK1,SRSF1	477 (7)
ZEB2		transcription regulator		0.951	0.00382	ALPL,CCND1,CDH1,CDKN2A,CDKN2B,ESRP2,GAB2,ID2,KRT18,KRT19,LTA4H,PLCG1,SFRP1	632 (14)
sodium arsenite		chemical drug		0.151	0.00382	BIRC5,CCND1,CDK6,CDKN1A,CXCL8,FOS,HSPA4,JUN,LITAF,MAT2A,SOCS3,SRSF3,VEGFA	788 (17)
DETA-NONOate		chemical reagent		-0.675	0.00382	ADAM10,BGN,CAV1,CCND1,CDKN1A,CXCL8,FAS,FOS,FPGS,GLO1,LOXL2,MYC,PRKG1	734 (19)
omeprazole		chemical drug		1.206	0.00385	ABCC3,ADORA1,BIRC5,CBR1,CDKN1A,CTGF,CYP1A1,EPAS1,FOS,HDAC7,ITGA6,PRRX2	573 (7)
n-3 fatty acids		chemical drug		1.086	0.00385	ELOVL6,FADS1,FADS2,FASN,HSPA5,IRS2,MTHFR,PPARA,PTGS1,SCD,SDC1,SREBF1	777 (23)
SOX1		transcription regulator		1.807	0.00391	AXIN1,BMPER,CHST15,CTNNB1,DSP,DUSP5,EFEMP1,EPHA2,FARP1,HES1,IER5,NUDT21,TGFB2,TXNRD1,VEGFA,WLS
Jnk		group	Inhibited	-2.445	0.00404	ABCA1,APP,ASAH1,BIRC5,BMF,CCND1,CCNE1,CD44,CD55,CDH1,CFLAR,CTGF,CXCL8,DNMT1,E2F4,ETS1,FAS,FN1,FOS,GDF15,GJA1,HES1,HSPA5,JUN,KLF6,MCL1,MSH2,MYC,NQO1,PLAU,POSTN,RBP1,SESN2,SOCS3,TGFBR2,VCAN	609 (17)
CALCA	0.479	other		0.752	0.00406	AHNAK,CALCA,CALCB,CD44,CTNNB1,CXCL8,EIF4B,FOS,GOLGB1,LMNA,LRBA,MKI67,NDRG2,RAP1GAP,RBM14,SEC61B,SORT1,TACR1,TNS1	569 (18)
plicamycin		chemical drug		1.389	0.00429	ABCA1,ATP7A,AVPI1,CDC25A,CDKN1A,CTGF,CX3CL1,CXCL1,EPS8,FASN,GJB2,IER5,MAOA,MYH14,PRKDC,SERPINE2,SLC40A1,SOCS3,STARD10,TGFBR2,VDR	806 (20)
NRIP1	-0.179	transcription regulator		0.102	0.00435	ACACA,ACO2,CCND1,CCNE1,CDK1,CDKN1A,CDKN2A,FASN,IDH3A,MMD,SCD,SMAD6,THRSP,TK1	1108 (19)
mitomycin C		chemical drug		-0.314	0.00435	ALYREF,BIRC5,CCND1,CDC25A,CDKN1A,CXCL8,FAS,IRF2BPL,JUN,NQO1,SESN2,SRSF7,VEGFA,VMP1	783 (20)
RUNX2		transcription regulator	Inhibited	-2.608	0.00438	ALPL,AXIN2,BIRC5,CCND1,CCNE1,CDH1,CDKN1A,CXCL8,FGFR2,FN1,GALNT3,GNAS,LGALS3,MKI67,PLAU,RGCC,SMAD6,SOX6,SVIL,TLN1,TPM1,UGCG,VEGFA	736 (20)
EGR3		transcription regulator		-1.961	0.00443	CBLB,EFNB1,JUN,LMO7,MXRA8,NF1,RORC,SLC15A2,SOCS3,SOX9
4-methylnitrosoamino-1-(3-pyridinyl)-1-butanone		chemical toxicant	Inhibited	-2.153	0.00443	ANXA1,CDKN1A,CTNNB1,DNMT1,FASN,FOS,JUN,NFKB1,TKT,TSC2	847 (21)
cocaine		chemical drug	Inhibited	-2.794	0.00445	ATP5F1B,CLSTN1,CPT1A,CXCL2,CXCL8,DLG4,DNMT3A,DNMT3B,DUSP5,DYNLL1,FHL2,FOS,FOSL1,GPSM1,HSPA4,INA,IRS2,JUN,KLF5,LAMC2,MAP2K6,MCL1,MECP2,MEST,NACC1,NFKB1,PARP1,PPRC1,PSAP,SERTAD1,SNCA,THBS1,VEGFA	614 (20)
Rsk		group			0.00449	CEBPB,CXCL2,CXCL8	761 (17)
CDK19		kinase			0.00449	CXCL1,CXCL2,CXCL8	190 (7)
IGF2BP2		translation regulator			0.00449	ELOVL6,LIMS2,SREBF1
CCDC3	0.332	other			0.00449	ACACA,DGAT2,FASN
DNAJB4		other			0.00449	CCND1,CDH1,CDKN1A	696 (16)
Meg3		other			0.00449	HES1,IQGAP1,VEGFA
GALNT6	0.322	enzyme			0.00449	CDH1,CTNNB1,FN1
TEX11		other			0.00449	CCNB1,CCND1,FOS	680 (15)
XRN2		enzyme			0.00449	ACTB,CXCL8,MYC
DACT3		other			0.00449	AXIN2,CCND1,MYC	267 (7)
CDCA2		other			0.00449	CDKN1A,CDKN2A,CDKN2B
proanthocyanidin derivative		chemical - other			0.00449	CYP1A1,JUN,MFGE8
CHFR		enzyme			0.00449	AURKA,KIF22,PARP1
CTSD	0.177	peptidase			0.00449	ABCA1,EEF2,TXN	612 (7)
CDC25B	-0.152	phosphatase			0.00449	CCND1,CDC25B,MYC	869 (21)
CELA2A		peptidase			0.00449	CDKN1A,CDKN2A,SLPI
PSME3	-0.116	peptidase			0.00449	ACACA,FASN,SREBF1	528 (11)
BOK		other			0.00449	CCNE1,ITPR2,ITPR3
GCLC		enzyme			0.00449	FOS,JUN,SLC39A8	275 (7)
IQGAP2	-0.276	other			0.00449	CCND1,CDH1,IQGAP1	551 (7)
AP2A1		transporter			0.00449	APP,MT2A,TALDO1
KLK6	-0.35	peptidase			0.00449	ADAM10,APP,CDH1	292 (7)
ATP2A1		transporter			0.00449	ATP2A2,CALR,HSPA5	307 (7)
2-[[4-[(e)-styryl]phenoxy]methyl]oxirane		chemical reagent			0.00449	ABCA1,APOE,SREBF1
carboxyamido-triazole		chemical drug			0.00449	BAG3,CCND1,FOS	772 (22)
colcemid		chemical - endogenous non-mammalian			0.00449	CCNB1,CYP1A1,NQO1
LCN2		transporter		-1.849	0.0045	ACTL6A,ACTN1,ANLN,CDH1,CORO1C,CXCL2,DIAPH1,FASN,IVNS1ABP,LDLR,MSN,NR1H2,PPARGC1A,SCD,TAGLN2,TINAGL1	840 (17)
TRIB3	0.4	kinase	Inhibited	-2.13	0.0045	CDC25A,GDF15,JAK1,MTHFD2,PCK2,PSAT1,STC2,TRIB3	280 (6)
CCNE1	-0.212	transcription regulator		-1.238	0.0045	CAPN2,CCNB1,CCNE1,CD44,CDKN1A,MCM2,MCM4,PCNA	656 (14)
bisindolylmaleimide		chemical - kinase inhibitor		1.212	0.0045	CTGF,CXCL8,FN1,FOS,GFPT1,MYC,PRDX1,RAP1B	713 (18)
CLEC11A		growth factor			0.00452	ANXA1,BIRC5,CAP1,CD74,FHL2,FOS,LDHA,NFKB1,S100A6,SLPI,TACR1,TKT,ZYX	592 (16)
Go 6976		chemical - kinase inhibitor		1.593	0.00452	ABCA1,CCND1,CD55,CDKN1A,CXCL2,CXCL8,ERBB2,ETS1,FN1,FOS,HDAC5,NFKBIA,TRAF2	739 (16)
Srebp		group		-1.718	0.0046	ACLY,CDKN1A,FASN,FOS,G6PD,LDLR	731 (10)
SERPINA1		other			0.0046	ATF6,CR2,CXCL8,DERL1,HSP90B1,HSPA5,LDLR,MCL1,NFKB1,PDIA3,VCP	779 (21)
OSBPL8		transporter		-1.029	0.0046	ABCA1,ACACA,APOE,EIF2S1,HSPA5,SREBF1
GABPA		transcription regulator		-0.64	0.0046	AURKA,COX4I1,FAS,NQO1,PRKDC,TFAM,TNC,TSHR,UTRN,XRCC5,XRCC6	338 (7)
BHLHA15		transcription regulator	Inhibited	-2	0.0046	CLU,GJB2,ITPR3,KRT19,NUPR1,STAT3
CSNK2A1	-0.137	kinase		-0.816	0.0046	CCND1,CDH1,DUSP6,FN1,ITGA3,JUP	709 (20)
silicon dioxide		chemical drug		-1.664	0.0046	CST3,CXCL8,E2F4,FOS,FOSL1,JUN	922 (20)
2-acetylaminofluorene		chemical toxicant		-0.128	0.0046	ABCC3,CCND1,CDKN1A,CYP1A1,JAG1,NOTCH3	439 (16)
lipid		chemical - endogenous mammalian		1	0.0046	ABCA1,ACLY,ACOX1,CLU,DHCR7,LDLR,PCK2,PPARA,SOD1,SREBF1,STAT3	744 (23)
farnesyl pyrophosphate		chemical - endogenous mammalian		0.97	0.0046	ABCA1,APP,BIRC5,FASN,LIPG,SMAD3	802 (18)
acadesine		chemical drug		1.516	0.0046	ACACA,CDKN1A,FASN,LDLR,SREBF1,THRSP	853 (22)
ethidium		chemical drug			0.0046	CCND1,CCNE1,CTGF,CYR61,PCNA,PLAU	942 (20)
baicalin		chemical - endogenous non-mammalian		0.588	0.00461	BIRC5,CBR1,CCNG1,CIRBP,CXCL8,HES1,IGFBP5,MBP,MDK,MVP,RAD23B,RBP1	811 (21)
cyclic AMP		chemical - endogenous mammalian		-0.678	0.00463	ABCA1,AFAP1L2,ANTXR1,APP,ASS1,CA2,CALCA,CCND1,CDC25A,CDC37,CDKN1A,CEBPB,CRYAB,CTGF,ERBB2,FN1,FOS,FOSL2,GJA1,GOT1,IGFBP3,IGFBP5,ITPR3,JUN,LGALS3BP,MEST,MYC,NTF3,PDE4B,PPARGC1A,PRLR,PTHLH,RAPGEF3,RORC,SOCS3,SOX9,SREBF1,STAT3,THRSP,TK1,TSHR,YWHAG	772 (22)
MKNK1		kinase		-0.991	0.00472	ACOT7,ANXA2,BAG3,CYR61,ETS1,FLNB,FOS,HADHA,IFRD1,LAMB2,MYC,PTBP1,RNH1,SFRP1,STRN4,TM9SF2,TMBIM6,TPP1,TTC3,YWHAG
JINK1/2		group		-1.633	0.00475	FAS,FASN,FOXO4,RHOB,SCD,SREBF1,TNFRSF1A	881 (22)
MAT1A		enzyme		0.895	0.00475	ACADL,FAS,KRT18,LTA4H,PCNA,PHB,SOD1
IGF2BP1		translation regulator		-1.89	0.00475	ACTB,CD44,COL6A2,CYFIP2,LGALS1,MYC,TNC
MAPK12		kinase		-0.529	0.00475	CCND1,EFEMP1,FOS,JUN,PPARGC1A,PRDX1,VDR	915 (14)
SIN3B		transcription regulator			0.00475	HES1,KLF10,KLF6,LDHA,MYC,NCL,RRM2	627 (7)
linalool		chemical - endogenous non-mammalian			0.00475	ACOX1,DHCR7,PCK2,PPARA,SOD1,SREBF1,STAT3	212 (7)
SMO		G-protein coupled receptor		-1	0.00479	ALCAM,BGN,CCND1,COL27A1,FAS,GLI2,IL11RA,KRT5,MYC,NCAM1,NOG,NRCAM,NRP2,RAI14,SMS,SOX9,VCAN	670 (18)
ITGB3	-1.211	transmembrane receptor		-1.292	0.0048	ACLY,APLP2,CDK1,CSF1,FN1,FOS,HSP90B1,ITGAV,ITGB3,ITGB5,LDLR,PCNA,PLAU,SMAD3,TGFBR2	755 (19)
sulforafan		chemical drug		1.038	0.00486	AKR1B1,ALDH1A1,BIRC5,CCNB1,CCND1,CD44,CDC25B,CDKN1A,CXCL8,DNMT1,EPHX1,FAS,FOS,FTL,KRT17,MST1R,NFKBIA,NQO1,SOCS3,SOD1,TALDO1,TKT,TXNRD1,VEGFA	596 (19)
dimethyl sulfoxide		chemical drug		1.451	0.00486	AATK,ACTB,ANXA1,BIRC5,CALR,CEBPB,CTNNB1,CXCL8,CYP1A1,FOS,HSP90AB1,IRS2,JUN,LIFR,LOXL4,MYC,NUPR1,PBXIP1,PLD2,PTGS1,SQSTM1,TFRC,TNNC1,VLDLR	584 (19)
AMPK		complex		1.785	0.00487	AACS,ACACA,ACO2,BIRC5,BMF,CCNB1,CDH1,CDKN1A,CLDN1,CTNNB1,CXCL8,FASN,GJA1,IDH3A,LITAF,PFKFB3,PPARGC1A,SLC6A8,SOD1,SREBF1,TFAM,THRSP,VEGFA	871 (23)
STAT5B		transcription regulator		-0.068	0.00496	AHNAK,ALDH3A2,ANKRD1,ANKRD13B,ATP2A2,BMF,CA2,CBR1,CCND1,CCNE1,CD276,CD70,CDH1,CDK6,CDKN1A,CFLAR,DGAT2,FAS,FOS,FOSL2,KRT19,LAMA3,MCL1,MYC,NOL3,NQO1,NRP2,NUCB1,PCSK5,PRLR,RAB19,RPA1,RPL5,RUVBL2,SCD,SLC34A2,SLC39A10,SOCS3,SRP9,THRSP,TNFRSF1A,TNNC1,TOX,TPM3,TRAF2	809 (16)
PKD1		ion channel		1.405	0.00497	ALDH1A1,ARHGAP10,ATP1A1,BCAT1,CAVIN1,CDC42BPA,CDKN1A,CLCF1,CTNNB1,CXCL2,EIF3A,FGFR1,GLI2,GRAMD1A,KRT18,LTBP1,MAP3K12,NEDD9,PCDH7,PDE4B,PPRC1,PRLR,QPCT,RPL37,SETD7,SFXN3,SLITRK5,SOX6,SYNE1,TBC1D4,TNS1,TRAF2	291 (7)
SBDS		other			0.00501	COL27A1,CTGF,DNAJB1,FBXL16,FOS,HSP90AB1,HSPA5,IL4R,KIF1A,MAOA,MT2A,MYD88,MYEF2,PCDH7,PTBP3,RAC1,TNC,TRIB3
EPO		cytokine		-0.745	0.00506	ACTB,CA2,CDKN1A,CLGN,CREG1,CUL1,DHCR24,EEF1A1,ERFE,FAS,FOS,GDF15,H2AFZ,HMGB1,HMGN1,HNRNPF,IL18,ILF2,JUN,KPNA2,KPNB1,LDLR,MCL1,MIA2,MYC,NACA,NFKBIA,NMU,NPM1,NUPR1,PBXIP1,PCNA,RPL7,RPLP0,RPS23,RPS6,SOCS3,SOD1,SPTAN1,STAT3,TFRC,TPT1,UGCG,UPF1,VEGFA,WDR1	872 (22)
PDGFB		growth factor		-1.797	0.00508	CXCL8,FN1,FOS,FOXO4,HDAC7,MYC,MYL6,NOTCH3,NOV,PHLDA1,STAT3,THBS1,TNC,VEGFA	764 (20)
THRB		ligand-dependent nuclear receptor		-0.177	0.00508	ACACA,ACOX1,ATP2A2,CCNB1,CCND1,CCNE1,CDK6,CPT1A,CTNNB1,CTSD,CXCL2,ENG,FASN,FGFR1,FOS,FOSL1,FSTL1,FZD6,GDI1,GSN,IGFBP3,JUN,LDLR,MBP,NCOA4,NME1,PAM,PORCN,PTTG1,SFRP1,SREBF1,THRSP,TLE2,TSHR,WNT11,WNT7A	716 (18)
E2F6		transcription regulator		1.134	0.00508	CBX5,CCNE1,CDC25A,DDX11,GJA1,MCM2,MCM5,MYC,RBBP8,RFX5,RRM2,SRSF1,UNG,USP47	478 (7)
RHO		G-protein coupled receptor		-1.732	0.00508	AP2A2,APP,ATF6,CD44,CD74,CEBPB,EIF2A,FOS,HMGB2,LAMB2,NCAM1,S100A6,SPOCK1,TNFAIP3	491 (14)
Fc gamma receptor		group		-1.327	0.00513	CCND1,CCNE1,CDKN1A,CFLAR,CXCL8,HES1,IRF8,SOCS3,TNFAIP3	904 (18)
BRAF		kinase	Inhibited	-2.387	0.00517	BMF,CCND1,CDH1,CDK1,CDKN1A,CDKN2A,CEBPB,CSF1,CXCL8,DNMT1,DNMT3B,EPAS1,MCL1,MYC,PCNA,RND3,SERPINE2,THBS1,TSHR	856 (19)
PSEN2		peptidase		1.535	0.00529	ACTB,APP,ATP2A2,CAP1,CD74,COX4I1,COX8A,CTNNB1,CTSC,EMP1,ENPP2,F2R,GAPDH,GAS5,GBA2,GJA1,KCNE1B,MBP,PTPRF,SLC38A2	880 (20)
THPO		cytokine		-0.965	0.00532	AURKA,AURKB,BIRC5,CCNB1,CCND1,CCNE1,CD44,CXCL1,FOS,ITGB3,MYC,NOV,VEGFA	770 (18)
TCF12		transcription regulator		-0.25	0.00532	CDH1,CDKN1A,CDKN2A,CDKN2B,FN1,GJA1,GJB2,HADHA,ID2,LRBA,MVD,SMARCC1,XRCC6	378 (9)
quercetin		chemical drug		-0.783	0.00532	ABCA1,ACOX1,BIRC5,CAV1,CXCL8,CYP1A1,FASN,FBL,FOS,HSPA5,JUN,LDLR,LEPR,MCL1,MKI67,MYC,NEDD9,NF2,NFE2L1,PLAU,PPARGC1A,PRDX5,SOD1,SOX9,TFAM	798 (21)
pioglitazone		chemical drug		1.332	0.0054	ABCA1,APOE,APP,ATP2A2,CAV1,CCND1,CDKN1A,CITED2,COX4I1,CTGF,CXCL8,EPAS1,FN1,FOS,FOSL1,IRS2,KLF4,KRT19,LDLR,LEPR,PCNA,PLIN2,PPARGC1A,PRLR,REST,RORA,SREBF1,TNFRSF1A,VLDLR	827 (22)
SUMO3		other		-0.923	0.00545	APP,CAV1,CD59,HMGA1,HSPA8,LAMP3,NOV,PNP,TNC,XRCC5	669 (7)
MTPN		transcription regulator	Inhibited	-3.239	0.00545	ANXA1,CCNB1,CCND1,CDK1,ENG,FAS,FN1,FOS,GAS5,H6PD,JUN,MYC,NFKB1,S100A6,TGFB2,TNFRSF1A,TUBA1A	623 (10)
memantine		chemical drug		0.087	0.00545	ATP2B2,DBN1,FOS,GDI1,HSP90AB1,HSPA5,NFKBIA,PAK1,SPON1,STAT3	714 (12)
Wnt		group		0.301	0.00555	ADAM10,ADAMTS5,CD44,CDH1,CTNNB1,ID2,MYC,NTF3,PPARGC1A,SDC2,SOX9	611 (25)
miR-483-3p (miRNAs w/seed CACUCCU)		mature microRNA	Activated	2.156	0.00555	CTNNB1,GJA1,HMGB3,IER5,METAP1,MKI67,PGAM1,RAN,SLC7A1,SOCS3,TACC1
FASN	-0.324	enzyme		-0.266	0.00555	ACACA,ACLY,ACOX1,CDH1,CXCL8,ELOVL6,ERBB2,ETV4,FASN,GPAM,SCD	976 (22)
KLF15		transcription regulator		0.722	0.00555	ACADL,ACOX1,CTGF,DGAT2,ESRRG,FASN,GPAM,HADHA,PPARGC1A,SCD,SYNPO	872 (17)
TGM2		enzyme		1.147	0.00567	ALPL,ATP1B3,C3,CA2,CCND1,CD74,CDCA7,CDK6,CFLAR,CXCL8,EHD1,FARSB,FN1,GJA1,GM2A,HLA-B,IFI6,IFIT5,ITGA6,ITGB3,MT2A,MYC,MYO9A,NLN,NPC2,OAS3,PAK1,PHLDA1,PTGS1,RFLNB,SLC7A2,SLPI,SMPD1,THBS1,TIMM8A,TSPAN14,WDR3	517 (19)
embelin		chemical - endogenous non-mammalian		1.106	0.00578	BIRC5,CCND1,CDK6,CFLAR,MYC	762 (19)
ALOX12		enzyme		-0.418	0.00578	FN1,FOSL1,JUN,TGFBR2,VEGFA	837 (17)
JUP	-0.105	other		-0.651	0.00578	AXIN2,CTNNB1,MYC,NME1,NRCAM	400 (10)
mir-373		microRNA	Activated	2.12	0.00578	CD44,CDH1,CXCL8,PTHLH,TGFBR2	711 (15)
RB1CC1		other		0.796	0.00578	CCND1,CDKN1A,CDKN2B,MYC,SKI	570 (18)
DDB2		other		-0.443	0.00578	CDKN1A,CFLAR,NFKBIA,SEMA3A,VEGFA	725 (20)
IAPP		other		-1.98	0.00578	FOS,LEPR,MYC,STAT3,TK1	594 (21)
RGCC	-0.885	other	Inhibited	-2.232	0.00578	CDH1,FASN,FN1,SCD,SREBF1	262 (7)
TRRAP		transcription regulator			0.00578	CDKN1A,MAD2L1,MCM4,NCL,PCNA	676 (13)
FZR1		kinase		1.109	0.00578	CCNB1,CCND1,CCNE1,PFKFB3,TK1	719 (14)
CDN1163		chemical reagent		1.342	0.00578	ACACA,DGAT2,FASN,SCD,SREBF1	606 (11)
DL-fructose		chemical - endogenous mammalian	Inhibited	-2.198	0.00578	ACACA,ELOVL6,FASN,SCD,SREBF1	302 (7)
CTSB	-0.149	peptidase		-1.584	0.0058	APP,CCND1,CTSB,CTSV,CXCL2,MYC,RAC1,VEGFA	893 (23)
trabectedin		chemical drug		0.378	0.0058	CCND1,CDK1,CDKN1A,DHRS2,G6PD,MCM5,SAT1,TK1	505 (7)
MAPK3		kinase	Inhibited	-2.956	0.00591	CCND1,CDKN1A,CDKN2B,CTNNB1,CXCL8,FN1,FOS,FOSL1,FURIN,JUN,MCL1,MYC,PPARGC1A,SMAD3,SOD1,THBS1	736 (21)
SOD1	-0.11	enzyme		1.528	0.00613	ACTB,APEX1,APOE,ASS1,ATP1A1,BAG3,CALCB,CAST,CCND1,CFLAR,CLU,CRYAB,CTNNB1,EZR,FGFR1,FOS,FOSL2,GNAS,GPX3,GSTM3,GUK1,HSPA4,HSPA8,HSPB1,JUN,P2RY6,RDX,SLC40A1,SOD1,SQSTM1,STIP1,TFRC,TGFBR2,TLN1,TNFAIP3	920 (19)
Nr1h		group		-0.687	0.00618	ABCA1,ACACA,ACADL,ACLY,ACSL3,ALDH1A1,APOE,ARNT2,C3,CAV1,CSF1,CXCL1,CXCL8,ELOVL6,F2R,FASN,GPAM,H6PD,LAT2,MARCKSL1,PPARGC1A,SCD,SFRP1,SREBF1,SYT7,THBS1,VLDLR	597 (22)
GMNN		transcription regulator		1.807	0.00619	AXIN1,BMPER,CDH1,CDKN1A,CHST15,CTNNB1,DSP,DUSP5,EFEMP1,EPHA2,FARP1,IER5,NUDT21,TGFB2,TXNRD1,VEGFA,WLS	666 (7)
TGFBR1		kinase		0.211	0.00619	BGN,BIRC5,CCND1,CDH1,CDKN1A,CTGF,FBLN5,FGF9,FN1,FURIN,GAS1,ITGB5,JAG1,KLF4,LTBP1,MST1R,WNT11	827 (20)
zinc		chemical drug	Activated	2.134	0.00619	BEX3,CA2,CCNB1,CCND1,CDKN2A,ENO1,FAS,IDI1,KPNA2,KRT16,MT2A,NFKBIA,NPM1,PDE4B,SCD,SELENBP1,TFRC	748 (13)
HDAC5	0.205	transcription regulator		-0.128	0.00623	ACADL,ATP5F1B,CDKN1A,CTNNB1,HES1,KLF6,MYC,PPARA,PPARGC1A,PTPN13,RAD23B,SCD,TNFRSF1A	750 (14)
SERPINF1		other		1.667	0.00623	AXIN2,CCND1,CRYAB,CTGF,CXCL8,LOXL1,LOXL2,MYC,NFKB1,NFKBIA,NFKBIB,PPARGC1A,THBS1	687 (17)
CUX1	0.16	transcription regulator		-0.128	0.00623	ARHGDIB,CDH1,CDKN1A,CXCL1,ERBB2,HLA-B,MARCKS,MYC,NCAM1,PNN,RACGAP1,RHOBTB3,THBS1	562 (11)
cis-urocanic acid		chemical drug		-1.964	0.00633	ADAMTS1,CD55,CLDN1,CRYAB,CXCL8,IGFBP3,TNFAIP3	308 (7)
miR-7a-5p (and other miRNAs w/seed GGAAGAC)		mature microRNA		-0.232	0.00633	FOS,IRS2,KLF4,PAK1,SNCA,SYNE1,VDAC1
H2AFX		transcription regulator			0.00633	ACTB,CLU,MYC,MYL6,RPL10A,RPL13,SLC7A11	516 (7)
TGFB1I1		transcription regulator		-0.728	0.00633	CDKN1A,FN1,FOS,KLF4,KRT18,KRT19,LTBP1	834 (21)
2,3 butanedione monoxime		chemical drug		0.346	0.00633	ATP1A1,ATP2A2,ATP2B1,ATP2B2,ATP2B4,CALR,KCNJ5
selenomethylselenocysteine		chemical - endogenous mammalian		0.378	0.00633	ATP1A1,ATP1B3,CLU,JUN,PSMA7,RPS11,SOD1	515 (7)
ALOX15		enzyme		-1.793	0.00639	ABCA1,AXIN2,CTNNB1,CXCL2,FN1,FOSL1,JUN,NOTCH3,XDH	609 (21)
genistein		chemical drug	Activated	2.022	0.00639	ASAH1,ATP6AP1,ATP6V1A,ATP6V1H,BIRC5,C3,CCNB1,CCND1,CD164,CD44,CD74,CDK1,CDKN1A,CFLAR,CHST14,CITED2,CLU,CTGF,CTSB,CTSD,CTSF,CTSV,CX3CL1,CXCL2,CXCL8,CYP1A1,DNMT1,ERBB2,FOLR1,FOS,GDF15,GFPT1,GJB2,GM2A,GNS,HSPA5,ID2,JUN,LAPTM4B,LDLR,MAN2B1,MAOA,MAP3K1,MYC,NPC2,OGDH,PCNA,PPT1,PRLR,PSAP,RPN2,SCARB2,SLC1A5,SMPD1,SORT1,SQSTM1,TPP1,VDR,VEGFA	539 (17)
saikosaponin A		chemical reagent		-1.987	0.0064	CDKN2A,CDKN2B,FOS,JUN	719 (15)
meldonium		chemical drug		0	0.0064	ACOX1,CPT1A,HADHA,LDLR
GCS-100		chemical drug		1.964	0.0064	CDK6,CDKN1A,LGALS3,MCL1	331 (9)
SAV1		other	Activated	2	0.0064	BIRC5,CCND1,CTGF,SOX4
ZNF382		transcription regulator		1.982	0.0064	CDK6,HMGA2,MYC,STAT3
ARHGEF1		other		-1.951	0.0064	ATP7A,CCND1,FOS,VAMP7	803 (18)
S100a7a		other	Inhibited	-2	0.0064	CCND1,CXCL1,CXCL8,MKI67	376 (10)
CBX1	-0.171	transcription regulator			0.0064	BIRC5,CDKN1A,CDKN2A,PROS1	556 (9)
LIMS1		other		-1	0.0064	CTNNA1,GJA1,PARVA,TGFB2
miR-140-5p (and other miRNAs w/seed AGUGGUU)		mature microRNA		0.218	0.0064	ADAMTS5,IGFBP5,SMAD3,VEGFA
MTBP		other			0.0064	CDKN1A,CDKN2B,NCL,NPM1
HBP1		transcription regulator		1.258	0.0064	CCND1,CDKN1A,CTSB,H1F0	671 (20)
THRSP	-1.276	other			0.0064	ACACA,ACLY,FASN,THRSP	435 (4)
CSNK2A2		kinase			0.0064	CDH1,CTNNB1,ITGA6,JUP	405 (13)
WNT7B		other		0.152	0.0064	AXIN2,CCND1,MYC,VEGFA	619 (15)
FBXO2	0.228	enzyme			0.0064	APP,DLG4,FBXO2,GJB2
TFR2		transporter			0.0064	ERFE,FURIN,GDF15,SLC40A1	458 (7)
DIABLO		other		0.225	0.0064	BIRC5,CDKN1A,CFLAR,MKI67	560 (9)
tyrphostin		chemical drug		0	0.0064	CDH1,CFLAR,CTNNB1,CXCL2	908 (20)
dactolisib		chemical drug		0.847	0.00648	CDH1,CDKN1A,MCL1,NRG1,RPS6,SQSTM1	879 (21)
CFB		peptidase		-1.561	0.00648	C3,CR2,CXCL2,HSPA5,SREBF1,TGFB2
mir-515		microRNA		1.572	0.00648	CD44,CDH1,CXCL8,KHSRP,PTHLH,TGFBR2	391 (10)
GPI		enzyme		-1.849	0.00648	CAV1,CCND1,CDH1,CXCL8,FN1,RAC1	827 (19)
NCAM1	-0.301	other		-1.732	0.00648	CALR,HSPA4,NCAM1,NFKBIA,NFKBIB,THBS1	236 (7)
FABP5		transporter	Activated	2.421	0.00648	CXCL8,PDPK1,RORA,RORC,SOCS3,VEGFA	584 (19)
HELLS		enzyme		0.218	0.00648	CCNB1,CDKN2A,MCM4,PCNA,RALGPS2,RNF146
glutamyl-Se-methylselenocysteine		chemical - endogenous mammalian		0	0.00648	ATP1A1,CLU,JUN,PSMA7,RPS11,SOD1
deoxycholate		chemical - endogenous mammalian		-1.238	0.00649	CAV1,CCND1,CDH1,CFLAR,CXCL8,GJA1,GJB2,HSPA5,LDLR,MCL1,MUTYH,PLAU	859 (20)
NKX2-1		transcription regulator			0.00654	AGR2,AKTIP,AQP5,CA8,CD74,CDKN2B,CLU,CTNNB1,ENC1,ENPP2,EPHB1,EPHB3,FARSB,FGFR4,GJB3,HMGB2,LRG1,NOP56,PFN2,PRRX2,QSOX1,RRM2,SCARA3,SCD,SLC34A2,TGFB2,THBS1,TOX,TSHR,VEGFA,WNT11
MAP4K4	-0.275	kinase		-0.608	0.00663	ACACA,ACLY,ACO2,AGPAT3,ALDH3B1,CBLB,CEBPB,CHPT1,FAR1,FASN,GOT1,H6PD,HADHA,HMGCL,NT5C2,OGDH,PFKM,PGAM1,PGM1,PLA2G12A,SCD,SREBF1	960 (22)
TFEB		transcription regulator	Activated	2.409	0.00664	ATP6V1A,ATP6V1H,CDH1,CTSB,CTSD,CTSF,GNS,PSAP,TPP1,VEGFA	587 (7)
CARM1		transcription regulator		0.08	0.00664	C3,CCNB1,CCNE1,CDKN1A,CDKN2A,FOS,FTL,HSP90AA1,MYC,STC2	892 (21)
GNB1		enzyme			0.00664	CDKN1A,CNNM2,CYTH1,F2R,FOSL2,JAG2,NFKB1,PDE4B,PLAU,PLK2	775 (16)
NEDD9	-0.521	other		-1.066	0.00664	APP,CDH1,ELF3,ERRFI1,FOS,GDF15,LRP1,PGK1,PLIN2,PLOD2	708 (19)
Cdc42		enzyme		1	0.00664	ATP6V1A,CSF1,CTSB,CTSD,CTSV,EDN2,FAS,LAMP2,LIF,NPC2	302 (7)
ethionine		chemical toxicant		-1.726	0.00664	ANXA1,CD44,CLU,GPNMB,LAMC2,LGALS3,MYC,S100A11,SLC34A2,TMSB10/TMSB4X
panobinostat		chemical drug	Activated	2.555	0.00665	BIRC5,CCNB1,CDK1,CDK6,CDKN1A,CITED2,CRYAB,MCL1,MYC,RAC1,YWHAZ	781 (19)
PPRC1	-0.188	transcription regulator		-1	0.00665	CLDN1,CXCL8,DUSP5,EPHB1,ERRFI1,GDF15,LAMB3,NAMPT,PHLDA1,RND3,ZFP36L1
HNRNPK	-0.142	transcription regulator		-1.27	0.00665	CAVIN2,CDKN1A,CTGF,G6PD,IGSF10,ITGA6,LDLR,LPP,MYC,NRXN2,VCAN	799 (20)
CREBBP		transcription regulator		-0.548	0.00672	AKAP12,ATF6,BIRC5,BMP7,CA2,CCND1,CD44,CD59,CDH1,CDKN1A,CNN3,CRIM1,CRISPLD2,CSF1,CXCL8,CYR61,FOS,FOSL2,GM2A,GNAS,GRAMD2B,HDAC11,HLA-B,HMGCS1,ITGA6,JUN,JUP,KCNIP3,KCTD1,LDLR,LGALS3BP,MCF2L,MSH2,MYC,OAS3,PCNA,PHIP,PPARGC1A,PPFIBP2,PTPRF,RAPGEF3,RMND5A,RNF157,SDC1,SDC4,SERPINE2,SLC7A11,SOCS3,SREBF1,ST6GAL1,THRSP,TLE2,TNC,TNFAIP3,UTRN,VEGFA,XRCC6,ZFP36L2	865 (17)
F2RL1		G-protein coupled receptor		-1.41	0.00683	CAV1,CTGF,CTSD,CXCL1,CXCL2,CXCL8,CYR61,DUSP6,FAS,FOS,IRF8,LIF,MSC,VEGFA	795 (15)
lomustine		chemical drug	Inhibited	-2.138	0.00683	ANXA1,ANXA2,CD44,CLU,ELF3,GPNMB,GSTM3,LAMC2,LGALS3,MYC,S100A11,SLC34A2,TGIF1,TMSB10/TMSB4X
S100A9	-1.396	other	Inhibited	-2.605	0.00696	ADAMTS1,ADAMTS5,AKAP12,ALDH1A1,ALPL,BMF,C3,CALCB,CCND1,CXCL8,ENPP2,ENTPD2,FAS,FOSL1,FURIN,GJB2,GPRC5A,HEY2,LTBP1,MCF2L,NRG1,PHLDA1,PLAU,POSTN,PRSS12,S100A9,SLC6A12,SOCS3,VCAN	636 (18)
TAF4		transcription regulator	Activated	2.191	0.00719	CCND1,CDH1,CLDN1,CTGF,EHF,ETS1,GAS1,GAS5,GJB2,ID2,ITGA6,KLF4,KLF5,KRT16,MAP4K4,PPARGC1A,THBS1,VAV3
sphingosine-1-phosphate		chemical - endogenous mammalian	Inhibited	-3.776	0.00719	ANXA2,CCND1,CD44,CDH1,CTGF,CXCL2,CXCL8,ENPP2,ETS1,FAS,FN1,FOS,JUN,KCNH2,KLF5,MYD88,NRP2,THBS1	675 (18)
SCD	-0.819	enzyme		-0.962	0.00726	ABCA1,ACACA,ACADL,ACOX1,CEBPB,CPT1A,CXCL8,FASN,GPAM,HSPA5,PPARGC1A,SPTLC2,SREBF1	753 (22)
KDM1A	-0.376	enzyme		-0.751	0.00731	ARHGDIB,BARX2,CDH1,CDKN1A,CTNNB1,CXADR,DDR2,FASN,ID2,IL27RA,KRT18,KRT8,NCL,PSAT1,SCD,SFRP1,SREBF1,STEAP3,TM4SF1	991 (21)
mir-193		microRNA		1.488	0.00737	ACTN4,FAT1,INF2,MCL1,PLAU,SULF1,SYNPO,VEGFA
miR-26a-5p (and other miRNAs w/seed UCAAGUA)		mature microRNA	Activated	2.18	0.00737	CCNE1,CDK6,CDKN1A,CDKN2A,CHORDC1,EPHA2,MYC,TGFBR2	306 (7)
SP4		transcription regulator		-1.446	0.00737	BIRC5,CCND1,CDKN1A,HSPA5,KCNE1B,MAT2A,NFKB1,VEGFA	277 (7)
sterol		chemical - endogenous mammalian	Activated	2.258	0.00737	ACACA,ACLY,DBI,DHCR7,FASN,FDFT1,GPAM,LDLR	721 (12)
RTN4	-0.277	other		0.184	0.00764	AP2A2,APP,CFL1,INA,JUN,MBP,NQO1,RHOB,RTN4,VEGFA,YWHAG,YWHAQ	701 (14)
ROR2		kinase			0.00765	AURKA,AXIN2,BIRC5,BMP7,BOLA1,CCND1,CCNE1,CDC20,CDC25A,CDK5RAP1,CDKN1A,CDKN2B,CREG1,CTNNB1,MCM4,SFN	567 (11)
EFNA1		other		1.941	0.00787	CTGF,DCBLD2,DUSP6,EPHA2,FN1,FOSL1,ITGB6,KRT18,KRT4,PTHLH,SOX9,SUMO1,TRIM2,UBE2C	648 (19)
Secretase gamma		complex		-0.482	0.00788	APP,CDH1,HES1,HEY2,HEYL,KCNE1B,MYC,PTPRF,RORC	740 (18)
SOX17		transcription regulator		1.2	0.00788	AP2M1,AXIN2,CCND1,CDC42BPB,COL4A1,CTNNB1,FOS,LAMA1,VIT	774 (16)
PRMT5	-0.355	enzyme		0.447	0.00788	CCNE1,CDKN2A,CUL4A,FASN,GAS1,KLF4,MYC,NME1,SREBF1	628 (22)
CDC42		enzyme	Inhibited	-2.219	0.00788	CCND1,CCNE1,CTGF,DYRK1B,FOS,JUN,SOX9,STAT3,UBE2C	827 (17)
diclofenac		chemical drug		1.075	0.00788	APP,ATF6,CCND1,CDKN1A,FOS,GDF15,MYC,TMEM100,VEGFA	461 (14)
sodium orthovanadate		chemical reagent		0.301	0.00788	CCND1,CCNE1,CDKN1A,CXCL8,ERBB4,IL4R,MAP3K1,NFKBIA,UBE2V2	874 (20)
5-O-mycolyl-beta-araf-(1->2)-5-O-mycolyl-alpha-araf-(1->1')-glycerol		chemical - endogenous non-mammalian	Inhibited	-2.183	0.00791	ADAMTS5,CD44,CHST2,CXCL1,CXCL2,CXCL8,IFIT5,NAMPT,NFKB1,PCSK5,PDE4B,RND3,SDC4,SERPINE2,SLC7A11,SOCS3,TNFAIP3	521 (11)
FGF19		growth factor		0.97	0.00791	ACACA,ACLY,ALDH1A1,APOE,BIRC5,CCND1,CTNNB1,CTSE,CXCL2,FASN,FOS,LEPR,SCD,SCN1B,SLPI,SREBF1,THRSP	676 (19)
S100A8		other	Inhibited	-2.157	0.00793	ADAMTS1,ADAMTS5,AKAP12,ALDH1A1,ALPL,BMF,CALCB,CCND1,CXCL2,CXCL8,ENPP2,ENTPD2,FAS,FOSL1,FURIN,GJB2,GPRC5A,HEY2,LTBP1,MCF2L,NFKB1,NFKBIA,NRG1,PHLDA1,PLAU,POSTN,PRSS12,SLC6A12,SOCS3,VCAN	545 (16)
atorvastatin		chemical drug		-1.112	0.00795	ABCA1,ABCC3,APOE,CAV1,CD55,CD59,CTGF,CXCL8,CYR61,DHCR24,DHCR7,ELF3,ENG,F2R,FDFT1,FOS,GJA1,GPAM,HMGB1,HMGCS1,IDI1,JUN,LDLR,LIPG,MAP1LC3A,MVD,NR1H2,NSDHL,POSTN,RHEB,RHOB,SOD1,TM7SF2,VEGFA	733 (22)
GATA6		transcription regulator		0.303	0.00798	AQP5,ATP6V1H,BCAM,BMP5,BMPR2,CAV1,CDKN1A,CEBPG,COL4A1,DCBLD2,EMX2,ENGASE,ESRRB,FH,GRHL3,HES1,IRF8,KRT17,KRT7,LAMA1,LAMB2,LTBP1,MYC,NF2,PGK1,PPP1R14A,SCD,SEMA3C,SLPI,TGFB2,THRSP,TNNC1	910 (17)
MEN1		transcription regulator		0.637	0.00802	CCND1,CDH1,CDKN1A,CDKN2B,CTNNB1,FOS,GAS1,IRS2,RORC,TGFBR2	786 (23)
histone deacetylase		complex		-1.195	0.00802	CCND1,CDH1,CDKN2A,CYR61,ID2,NDRG2,PLAU,PPARGC1A,PRSS8,THBS1	888 (22)
SLC13A1		transporter	Activated	2.828	0.00807	ACLY,ACTG1,ALDH1A1,ARRDC2,CHD3,ELOVL6,GOLGB1,GPAM,GPC6,HSPA5,HSPA8,HSPB1,INSIG1,MAL,MVD,PBX1,SCD,TUBA1C
Alpha catenin		group		1.421	0.0081	ADAMTS1,ADAMTS5,AXIN2,BGN,COL6A1,COL6A2,CTSB,CTSV,CXCL2,DIAPH1,EGFL6,ENG,FSTL1,MYC,NFKBIA,NOV,PLAU,S100A9,SOCS3,TNC,TNFAIP3,ZYX	418 (13)
SEMA7A		transmembrane receptor		-1.912	0.00828	CTGF,CTSB,FN1,IL18,IL4R,NOV,SMAD6
GATA4		transcription regulator		-0.709	0.00828	ACACA,ADORA1,ANKRD1,ATP2A2,CDKN2B,CEBPG,CLDN1,CTGF,EMX2,EPHB1,EPHX1,FOS,GJA1,GRHL3,HES1,HSPA5,HSPB7,INHBB,IRF8,JUN,KRT17,KRT7,MYC,NF2,POSTN,S100A4,SGPL1,SOX9,TNNC1,TNNT2,TPM1	227 (7)
mir-33		microRNA		1.084	0.00828	ABCA1,ACACA,CDK6,CPT1A,HMGA2,IRS2,PPARGC1A	38 (3)
HSPA9	0.086	other		-0.128	0.00828	CDKN1A,HES1,MYC,NEDD9,PBX1,RPL7,SESN2	543 (15)
CETP		enzyme		-0.57	0.00828	APOE,HSPA5,LDLR,PDIA3,PDIA4,PLIN2,SREBF1	660 (22)
desipramine		chemical drug		-1.372	0.00828	ASAH1,CDKN1A,FGFBP1,FOS,KCNH2,NTF3,PDE4B	733 (14)
evodiamine		chemical - endogenous non-mammalian		0.378	0.00828	BIRC5,CCND1,CFLAR,CXCL8,CYP1A1,MCL1,MYC	760 (19)
9Z,11E-octadecadienoic acid		chemical - endogenous mammalian		0.029	0.00828	ACOX1,FADS1,FASN,LDLR,NFAT5,SREBF1,THBS1	400 (13)
sucrose		chemical - endogenous mammalian		0.202	0.00828	APOE,APP,DDAH1,FASN,FOS,NPR1,PDIA3	281 (7)
RXRB		ligand-dependent nuclear receptor			0.00833	ABCA1,ACOX1,ALDH1A1,CRYAB,CTSB,FASN,FGFR1,FLRT3,FSTL1,MBP,S100A4,SLC6A8,SREBF1,THRSP,VCAN	756 (16)
PTPN11		phosphatase		-0.921	0.00833	ABCA3,ATP2A2,CCND1,CCNG1,CDKN1A,CSF1,CXCL8,FASN,FOS,JUN,MCL1,NF1,PERP,SOCS3,TP53I11	732 (18)
ZNF217	-0.151	transcription regulator		1.706	0.00833	AGR2,CDKN2B,CREB5,GPRC5A,IGFBP3,KRT18,MYC,MYO1B,NMNAT2,NMU,PKP2,RGS20,SEMA3A,ST6GAL1,ZHX2
ELK4		transcription regulator			0.00857	CCT8,CDKN2A,FOS,FOSL1,NCOA7	276 (6)
RHOB	-0.198	enzyme		1.4	0.00857	CDKN1A,ITGB3,NFKB1,RHOB,TGFBR2	814 (18)
hormone		chemical drug	Inhibited	-2	0.00857	AGO2,DHCR24,MAD2L1,PTTG1,RAD21
8-bromo-cAMP		chemical reagent		-0.371	0.00858	ABCA1,ACOX1,APP,BMP7,CCND1,CD82,CEBPB,CLU,CTGF,CTSD,FAS,FOS,GJA1,INHBB,ITPR2,ITPR3,JUN,KRT8,LDLR,MAT2A,MYC,NQO1,PDE4B,PPARGC1A,RRM2,SYNPO,TGFB2,TSHR,VEGFA,VLDLR	712 (20)
Fgfr		group		-1	0.00885	BIRC5,FGFR1,FOS,HEY2,HSPA5,MCL1	694 (19)
AGPAT2		enzyme		1.698	0.00885	ACACA,CEBPB,ELOVL6,FASN,PLD3,SCD
RNF20		enzyme	Activated	2.236	0.00885	CDKN1A,FOS,FOSL2,MYC,PA2G4,RHOB
ARHGDIG		other		1.633	0.00885	ALCAM,ANXA1,DUSP6,JUP,MARCKS,NMU
MDM4	0.205	enzyme		0.496	0.00885	CCNE1,CDKN1A,HIPK2,KRT5,KRT8,LGALS3	658 (17)
ATP2A2	-0.075	transporter		0.816	0.00885	APP,ATP2B4,CCND1,DGAT2,FASN,SCD	470 (15)
ITGA6	0.274	transmembrane receptor		0.238	0.00885	BIRC5,CTNNB1,ENPP2,ITGA3,RPSA,VEGFA	925 (22)
BARX2	-0.966	transcription regulator	Inhibited	-2	0.00885	ANLN,DYNLL1,FGF12,HSPA9,L1CAM,NCAM1
diethylmaleate		chemical toxicant		1.709	0.00885	CDKN1A,NFKBIA,NQO1,SLC7A11,SREBF1,TNFAIP3	649 (13)
lisinopril		biologic drug		-0.128	0.00885	CAST,FOS,JUN,LDLR,S100A6,VEGFA	417 (11)
corticosterone		chemical - endogenous mammalian		0.874	0.00893	ACACA,ACOX1,ANXA1,APP,ATP1A1,ATP2B1,CAV1,CCND1,CDKN1A,CTGF,FASN,FKBP5,FOS,GPAM,HSPA5,JUN,MAOA,MTOR,MYC,PNPLA2,PPARGC1A,SFRP1	535 (19)
DCN		other		0.108	0.00893	BGN,CDH1,CDKN1A,CTGF,ENG,ERBB2,ITGAV,SDC1,SEMA3A,SMAD3,THBS1,VEGFA	751 (18)
chloroquine		chemical drug		1.751	0.00893	APP,ATP1A1,CTSD,CXCL8,GJA1,GRN,LIFR,RORC,SNCA,SOCS3,SQSTM1,TXN	728 (18)
hyaluronic acid		chemical - endogenous mammalian		-0.896	0.00903	BIRC5,CD44,COL6A2,CXCL2,CXCL8,ERBB2,FN1,FOS,JUN,MYD88,NFKB1,NFKBIA,NOG,PCNA,PLAU,PTHLH,REST,SOCS3,SOX9,TGFB2,TNFAIP3	747 (13)
NR1H2	0.264	ligand-dependent nuclear receptor		-1.044	0.00903	ABCA1,ABCA2,ACACA,ACOX1,APOE,C3,CDH1,ELOVL6,FASN,FDFT1,LDLR,LRP8,NFKBIA,PNPLA2,SCD,SREBF1,TSHR,VEGFA	446 (20)
triptolide		chemical drug		1.561	0.00903	BIRC5,CDH1,CDKN1A,CXCL1,CXCL8,ERBB2,FAS,JUN,MCL1,MKI67,MYC,NFKB1,PCNA,SOCS3	678 (15)
NPC2	0.24	transporter		0.707	0.00925	COX4I1,CREB5,CTSB,IL18,MAP1LC3A,PTGS1,SQSTM1,STAT3	463 (10)
NF1	0.168	other		0.841	0.00925	AXIN2,CCND1,CTNNB1,MDK,MYC,NCL,NPM1,RPL10A	862 (19)
carbohydrate		chemical - endogenous mammalian	Inhibited	-2.621	0.00925	ACACA,ACLY,CPT1A,ELOVL6,FASN,SCD,SREBF1,THRSP	274 (7)
vitamin K3		chemical drug	Inhibited	-2.767	0.00925	CFLAR,FAS,FOS,HSPA5,KLF6,MYC,NAMPT,PPRC1	768 (20)
deoxynivalenol		chemical toxicant		-0.548	0.00925	ATF6,CCNB1,CLDN1,CLDN3,COL9A2,CXCL8,HSPA5,PCNA	826 (18)
dichlorovinylcysteine		chemical toxicant		0.054	0.00925	AKR1A1,CCND1,CDK6,CDKN2A,ENO1,HSPA9,PRDX5,STIP1	470 (7)
IL1		group	Inhibited	-3.065	0.00959	ACACA,ADAMTS1,ADAMTS5,APOE,APP,C3,CD55,CD59,CDKN1A,CPT1A,CSF1,CTSB,CTSC,CXCL1,CXCL8,CYP1A1,ELF3,FAS,FN1,FOS,GJA1,HMGB1,IL4R,JUN,LAMB2,LDLR,LIF,LRP1,MAP2K3,MAP2K6,MYC,NCOA1,NRG1,NRP2,NTF3,PPARA,PPARGC1A,PTGS1,RORA,RORC,S100A9,SDC4,SOCS3,SOX9,SREBF1,TNC,TNFAIP3,UGCG,VCAN,VEGFA,XDH	775 (16)
PRKAA		group		1.664	0.00962	ACOX1,BIRC5,CDH1,CDKN1A,CLDN1,CPT1A,FASN,MCL1,PPARGC1A,SREBF1	816 (23)
TLR7/8		group		-0.853	0.00962	CA2,CFLAR,NFKBIA,NPR1,RGS20,RRP7A,SLC7A11,TNFAIP3,TRIB3,VDR	497 (9)
TEAD4		transcription regulator			0.00963	CTGF,CYR61,FGFR1,FGFR2,JUN,PLK2,TNNC1,TNNT2,VEGFA	508 (7)
TFDP1		transcription regulator		-1.192	0.00963	CCND1,CCNE1,CDK1,CDKN1A,CDKN2A,FGFR1,FGFR2,MYC,RANBP1	504 (14)
PIAS1		transcription regulator		0.563	0.00963	ACACA,CCND1,CDK1,CDKN1A,FASN,KLF5,MCL1,SCD,SREBF1	724 (20)
SU6656		chemical toxicant		1.254	0.00963	CCND1,CSF1,CTGF,KRT8,MYC,PHLDA1,SOCS3,VEGFA,ZFP36L1	550 (19)
ursolic acid		chemical drug		1.414	0.00973	AKR1B1,CCND1,CDKN1A,FASN,FOS,GDF15,HMGB1,MKI67,MYC,SARS,SLC38A2,SLC6A9,STAT3	824 (23)
MBD3		enzyme			0.00979	AES,APOE,AXIN1,CCND1,CD44,CDKN2A,CSNK2A1,CTNNB1,DVL1,FBXW4,FOSL1,MYC,SCD,SFRP1,VANGL2,WNT7A	781 (12)
ATP		chemical - endogenous mammalian		-1.752	0.0101	ADAMTS9,BIRC5,CALCB,CAPN1,CAPN2,CCND1,CDH1,CLDN1,CXCL2,CXCL8,DLG4,FOS,MBP,MYC,P2RY2,PLD2,SAT1,SREBF1,THBS1,TXN
SB-431542		chemical reagent	Activated	2.517	0.0101	BGN,CCND1,CD44,CDH1,CDKN2A,CTGF,FN1,FOS,GAL,GJA1,GJB2,ID2,ID3,KRT18,MYC,SMAD6,STAT3,TGFB2,TGIF1
bisindolylmaleimide I		chemical - kinase inhibitor		1.31	0.0101	CD44,CD55,CDKN1A,CLCF1,CLDN1,CLU,CTGF,CTNNB1,CXCL8,FN1,FOS,GDF15,HSP90AB1,HSPA5,MAT2A,NFKBIA,PCNA,PTTG1,TNNT2,VEGFA
inositol		chemical drug			0.0103	CD55,CD59,PAM
streptozocin		chemical drug		-0.666	0.0103	ACACA,ADIPOR1,ALDH3A2,ALPL,ATP1A1,CLU,COL4A1,CPT1A,CTGF,DNMT3A,DNMT3B,ELOVL6,FAS,FASN,FGFR4,FN1,FOS,GNAS,HSPG2,IRS2,LGALS3,LMNB1,MEF2D,NQO1,NTF3,OGA,PDPK1,PPARGC1A,SCD,SLC6A12,SLC7A2,SOD1,SREBF1,TNFRSF1A,VDAC1,VEGFA
aurapten		chemical - endogenous non-mammalian			0.0103	ACOX1,CPT1A,CXCL8
BMS-387032		chemical drug			0.0103	CCND1,MCL1,VEGFA
ZBED1		enzyme			0.0103	CHD3,RPL10A,RPS6
RNF187	0.372	enzyme			0.0103	CCND1,CDK1,JUN
GPR17		G-protein coupled receptor			0.0103	FOS,MBP,RAPGEF3
ACOT13		enzyme			0.0103	PCTP,PPARA,PPARGC1A
HYAL1		enzyme			0.0103	CCNB1,CDK1,FAS
Cathepsin		group			0.0103	CCND1,CCNE1,MKI67
Inflammasome (Nalp3, Asc, Casp1)		complex			0.0103	FAS,IL18,SCD
ZIC1		transcription regulator			0.0103	APOE,CCND1,WNT7A
PUF60		other			0.0103	MYC,XRCC5,XRCC6
LRP8	-0.328	transmembrane receptor			0.0103	ABCA1,CLU,GPX4
TYMS		enzyme			0.0103	CDKN1A,FAS,MYC
rigosertib		chemical drug			0.0103	CCND1,MCL1,MYC
RBM14	-0.122	transcription regulator			0.0103	CCND1,MYC,SOX6
UTRN	0.219	transmembrane receptor			0.0103	ACTG1,BMPR2,UTRN
PORCN	-0.484	enzyme			0.0103	BIRC5,CCND1,CTNNB1
DCX		other			0.0103	ACTN1,ACTN4,ACTR3
PPP2R2A	-0.16	phosphatase			0.0103	CLSPN,SAT1,SERPINE2
IL1A		cytokine	Inhibited	-3.571	0.0103	ADAMTS1,ADAMTS5,ALDH1A1,ALDH3A2,APP,CA2,CD44,CDKN1A,CSF1,CXCL1,CXCL2,CXCL8,CYP1A1,CYR61,FAS,FGFR1,FOS,HSPG2,IFNGR2,IGFBP5,IK,IL18,ITGAV,ITGB3,JUN,LDHA,LIF,MT2A,MYC,NFKB1,NFKBIA,P2RY6,PLAU,S100A9,TK1,TNFAIP3
TBP		transcription regulator			0.0103	ACTB,CDKN1A,FN1,FOS,GAPDH,LDLR,MANF,MYC,NF1,NFKBIA,RANBP1,RPL31,TNFAIP3,XDH
TDG		enzyme			0.0103	APEX1,MYC,RBP1
URI1		transcription regulator			0.0103	CCNB1,CDK1,FKBP5
SRSF6		other			0.0103	LMNA,TNC,VEGFA
CDC27		other			0.0103	CCNB1,CCND1,UBE2C
GNL2		enzyme			0.0103	CCNE1,CDKN1A,MYC
Hist1h1e		other			0.0103	AXIN2,GLI2,MYC
L-methionine		chemical - endogenous mammalian		-0.085	0.0104	AURKB,CCNB1,CDK1,CLU,CXCL2,EEF1A1,HSPA5,MAT2A,NF2,NFKBIA,PCK2,RHOB
miR-34a-5p (and other miRNAs w/seed GGCAGUG)		mature microRNA		1.276	0.0104	AXIN2,BIRC5,CCND1,CDC25A,CDK1,CDK6,CDKN1A,JAG1,KLF4,MYC,TRPS1,VEGFA
bendamustine		chemical drug	Activated	2	0.0105	AURKA,CCNB1,CDKN1A,MCL1
MSI2		other		0.954	0.0105	CDH1,CLDN3,FN1,SMAD3
AFF4	0.123	transcription regulator			0.0105	MAGOH,MYC,PTBP1,STC2
HUWE1		transcription regulator		0.955	0.0105	CDKN1A,CDKN2B,MUTYH,MYC
torin1		chemical reagent		-0.762	0.0105	CCND1,RPL32,RPS20,RPS6
PRRX1		transcription regulator		-0.9	0.0105	FOS,LPP,SOX9,TNC
BANP		other			0.0105	CCND1,CDH1,CDKN1A,STAT3
PSMB9		peptidase			0.0105	NFKB1,NFKBIA,RPS3,TNFAIP3
FGF3		growth factor			0.0105	CDH1,CTNNB1,KRT5,PLAU
ZIC2		transcription regulator			0.0105	APOE,AXIN2,CCND1,WNT7A
ATG16L1		enzyme	Activated	2	0.0105	CXCL2,IL18,NFKBIA,SQSTM1
salinomycin		chemical - endogenous non-mammalian		1	0.0105	CCND1,FN1,MCL1,SQSTM1
CCND2		other			0.0105	CCND1,CCNE1,CDKN2A,VEGFA
ING4	0.244	transcription regulator		0.152	0.0105	CDKN1A,MYC,NFKBIA,NFKBIB
KIF3A		enzyme			0.0105	CDKN1A,CTNNB1,MYC,VEGFA
SLC2A1		transporter		-1.067	0.0105	ACACA,FN1,PPARA,SLC1A5
RPL11	0.156	other		1.927	0.0105	CDKN1A,HMGA2,MYC,NCL
BRMS1		enzyme			0.0105	GJA1,GJB2,ING4,PLAU
asbestos		chemical toxicant		-1.091	0.0105	CDKN2A,CXCL8,FOSL1,JUN
sulindac sulfone		chemical - endogenous mammalian		0	0.0105	CTNNB1,NQO1,PRKG1,SAT1
1,1-bis(3'-indolyl)-1-(4-trifluoromethyl-phenyl)methane		chemical reagent		0.159	0.0105	CAV1,CDKN1A,GDF15,KRT18
BQ 123		chemical drug		0.689	0.0105	CTGF,CXCL2,GJA1,VEGFA
D-thioctic acid		chemical - endogenous mammalian		0	0.0105	CPT1A,PPARA,PPARGC1A,TFAM
Ikb		group		-0.937	0.0106	BLVRA,CCNB1,CCND1,HSPA5,MAT2A,NFKB1,TNFAIP3
oleoyl-estrone		chemical drug		0.97	0.0106	ACACA,FASN,G6PD,KCNE1B,LDLR,PRMT1,PSMC2
BMPR2	0.181	kinase		-1.067	0.0106	CTNNB1,CXCL8,EFNB1,FN1,ID2,JAG2,SEMA3C
MAP3K3		kinase	Inhibited	-2.2	0.0106	CXCL8,FOS,JUN,POSTN,PSME3,TGFB2,TNFAIP3
ATG5		other		0.6	0.0106	APP,BMF,HSPA5,IRF3,PDIA3,RTN4,SQSTM1
IL17A		cytokine	Inhibited	-2.585	0.0106	ACTB,BIRC5,BTC,C3,CCND1,CEBPB,COTL1,CTGF,CX3CL1,CXCL1,CXCL2,CXCL8,CYR61,CYTH3,FAS,FOS,FOSL1,ITPR2,JAG1,JUN,KRT17,LIF,MAP2K3,MAP3K1,MYC,PLAU,PPARA,S100A9,SOCS3,SREBF1,STAT3,TGFBR2,TNC,TNFAIP3,TNNC1,VEGFA,YWHAG
SAFB2		other		1.134	0.0106	CHD3,EIF4B,FOS,HLA-C,JUN,L1CAM,MLLT3
EGR2		transcription regulator		-1.843	0.0106	ASS1,CALCB,CAST,CBLB,CDH6,CDKN1A,DHCR7,EIF5B,ELOA,ERBB2,FOS,GOLGB1,HSPA5,ID2,IL6R,JUN,MBP,NCL,NXPH4,PTHLH,RALGAPA1,SCD,SLC12A2,SOCS3,TFRC,VEGFA
UPF1	-0.114	enzyme		1.309	0.0106	CD164,CDH1,HMGA2,IQGAP1,LMNB1,SMG1,UPF2
SIX5		transcription regulator		-0.055	0.0106	ATP1A1,COL9A2,IGFBP5,KRT18,MDFI,SIM1,SIX4
TRPV4		ion channel		-1.97	0.0106	AQP5,CXCL2,FAS,FOS,PPARGC1A,SOCS3,THBS1
AZGP1		transporter		0.388	0.0106	CCND1,CDH1,CEBPB,DSP,KRT19,MTOR,MYC
MDM2		transcription regulator		-0.608	0.0107	BIRC5,CCND1,CDKN1A,CDKN2A,CLIP3,CXCL8,DDX5,ETS1,FCGRT,HIPK2,INHBB,MDM4,RPL23,SFN,THBS1
salicylic acid		chemical drug		1.005	0.011	BGN,CDK1,CFLAR,CSF1,CTGF,CXCL8,EIF3A,FKBP5,GDF15,MCL1,PTGS1
hydrocortisone		chemical - endogenous mammalian		0.524	0.0113	BMPR2,CCND1,CCNE1,CDK1,CEBPB,CTGF,CXCL8,DDX17,EZR,FAS,FGF9,FN1,GNAS,H6PD,IGFBP3,IGFBP5,NFKBIA,PRLR,PTGS1,SFRP1,STC2,TLE2,TNFAIP3,TP53I11
Npm		group			0.0114	CDKN1A,RPL3
isopropyl thiogalactoside		chemical reagent			0.0114	CCND1,CDKN2A
WDR82	-0.148	other			0.0114	CDKN1A,WDR82
ZK 230211		chemical drug			0.0114	CCND1,MYC
Mitochondrial complex 1		complex			0.0114	MAOA,PPARGC1A
CDKN2B-AS1		other			0.0114	CDKN2A,CDKN2B
RBM17		other			0.0114	ERBB2,FN1
REM2		enzyme			0.0114	CCND1,CDKN2A
RPRD1B		other			0.0114	CCND1,MYC
EPN3		other			0.0114	EHD1,EHD2
Laminin (complex)		complex		1.621	0.0114	APP,CCND1,FN1,ID2,ITGA6,PLAU,PTPRF,RPSA,SDC4,TGFB2
BATF2		other			0.0114	CYR61,JUN
VENTX		transcription regulator			0.0114	CCND1,CDKN2A
ZNF385B		other			0.0114	FAS,PERP
HSD17B13		enzyme			0.0114	FASN,SREBF1
PACS2		other			0.0114	HLA-C,HSPA5
ETS-ELK1		complex			0.0114	CCND1,CDKN2A
CTNNβ-LEF1		complex			0.0114	CCND1,MYC
EIF4F		complex			0.0114	MCL1,MYC
OMG		G-protein coupled receptor			0.0114	FOS,MYC
TNKS2		enzyme			0.0114	AXIN1,AXIN2
SH3GLB1		enzyme			0.0114	MCL1,SQSTM1
GPC3		other			0.0114	CCND1,MYC
EP400		other	Inhibited	-2.781	0.0114	CCNF,CDC20,CDC25A,CDKN1A,CDKN2A,H2AFZ,MCM4,PCNA,RCC1,UHRF1
DAPK3		kinase			0.0114	BIRC5,CCND1
APBA1		transporter			0.0114	APP,LRP8
PTPA		phosphatase			0.0114	MYC,VCP
MCM2	-0.145	enzyme			0.0114	LMNB2,MCM4
NMB		other			0.0114	FOS,JUN
CNBP	-0.142	transcription regulator			0.0114	MYC,RPS6
ELP3		enzyme			0.0114	DEK,SOX9
lynestrenol		chemical drug			0.0114	ABCA1,APOE
NID1		other			0.0114	NID2,PTPRF
CENPX	-0.25	other			0.0114	CENPX,MYC
RPL15	0.2	other			0.0114	HMGA2,MYC
IDE		peptidase			0.0114	APP,SNCA
MCM4	-0.354	enzyme			0.0114	LMNB2,MCM4
NASP	-0.122	other			0.0114	CCND1,CDKN1A
MCM3		enzyme			0.0114	LMNB2,MCM4
MUC16		other			0.0114	CCNB1,CFLAR
HES7		transcription regulator			0.0114	HES1,HEY2
ORC1	-0.352	other			0.0114	LMNB2,MCM4
HOXC6		transcription regulator		0	0.0114	BMP7,CNTN1,COL23A1,ERRFI1,FGFR2,IGFBP3,MEGF10,PAK1,PDE4DIP,SIPA1L1
GRN510		chemical reagent			0.0114	CDKN1A,CDKN2A
DPH1		other			0.0114	CCND1,EEF2
PDIA6	-0.128	enzyme			0.0114	HSP90B1,HSPA5
ADAMTS5	-0.318	peptidase			0.0114	BGN,VCAN
FRAT1		other			0.0114	CTNNB1,JUN
troxerutin		chemical drug			0.0114	CDK1,CEBPB
PPP2R5A		phosphatase			0.0114	CTNNB1,MYC
RAMAC		other			0.0114	MYC,RUVBL1
SNRPE	-0.192	other			0.0114	MAP1LC3A,MTOR
sorafenib derivative SC-1		chemical reagent			0.0114	CCND1,MCL1
BAI		chemical - kinase inhibitor			0.0114	CFLAR,MCL1
bavachalcone		chemical reagent			0.0114	CDKN2A,RORA
hydroxyl radical		chemical toxicant			0.0114	CAV1,KLF4
neocuproine		chemical reagent			0.0114	CXCL1,VEGFA
thiamine		chemical - endogenous mammalian			0.0114	AKR1B1,TKT
N(6)-carboxymethyl-L-lysine		chemical - endogenous mammalian			0.0114	CTGF,FN1
MAPK11		kinase		-1.369	0.0115	CALR,CAV1,FAS,FOS,NPR1,PPARGC1A,PRDX1,VDR
UPF2	-0.251	other		1.463	0.0115	BMP5,CAMK2N1,CLU,CYFIP2,DSP,NEO1,TNFAIP3,TSPAN12
CXCL12		cytokine		-1.976	0.0115	CA2,CCND1,CD44,CD82,CDH1,CPSF1,CTNNB1,CX3CL1,CXCL8,DOCK9,ERBB2,EXOSC6,FAS,FN1,FOS,HNRNPD,IFNGR2,IRF3,ITGB3,JUN,LOXL2,MARCKS,MYC,NUMA1,PLAU,RANGAP1,RBM14,SOCS3,STRAP,THBS1,TNNC1,XRCC5
MLXIPL		transcription regulator	Inhibited	-2.59	0.0115	ACACA,ACLY,CPT1A,ELOVL6,FASN,PPARA,SCD,THRSP
NCOA4	0.131	transcription regulator		-0.113	0.0115	AKR1B1,ALDH7A1,CDH1,CLDN3,CTGF,EHF,FGFR2,JAG1
CRNDE		other		-1.108	0.0116	CDKN1A,DUSP10,DUSP5,DUSP6,EPHA2,FOXO4,STK3,TIAM1,VEGFA
ADIPOQ		other		0.841	0.0116	ACACA,ACLY,ACOX1,ADIPOR1,BIRC5,CCND1,CDKN1A,CDKN2A,CTGF,CXCL1,CXCL8,FASN,FN1,FOS,IL4R,LDLR,LEPR,NFKBIA,PCNA,PPARA,PPARGC1A,PRDX5,PRKAA2,SCD,SOCS3,SREBF1,TNFAIP3,TSC2
PKM		kinase	Inhibited	-2.514	0.0116	ACLY,CCND1,CDH1,ENO1,IL18,LDHA,MYC,SDC2,STAT3
GTF2B		transcription regulator			0.0116	ACTB,CDKN1A,GAPDH,HPRT1,IRF3,NFKBIA,PRLR,RBBP8,TNFAIP3
THBS1	-0.435	other		-0.461	0.0116	COL4A1,CTGF,FN1,LRP1,PARP1,PLAU,TGFB2,THBS1,VEGFA
acetaminophen		chemical drug	Inhibited	-3.147	0.0116	ABCC3,ABCC5,ACTB,ACTG1,APEX1,CAST,CCND1,CCNG1,CDKN1A,CSNK2A1,CTSV,CXCL2,FAS,HMGCS1,HSPA5,IFRD1,IGFBP3,IL18,JUN,MCL1,MYC,NDRG2,NQO1,PCNA,PRDX1,SOCS3,TUBA1A,TXN,VEGFA,YWHAZ
E. coli B5 lipopolysaccharide		chemical - endogenous non-mammalian	Inhibited	-3.703	0.0118	ADAMTS1,CCND1,CD44,CDK6,CDKN1A,CX3CL1,CXCL2,CXCL8,DBI,EEF1A1,ERRFI1,FASN,FOS,GNPNAT1,IL18,IL6R,INHBB,LDLR,LIF,MAT2A,MYD88,NFKBIA,PDE4B,PHLDA1,PPARGC1A,PPIA,PSMA5,RDX,RHOB,SDC1,SELENBP1,SOCS3,SOD1,STAT3,TGFB2,TGFBR2,TGIF1,THBS1,TNFAIP3,VEGFA
trastuzumab		biologic drug		0.01	0.0118	CCND1,CCNE1,CEBPB,CXCL8,ERBB2,MYC
Histone h3		group			0.0118	ADAM10,ADRA1B,AKAP12,AQP5,ARHGEF17,BIRC5,CAV1,CCNB1,CCND1,CCNE1,CDH1,CDKN1A,CDKN2A,CDKN2B,CFLAR,COL4A6,CTNNA1,CTNNB1,CXCL8,DBF4,DUSP10,EPHB3,FASN,FGFR1,FGFR2,FKBP5,FOS,G6PD,GAPDH,HES1,ID2,IFI6,IFITM3,IGFBP3,IL6R,JUN,L1CAM,MAD2L1,MAGED2,MCM2,MCM4,MCM5,NFKBIA,NOG,PCNA,PRLR,PROS1,RGS10,RPL10A,RPS6,RSL1D1,S100A9,SCD,SFRP1,SOCS3,SREBF1,SYNE2,TACC2,TFAM,TGFBR2,TNFAIP3,TPM3,VEGFA,WDR1,WLS
MAPK8IP1		other		1.032	0.0118	APP,CCND1,FOS,JUN,PLAU,SNCA
PTP4A3		phosphatase		-0.054	0.0118	CDH1,FN1,HSP90AA1,ITGB3,JUP,MYC
MPZ		other			0.0118	FDFT1,HMGCS1,HSPA5,ID2,MVD,SOX4
mir-148		microRNA		1.397	0.0118	ABCA1,ALCAM,DNMT1,DNMT3B,LDLR,MMP15
miR-486-5p (and other miRNAs w/seed CCUGUAC)		mature microRNA		0.896	0.0118	DCBLD2,EMP1,SLC4A8,TOB1,TWF1,WDFY3
RAE1	-0.142	other		0.896	0.0118	CDKN1A,CDKN2A,IER5,RNF146,SIX4,SOX4
ACTB	-0.213	other		-0.937	0.0118	ACTG1,AURKA,AURKB,IFI6,LIMK2,RACGAP1
PTK2		kinase		-1.891	0.012	CCND1,CDKN1A,CYR61,DSP,FN1,FOS,KRT18,KRT8,LDLR,LPP,THBS1,TNC
FGF10		growth factor		-0.785	0.012	AHNAK,ANXA1,ANXA2,CEBPB,CTSB,FGFR2,LDLR,LMO7,PERP,S100A6,SCD,SOX9
HOXA9		transcription regulator		1.108	0.0121	ADGRG1,ALDH1A1,CDC37,CDH1,CDKN2A,DLGAP5,EPS8,FCGRT,GLRX3,HIGD1A,HNRNPU,ID2,INPPL1,JUN,KRT18,LAT2,MED13,MYC,PRRC2C,RAP1B,RDX,RPL27A,RPL37A,SDC4,SOX4,TACC1,TPR,WSB1,YWHAG
PTTG1	-0.248	transcription regulator		0.053	0.0121	APEX1,CCNB1,CCND1,CD44,CDH1,CDKN1A,FEN1,MYC,POLE,RAD18,REV3L,SUMO1,UNG,VEGFA,XRCC6
NFkB (family)		group		-0.762	0.0122	CCND1,CFLAR,CXCL8,NCAM1,TNFAIP3
Ptprd		phosphatase		0.447	0.0122	BIRC5,CDK1,CDKN1A,IGFBP5,MYC
SURF1		enzyme		-0.555	0.0122	COX4I1,PPARA,PPARGC1A,TFAM,VDAC1
IDH2		enzyme			0.0122	CDH1,CLDN3,FN1,RAB25,TGFB2
XRCC6	-0.178	enzyme			0.0122	APOE,FKBP5,HSPA4,NFKB1,SLC38A2
mir-196		microRNA	Activated	2.2	0.0122	ANXA1,FOS,HMGA2,KRT5,S100A9
RALA		enzyme		-0.391	0.0122	CDH1,CDKN1A,CTNNB1,FOXO4,PLAU
asiatic acid		chemical reagent		1.131	0.0122	CCNB1,CDK1,CDKN1A,FAS,PPARGC1A
pyrimidin-2-one beta-ribofuranoside		chemical reagent			0.0122	CDKN1A,CDKN2A,DNMT1,HSPA5,SQSTM1
growth factor		group			0.0122	APP,CLU,FGFR1,FOS,MYC
Cd2+		chemical toxicant			0.0122	CCND1,DDAH1,FOS,MYC,SOD1
TRAF2	-0.256	enzyme	Inhibited	-2.466	0.0124	AURKA,AURKB,CCNB1,CDK1,CDKN2A,CFLAR,CR2,CXCL8,FAS,NFKB1,PPARGC1A,PPFIBP2,RIPK1,TK1,TNFAIP3,TRAF2
GFI1		transcription regulator		1.493	0.0124	CDKN1A,CFLAR,CSF1,CXCL8,F2R,GJA1,HPRT1,HSP90AB1,ID2,IL6R,JUN,MYC,NFKB1,NFKBIA,RIPK1,SMAD3,TNFRSF1A,TRAF2,VDR
IRF4		transcription regulator		1.377	0.0125	ALPL,CCNB1,CDK1,CDK6,CDKN2A,CFLAR,DBI,EZR,GALNT2,HSPA8,IKZF2,MANF,MYC,PCNA,PPIB,PTMA,RAC1,RHOB,RORA,RORC,RPL6,SMARCA4,TK1,TRIM65,YWHAH,ZFP36L1
bezafibrate		chemical drug		0.07	0.0125	ACADL,ACOX1,APEX1,APOE,CCNB1,COX4I1,DBI,FASN,HADHA,HSPA5,INSIG1,LGALS3,NPC2,PANK1,PCNA,PPARA,PPARGC1A,SCD
EGLN1		enzyme		1.364	0.0128	ADAMTS5,AURKA,CDKN2B,EGLN3,EPAS1,MYC,PGK1,PRLR,SDC4,SOX9,TGFB2,TGFBR2,VEGFA
RETN		other	Inhibited	-2.349	0.0128	ACACA,CTGF,CX3CL1,FASN,FOS,FURIN,LDLR,SCD,SOCS3,SREBF1,STAT3
MAPK7		kinase	Inhibited	-2.52	0.0128	ADAMTS1,CCND1,CXCL2,CXCL8,JUN,KLF4,MCL1,MEF2D,NOV,NQO1,VEGFA
vorinostat		chemical drug		0.721	0.0129	ADAMTS1,ATP2B4,AURKA,B3GALT1,BIRC5,BMF,CCNB1,CCND1,CDH1,CDK1,CDKN1A,CDKN2A,CFLAR,CLU,CTSD,CYP1A1,DFFA,ERBB2,FAS,FIS1,GRN,HDAC7,HSPA5,JUN,MCL1,MFGE8,MKI67,MYC,NFKBIA,SEMA3A,SOCS3,TNFRSF1A,TRAF2,TXN
GSK3B		kinase		1.511	0.0132	APP,ATP2A2,BIRC5,CCND1,CD82,CDKN1A,CFLAR,CTNNB1,CTNND2,CXCL8,DNMT3A,FOS,IRS2,KIF3B,MCL1,MYC,NCOA1,RAC1,SQSTM1,SREBF1,TNNC1
FANCC		other			0.0133	AXIN2,CDK1,FGFR1,FHL2,FZD6,GDF15,GSAP,HES1,HSPA4,IGFBP3,JAG1,MYOF,RND3,SFRP1
calpain		complex		0.022	0.0134	APP,CCND1,CTNNB1,CUL9,GJA1,HSPA5,NFKBIA
NCOR-LXR-Oxysterol-RXR-9 cis RA		complex		-1.195	0.0134	ABCA1,ACACA,APOE,FASN,FDFT1,SCD,SREBF1
thyroid hormone receptor		group			0.0134	ABCA1,ACOX1,CPT1A,FOS,KRT17,MYC,TK1
BTG2		transcription regulator		1.016	0.0134	CCND1,CCNE1,CXCL1,DIAPH1,NCAM1,NQO1,SOD1
BAG1		other		-0.64	0.0134	CCND1,CDKN1A,FKBP5,FOS,JUN,MT2A,PLAU
PCYT1A		enzyme		-1.054	0.0134	ABCA1,CXCL2,FGFR1,GSN,KLF4,SCD,SIX4
arotinoid acid		chemical toxicant		-0.839	0.0134	ABCA1,CDKN1A,FOS,PTHLH,SCD,SOX9,TK1
UCN-01		chemical drug		1.739	0.0134	CCND1,CDC25A,CDKN1A,CXCL8,MCL1,RHOB,RRM2
mir-133		microRNA		1.74	0.0135	CCNB1,CTGF,DNMT1,FN1,ITPR2,KCNH2,LASP1,TNNT2,TRPS1,VCAN
IFI16		transcription regulator		-0.307	0.0137	CCND1,CD81,CDC25A,CDKN1A,CDKN2A,CXCL8,CYP1A1,DDX58,ID2,KPNA1,LDLR,MTHFD2,NFKBIA,PCNA,SOD1
captopril		chemical drug		-1.381	0.0137	ANXA1,BGN,BIRC5,CD44,CLU,GAS5,GSTM3,LAMC2,LGALS3,MAOA,POSTN,S100A11,SLC34A2,TGFB2,TMSB10/TMSB4X
okadaic acid		chemical toxicant	Inhibited	-2.053	0.0139	ANXA1,APP,CCND1,CDK1,CTGF,CXCL2,CXCL8,FOS,FOSL2,JUN,KLF4,MCL1,MYC,SQSTM1,SRSF3,THRSP,TK1
ELF3	-0.486	transcription regulator		-1.058	0.014	EHF,ELF3,ERBB2,FN1,KRT4,KRT8,NFKB1,TGFBR2
caspase		group		-1.091	0.014	APP,CCND1,CCNE1,CDK1,CDK6,CDKN1A,MCL1,THBS1
IFRD1	0.195	other		1.463	0.014	CTGF,DGAT2,MYC,PPIA,PTTG1,RPL22,RPL39,TK1
PBX1	0.157	transcription regulator		-0.365	0.014	CDH1,CDKN1A,CDKN2B,HOXA3,PLAU,SOX3,STAT3,VCP
CITED2	-0.312	transcription regulator	Activated	2.097	0.014	ACOX1,CDKN2A,CDKN2B,CXCL1,CXCL8,PGK1,TNFAIP3,VEGFA
CDK2		kinase		-1.463	0.014	CCNE1,CDC25A,CDKN1A,CDKN2A,FOS,MT2A,MYC,PCNA,TNFAIP3
linsidomine		chemical drug		-0.342	0.014	ANXA2,AQP5,CDKN2A,ETV4,HPRT1,MYC,SLC23A2,VEGFA
lenalidomide		chemical drug		0.584	0.0144	ACTG1,AGPS,CAPN1,CCND1,CEBPB,CTNNB1,CTTNBP2,DFFA,DVL1,ELF3,ENO1,GNPNAT1,HIPK2,HIST1H2BG,LRP1,MTAP,PCBP2,PLOD2,PNP,PPP2R1B,PTPRM,RAD18,RFC3,SEL1L,SETD7,SLC7A2,UTRN,WDFY3,WNT11,YWHAZ
KLF3		transcription regulator	Activated	2.309	0.0146	AHNAK,ALDH3B1,APOE,APRT,BOLA1,C11orf24,CARHSP1,CCT3,CD55,CENPT,CIRBP,CTNNA1,CTSC,DFFA,DIAPH1,EIF5A,EMID1,EPRS,FCGRT,FOS,FRY,GPSM1,HDAC11,HIST1H2AC,HM13,HNRNPDL,HNRNPF,HPS1,KCNK6,MRPL3,MSN,NSUN2,OGFRL1,PDLIM1,PPM1G,PSMB2,RUVBL1,SDC1,SMAD3,SPTB,SV2A,TMPO,TPM3,TRIP10,TUBA1A,UGCG,VEGFB,WDR11,WSB1
GNA14		enzyme			0.0151	ADAMTS1,AKAP12,ANKRD1,CX3CL1,CXCL8,DUSP5,KCNK6,KLF6,LIF,NPR3,PHLDA1,SELENBP1,XDH,ZFP36L1
DICER1	-0.131	enzyme		1.806	0.0152	AGO2,ARID3A,CCND1,CCNG1,CD44,CDH1,CDKN1A,CDKN2A,CDKN2B,CHD7,COL18A1,CXCL8,CYR61,DHCR24,DHRS2,DLG4,ENG,ERBB2,FOS,HES1,ID3,IRF8,ITGA6,ITGAV,JUN,LIPG,LPAR3,MT2A,MTOR,MYC,PANK3,PLAU,PROS1,RAD23A,RANGAP1,RBM38,RGCC,SEMA3C,SLC40A1,SOCS3,SYNPO,THBS1,TM4SF1
peoniflorin		chemical drug		-0.721	0.0153	DDAH1,ENO1,GLO1,PDIA3,SNCA,UBE2N
SP100		transcription regulator			0.0153	AXIN1,CDKN1A,CTGF,FOS,HSPA8,PLAU
GDF15	0.839	growth factor		1.196	0.0153	CCND1,CDKN1A,GDF15,LTBP1,PLAU,RND3
miR-31-5p (and other miRNAs w/seed GGCAAGA)		mature microRNA	Activated	2.437	0.0153	CDKN2A,CXCL1,CXCL8,KRT16,KRT17,PPP2R2A
miR-23a-3p (and other miRNAs w/seed UCACAUU)		mature microRNA	Activated	2.417	0.0153	HES1,IL6R,LMNB1,PLAU,SMAD3,TRPS1
mir-486		microRNA		0.816	0.0153	DCBLD2,EMP1,SLC4A8,TOB1,TWF1,WDFY3
RPS6KA5		kinase	Inhibited	-2.395	0.0153	CDKN2A,CDKN2B,FOS,FOSL1,JUN,MYC
TFF3		other		0.602	0.0153	CD55,CDH1,CLDN1,CTNNB1,FOS,NEAT1
TET2		enzyme		-0.655	0.0154	AHNAK,ANXA2,CA8,CBR1,ESRRB,FAM129A,FAM129B,FN1,FOSL2,HS6ST1,IFITM3,P2RY2,PLS3,PXDC1,RND3,RPS6KA2,SEC14L1,SLC16A12,SLC4A11,SLC6A8,SORL1,TRIB2
reactive oxygen species		chemical toxicant		-1.604	0.0154	ADAM10,ADAM9,APEX1,CDKN1A,CTGF,CXCL8,ERBB2,ETS1,FAS,HSPA5,ITGB3,JUN,KLF6,LAMA1,MCL1,MYC,NFKB1,PHB,PPP2R2A,PRDX5,TNFAIP3,VEGFA
allopurinol		chemical drug	Inhibited	-2	0.0155	ADAMTS1,ANXA1,ANXA2,CD44,CLU,ELF3,GAS5,GPNMB,GSTM3,LAMC2,LGALS3,MYC,S100A11,SLC34A2,TGIF1,TMSB10/TMSB4X
MECP2	0.234	transcription regulator		-0.333	0.0159	ACTB,ANXA1,APOE,CDH1,CDKN2A,CDKN2B,ENPP4,FKBP5,HSPA5,IGFBP3,INA,LMNA,MBP,MYC,RAB39B,REST,S100A4,TFPI2,UNC5C,VEGFA,YWHAZ
ZAP70		kinase		-1.236	0.0159	ANXA1,COL4A5,DNASE1L2,FKBP5,HSP90AA1,NASP,PLEC,QPCT,SCD,SEC14L1,SLC23A2,SNRNP70
azoxymethane		chemical toxicant	Inhibited	-2.005	0.0159	CCND1,CDKN1A,CTNNB1,IGFBP3,IL18,MSH2,MYC,PARP1,PCNA,STAT3
oxaliplatin		chemical drug		0.283	0.0159	ANXA2,BIRC5,CDH1,CDKN1A,CFLAR,FAS,GDF15,NCSTN,SAT1,SQSTM1,STAT3,TMSB10/TMSB4X
L-threonine		chemical - endogenous mammalian		-1.285	0.0161	CCND1,CCNE1,EIF2S1,MYC
glucocorticoid		chemical drug		0.404	0.0161	ANXA1,CD44,CD74,CDKN1A,CEBPB,CLU,CR2,CSF1,CTGF,CXCL1,CXCL2,CXCL8,FAS,FASN,FN1,G6PD,GOT1,GPX3,GRN,IGFBP3,IL18,IL6R,IRF8,KRT17,KRT5,LAT2,MAOA,MT2A,MYC,NFKBIA,PER3,PPARA,PPARGC1A,PTHLH,RRM2B,SLPI,SOCS3,TACR1,TBC1D15,TGFB2,TK1,TNFRSF1A,VDR,VEGFA
PARP		group			0.0161	APOE,CDH1,CDKN1A,CDKN2A
DPY30		enzyme			0.0161	CDKN1A,CDKN2A,CDKN2B,ID3
TRPM8		ion channel		-0.927	0.0161	CALCB,CIRBP,GPX4,SOD1
CNGA3		ion channel		1	0.0161	CAPN1,CAPN2,EIF2A,HSPA5
RLIM		enzyme		-1	0.0161	CDKN1A,CDKN2B,CTGF,FN1
miR-346 (and other miRNAs w/seed GUCUGCC)		mature microRNA		1	0.0161	AGO2,CFLAR,LIF,NRIP1
RANBP9		other		-0.849	0.0161	DBN1,DLG4,FOS,JUN
Igkv1-117		other			0.0161	CDKN1A,FOSL2,JUN,MYC
TP53BP2		other			0.0161	CDH1,CTGF,CTNNB1,FAS
PCBP2	0.126	other			0.0161	CTGF,CYR61,HNRNPD,MYC
alpha-santalol		chemical reagent		1.987	0.0161	CCNB1,CDC25B,CDK1,CDKN1A
MAPKAPK3		kinase		0	0.0161	CDKN2A,HSPA5,HSPB1,IRF3
IREB2		translation regulator		-1.98	0.0161	ACO2,APP,FTL,TFRC
Sik1		kinase		1.977	0.0161	ACACA,FASN,SREBF1,THRSP
WNT3		other		0	0.0161	CDKN1A,CTNNB1,ITGA6,POSTN
CYBA		enzyme		0	0.0161	CDKN1A,EPAS1,FN1,VEGFA
bosutinib		chemical drug	Activated	2	0.0161	CCNB1,CCND1,CCNE1,CDK6
calmidazolium		chemical drug		1	0.0161	FN1,FOS,NCAM1,SOX9
2-hydroxy-1-naphthylaldehyde isonicotinoyl hydrazone		chemical reagent		1	0.0161	CCNB1,CCND1,CCNE1,CDKN1A
BQ-788		chemical drug		1.067	0.0161	CDH1,CTNNB1,CXCL2,LAMA1
sphingomyelin		chemical - endogenous mammalian	Activated	2	0.0161	ELOVL6,FASN,SCD,SREBF1
tridecanoic acid		chemical - endogenous mammalian		-1	0.0161	CD59,DUSP5,KLF4,TNC
nitrofen		chemical toxicant		0.333	0.0166	ENO1,EPAS1,FGFR1,FGFR2,ITGA6,PLD3,RTN4,TGFBR2,VEGFA
LEF1		transcription regulator		-1.956	0.0166	AXIN2,BIRC5,CCND1,CD44,CDH1,CDKN1A,CDKN2A,FAS,FN1,MYC,NCAM1,NRCAM,SOX9
APR-246		chemical drug			0.0166	AKAP9,CARD10,CD81,GJA1,LIMK2,MCL1,RANGAP1,SLC7A5,YWHAG
MED13	0.129	transcription regulator		1.89	0.0166	AACS,ACACA,CLSTN3,ELOVL6,ENO1,FASN,SCD,THRSP,TKT
STUB1		enzyme		-0.236	0.0166	BIRC5,CDK1,CDKN1A,ERBB2,FBL,PCNA,RIPK1,SNCA,VEGFA
NR1D1		ligand-dependent nuclear receptor	Inhibited	-2.236	0.0166	ACACA,ACLY,CTSV,FADS2,FASN,FOS,NAMPT,NUPR1,RORC
mevalonic acid		chemical - endogenous mammalian		-0.728	0.0166	ABCA1,CD55,FASN,LDLR,PPARA,RORC,SMAD3,SREBF1,VEGFA
temozolomide		chemical drug		0.328	0.0166	CDKN1A,CDKN2A,CFLAR,CXCL8,FAS,ITGAV,ITGB3,NFKBIA,RAP1B
PPARα-RXRα		complex		-0.447	0.0167	ABCA1,ACADL,ACOX1,AP2A2,NFKBIA
selumetinib		chemical drug		1.387	0.0167	BIRC5,CCND1,CDKN1A,DDX21,JUN
SELENOS		other		0.6	0.0167	ATF6,CAV1,CEBPB,FASN,HSPA5
PADI2	0.618	enzyme		-0.555	0.0167	ADAMTS9,CXCL2,CXCL8,MKI67,RAB6B
48s		complex		-1.387	0.0167	CCND1,HSPA5,MYC,SREBF1,VEGFA
IGFBP7		transporter		-1	0.0167	CCND1,CDKN1A,CDKN2A,MYC,PCNA
SMC3		other			0.0167	BMPR2,IRS2,MYC,SOX4,THBS1
mir-154		microRNA		0.505	0.0167	BIRC5,CCND1,KLF10,OGA,STAT3
HOXB4		transcription regulator		-1.342	0.0167	CCNE1,FOSL1,GPX3,ITGB3,MYC
TAF4B		transcription regulator		-1.121	0.0167	CTGF,FN1,INHBB,ITGA6,JUN,NFKBIA,TNFAIP3
SP2		transcription regulator			0.0167	CCND1,CDKN1A,FOS,MAT2A,PTGS1
RND3	-0.259	enzyme		-0.014	0.0167	CCND1,CDH1,CDKN1A,HES1,HEY2
CRTC1	0.353	transcription regulator		0.218	0.0167	IDH3A,MT2A,NEDD9,NQO1,PPARGC1A
BTC	0.229	growth factor		-1.342	0.0167	ACACA,CXCL8,FASN,IRS2,SREBF1
HMGB2	-0.144	transcription regulator			0.0167	CCND1,CEBPB,CXCL1,CXCL2,CXCL8,NRG1,PHLDA1
NDN		transcription regulator		0.447	0.0167	CDK1,CDKN1A,CDKN2A,MYC,NUCB2
3-aminobenzamide		chemical toxicant		0.314	0.0167	CDKN1A,CXCL1,NCL,PARP1,PCNA
geranylgeranyl pyrophosphate		chemical - endogenous mammalian		-0.798	0.0167	ABCA1,APP,BIRC5,CCNE1,CD55,PPARA,VEGFA
isoquercitrin		chemical drug	Inhibited	-2.236	0.0167	DHCR7,FASN,FDFT1,INSIG1,LDLR
deguelin		chemical drug		1.413	0.0167	BIRC5,CDH1,CDKN1A,CXCL8,PARP1
tripterine		chemical - endogenous non-mammalian		-1.871	0.0167	ATN1,BAG3,DNAJB1,DNMT1,HSPH1,NF2,TCP1
Pkc(s)		group	Inhibited	-2.067	0.0168	ABCA1,APP,ATF6,CD55,CDKN1A,CLDN1,CPT1A,CTGF,CTNNB1,CTSB,CXCL8,CYP1A1,CYR61,FAS,FGFBP1,FN1,FOS,FOSL1,GRHL3,HSP90B1,HSPA5,ID2,JUN,KLF6,KRT8,NFKB1,NQO1,PDIA4,PHLDA1,PPARA,SLC6A9,STC2,VDR,VEGFA
CR1L		other		0.895	0.017	BGN,C3,COL18A1,COL4A1,COL6A1,CTGF,TNC,TNFRSF1A
HOXC8		transcription regulator		0.707	0.017	ANKRD1,APP,ASS1,GAS1,KRT19,MSLN,NQO1,SLC16A3
ZBTB17		transcription regulator			0.017	CAMK2N1,CCND1,CDKN1A,CDKN2B,JUN,LDLR,RRM2B,SPTBN1
daunorubicin		chemical drug		0.625	0.017	ABCA2,ABCA3,CDKN1A,EPS8,MCL1,MYC,PFKM,SLC25A4
inosine		chemical - endogenous mammalian		-0.618	0.0172	ALCAM,ANXA1,ANXA2,C3,FTL,IFITM3,L1CAM,LGALS3BP,NPC2,PPP1R14B,TUBA1A
EPHB4		kinase		0.061	0.0172	BMP5,BMP7,FGFR2,INA,MYC,NCAM1,SMAD6,TGFB2,TGFBR2,WNT11,ZIC4
NOG	-0.235	growth factor		0.976	0.0172	BMP7,CTGF,CXXC5,FAS,ID3,MYC,NCAM1,NOG,TNFRSF1A,VCAN,VEGFA
PTGS2		enzyme		-1.488	0.0176	ANXA1,ANXA2,CCND1,CCNE1,CD44,CDH1,CDKN1A,CLU,CTSD,CXCL8,DYNLL1,ERBB2,EZR,FN1,FOS,IGFBP3,ITGA6,ITGAV,MCL1,MKI67,MYC,PCNA,PTGER3,PTGS1,PTMA,RAC1,VEGFA
PARP1	-0.105	enzyme		-0.098	0.0178	ABCA1,CCND1,CDH1,CXCL1,ERBB2,FAS,FASN,FKBP5,FOS,GDF15,HES1,JUN,LGALS3BP,LIF,MYC,NFAT5,PARP1,PEG10,RPA1,SLC38A2
paraquat		chemical toxicant		-0.038	0.0178	CFLAR,CTGF,CXCL8,FAS,FN1,KIAA1217,KLF6,LAMC2,LAMP2,LIFR,NFAT5,NIPBL,PLCE1,SLC7A11,SNCA,SOD1,STON2,TBCK,TXN,VEGFA
miR-145-5p (and other miRNAs w/seed UCCAGUU)		mature microRNA		1.683	0.0182	AHNAK,DFFA,KLF4,KLF5,KRT7,LAMP2,MDFI,MYC,MYL9,SPTB,TPM3,UNG
GW 4064		chemical toxicant		1.801	0.0182	ACACA,APOE,DDAH1,NFE2L1,PCK2,PPARA,PPARGC1A,SDC1,TFAM,THRSP,TK1,TRIB3
capsaicin		chemical drug		-0.12	0.0182	ABCC3,AQP5,CALCA,CALCB,CCND1,CXCL8,ERBB2,FOS,GDF15,PPARA,TACR1,TGFB2
NANOG		transcription regulator		-0.202	0.0183	BIRC5,CDC25A,CDK6,DLX4,ESRRB,FOS,FUS,KDM4B,KLF4,LAMA1,LGALS1,MYC,NPTX1,NRIP1,PHACTR2,PRRC2C,S100A6,SMARCC1,SRRT,TOB1,VIT,ZFHX3
LPL		enzyme		1.234	0.0185	ACOX1,CPT1A,CSF1,CX3CL1,CXCL8,IRS2,LDLR,PPARA,THBS1,VEGFA
HR		transcription regulator	Activated	2.954	0.0185	AMD1,BOC,COL6A1,CTNND2,DYM,GJA1,GPD1L,HNRNPC,PLCG1,VDR
MTA1		transcription regulator		-0.377	0.0185	APEX1,CCND1,CDH1,CDKN2A,CTNNB1,EMP1,EPHA2,MYC,RRM2B,STAT3
TXNIP		other	Activated	2.395	0.0185	CCND1,CDKN1A,DHCR7,FASN,NFKB1,PCNA,PPARA,PPARGC1A,THRSP,VEGFA
TNFSF10		cytokine		0.405	0.0186	BIRC5,CFLAR,CSE1L,CTNNB1,CTSB,CXCL8,FOS,HLA-C,IFI6,JUN,MCL1,NFKBIA,PCNA,PLAU,PSME2,TFRC,TNFAIP3,VEGFA
cephaloridine		chemical drug		-1.016	0.0186	CCNB1,CCNE1,CHAF1B,CTGF,FOXE1,G6PD,GPNMB,HSPH1,LAMB3,MCM5,MCM6,NQO1,NUP93,POLE,PSMD11,TFRC,TONSL,TRIB3
BSCL2		other			0.0187	AATK,ANKRD1,CCND1,CD74,CYFIP2,HACD2,HMGA1,IGFBP5,PKP3,PNPLA2,PTGS1,SLPI,THRSP
NRG2		growth factor			0.0187	CAPN1,CTGF,CYR61,DAG1,EEF1A1,ELOA,ERBB2,HES1,IRF3,ITGB5,LIFR,MCL1,VEGFA
entinostat		chemical drug		0.433	0.0187	ADAMTS5,BIRC5,CCND1,CCNE1,CDKN1A,ERBB2,GSN,IGFBP3,MCL1,PCNA,RORC,TGFBR2,TXN
histidinol		chemical - endogenous mammalian			0.019	GPT2,SLC7A1,SLC7A5
Dynamin		group			0.019	FOS,ITGAV,PDPK1
SERCA		group			0.019	FOSL1,JUN,MYC
HMG20A		transcription regulator			0.019	CDH1,CXADR,KRT18
YOD1	-0.269	enzyme			0.019	ANKRD1,CTGF,CYR61
Crnde		other			0.019	CCND1,CTNNB1,MYC
EIF3M		other			0.019	CDC25A,EIF3F,MT2A
CACNA1C		ion channel			0.019	ANXA2,CAV1,ENO1
PIWIL4		other			0.019	CDKN2A,FGFR2,TGFBR2
RO4929097		chemical drug			0.019	HES1,HEYL,JAG1
Ampa Receptor		complex			0.019	ERBB2,ERBB4,NTF3
CNGB3		ion channel			0.019	CAPN2,EIF2A,HSPA5
PROK2		other			0.019	CDC25A,FOS,VEGFA
CBR3-AS1		other			0.019	CCND1,CDH1,ERBB2
RHEB	-0.21	enzyme			0.019	IRS2,RHEB,RPS16
BCL2L12		other			0.019	CCNG1,CDKN1A,CRYAB
HAS1		enzyme			0.019	CCNB1,CD44,CDK1
Irs3		other			0.019	FASN,IRS2,SREBF1
MAGED1		transcription regulator			0.019	CDKN1A,CDKN2A,JUN
LIMS2	0.47	other			0.019	CTNNA1,GJA1,PARVA
AATF		transcription regulator			0.019	APP,CDKN1A,JUN
RNF111		enzyme			0.019	CDKN2B,PMEPA1,SKI
CHD3	0.191	enzyme			0.019	CHD3,NMU,RPS6
SRPK1	-0.258	kinase			0.019	MCL1,RAC1,VEGFA
DNAJA3		other			0.019	CXCL8,ERBB2,VEGFA
DYNLL1	-0.224	other			0.019	CCNE1,CDKN1A,FOS
SLC9A1		ion channel			0.019	CA2,CXCL8,SLC12A2
DDX3X		enzyme			0.019	CCND1,CDKN1A,IRF3
EFEMP2		other			0.019	CTGF,EFEMP1,FBLN5
CASP2		peptidase			0.019	BIRC5,NCAM1,NFKB1
Fructus xanthii aqueous extract		chemical - endogenous non-mammalian			0.019	ACOX1,FASN,SCD
ABCB7		transporter			0.019	FTL,TFRC,TXN
FUBP1	-0.194	transcription regulator			0.019	CCNE1,MYC,RPL32
ERF		transcription regulator			0.019	CDH1,MYC,UTRN
GNRH2		other			0.019	RPLP1,RPLP2,RPSA
dibenzoylmethane		chemical toxicant			0.019	CCND1,CDKN1A,CYP1A1
zonisamide		chemical drug			0.019	PCNA,SEL1L,SOD1
norepinephrine		chemical - endogenous mammalian		-0.551	0.019	ABCA1,ADRA1B,APP,ATP2A2,CEBPB,CHST2,CTGF,CXCL8,ELOVL6,FN1,FOS,FOSL2,GALNT14,GDF15,IRS2,LAMB3,MAT2A,NFKBIA,PCNA,PDE4B,PPARGC1A,SUMO1,TBC1D1,TFRC,THRSP,TINAGL1,VEGFA
SMAD2		transcription regulator		-1.36	0.0191	BGN,CDH1,CDKN1A,CDKN2A,CDKN2B,CTGF,FN1,FURIN,HES1,IL6R,PTHLH,RAC1,SMAD3,THBS1,TPM1,TPM3
NR3C2		ligand-dependent nuclear receptor		-1.78	0.0194	ADAMTS1,CABIN1,CNN3,CTGF,CXCL8,CYFIP2,ECHDC2,FKBP5,FN1,GPX3,HSPA9,LYST,NDRG2,NTF3,PPIB,SEMA3C,TACC2,TUBA4A,VEGFA,VLDLR
Aldose Reductase		group		-1.746	0.0196	CCND1,CCNE1,CXCL8,G6PD,MYC,PCNA
DCAF1		kinase		0	0.0196	BMF,CDKN1A,KLF10,NOV,SOCS3,TOB1
SRA1		transcription regulator		-0.391	0.0196	CAV1,HES1,PPARA,SLC2A12,TGFB2,THBS1
DLX2		transcription regulator		0.692	0.0196	BMPER,BTC,CDKN1A,MYC,TELO2,TGFBR2
NFYC		transcription regulator			0.0196	CCNB1,CDKN2A,EMX2,FGFR2,NPR1,PTTG1,RFC3,RHOB,THRSP
MAFK		transcription regulator		-1.153	0.0196	ABCC3,ABCC5,EGLN3,NQO1,TXN,TXNRD1
MAP3K5		kinase	Inhibited	-2.194	0.0196	CCND1,CDKN1A,CTGF,CXCL8,JUN,MSH2
PD 169316		chemical - kinase inhibitor		0.816	0.0196	ABCA1,BIRC5,CCND1,CDKN1A,FN1,PPARGC1A
2-mercaptoacetate		chemical - endogenous non-mammalian			0.0196	ANXA2,CXCL2,ENO1,MFGE8,PLAU,TPT1
acetaldehyde		chemical - endogenous mammalian		-0.816	0.0196	CEBPB,DDR2,FOS,JUN,MYC,PPARA
hydroxypropyl-beta-cyclodextrin		chemical drug		-0.6	0.0196	ABCA1,CTSB,CTSD,LDLR,NPC2,SQSTM1
FSHR		G-protein coupled receptor		-0.856	0.0198	ADIPOR1,CD55,CPE,CX3CL1,ESPN,GDE1,IGFBP3,INHBB,NPR3,PPP1CB,VEGFA
ATG7		enzyme	Activated	2.576	0.0198	BMF,CTGF,CTSB,CXCL8,IRF3,NFKBIA,NQO1,S100A4,SOCS3,TGFBR2,TNFRSF1A
mir-155		microRNA		1.483	0.02	ADAM10,ANXA2,CCND1,CDKN1A,CEBPB,CLDN1,CXCL8,DNAJB1,DUSP5,IRF8,MSH2,MYD88,RHEB,RIPK1,RORA,SOCS3,STAT3,TNPO3,YWHAZ
BCL2		transporter		0.086	0.02	ATP2A2,CCND1,CCNE1,CCNG1,CDK1,CDKN1A,CLCN3,CXCL1,CXCL8,FAS,FOS,MCL1,NES,NFKBIA,SOX9,SQSTM1,TGFB2,VDAC1,VEGFA
EZR	-0.222	other		-0.706	0.0204	BIRC5,BOP1,CDH1,CTNNB1,FAS,HNRNPA2B1,MYC,TRIB3
EWSR1	-0.169	other		-1.89	0.0204	CCND1,CDK1,DLGAP5,ERBB2,FOS,GAS1,KIF20A,RRM2
imipramine blue		chemical drug	Activated	2.76	0.0204	AURKA,CCNB1,CCNB1IP1,CCND1,CCNF,CDC25A,PCNA,SOX9
TRIM37		enzyme	Activated	2.449	0.0205	CUL1,DNMT1,PLCB3,SFN,SFRP1,TNNT2,TRAF2
LPIN1		phosphatase		-1.508	0.0205	ACACA,APOE,CDKN1A,CPT1A,FASN,PPARA,SCD
PEBP1		other		-1.912	0.0205	ACACA,ACLY,CFLAR,ELOVL6,FASN,HMGA2,SCD
DPP4		peptidase		-0.168	0.0205	CCNB1,CDH1,CTNNB1,LRP1,PLAU,SREBF1,THBS1
NOX4		enzyme		-0.718	0.0205	BMF,CDKN1A,CXCL8,EPAS1,FN1,MCL1,VEGFA
diallyl disulfide		chemical - endogenous non-mammalian		0	0.0205	ABCC3,CCNB1,CD55,GDF15,GJA1,NQO1,PCNA
ceramide		chemical - endogenous mammalian		-0.73	0.0205	CFLAR,CXCL8,FOS,GAPDH,JUN,MYC,SFRP1
CDX2		transcription regulator		-1.275	0.0207	AXIN2,BIRC5,CAV1,CDH1,CDKN1A,CLDN1,CLU,CTSE,ETS1,EZR,GLI2,HOXA3,HOXB9,JUN,KLF4,KLF5,LAMC2,LAMP2,MARK2,MLLT3,MYC,SOX9,SYNPO
GPD1		enzyme			0.0209	ACLY,ALPL,ANXA2,APP,CCND1,ELOVL6,FADS3,FAM129A,GPCPD1,LIFR,MCM2,NOL3,NQO1,PFKFB3,PSAT1,SERPINE2,VLDLR
ARNT2	0.512	transcription regulator		-0.354	0.021	AKR1B1,APOE,ARNT2,CAMLG,CFL2,EIF5A,GPX3,IL6R,ITGB3,KRT5,LAMB3,LIFR,MCM7,MDM4,MSC,NAALAD2,NACA,NUDC,PFN1,PGK1,PLCB1,POSTN,RGS10,SELENBP1,SEMA5B,SIM1,SMAD3,SNX5,SRSF1,SYT7,VEGFA,ZFP36L1
MBD2		transcription regulator		0.063	0.0211	ACTB,APOE,ASS1,CDH1,CDKN1A,CDKN2A,CDKN2B,CKS2,G6PD,NUPR1,PAK2,PLAU,PRLR
TBX5		transcription regulator		0.586	0.0211	ANKRD1,ATP2A2,BIRC5,CXCL2,CXCL8,GJA1,HEY2,HSPB7,POSTN,S100A4,TNNC1,TNNT2,TPM1
cytarabine		chemical drug		-0.089	0.0211	CCNB1,CD55,CDC25A,CDK1,CDKN1A,FAS,GAPDH,GPR132,ITPR2,MCL1,RAE1,SESN2,TGFB2
PP2/AG1879 tyrosine kinase inhibitor		chemical - kinase inhibitor	Activated	2.358	0.0213	CDH1,CDKN1A,CTGF,CXCL8,DSP,FN1,FOS,GFPT1,JUP,PLAU,PTPRJ,PTTG1,RAC1,RRM2,VEGFA
Gsk3		group		1.438	0.0213	BIRC5,CCND1,CDH1,CFLAR,CTNNB1,CXCL8,FASN,FOS,GDF15,JUN,LDLR,MYC,SREBF1,TNFAIP3,TNNC1
DNMT1	-0.21	enzyme		0.878	0.0213	ACTB,BIRC5,CDH1,CDK1,CDKN1A,CDKN2A,DNMT1,LRP8,MYC,MYL6,RGS10,RPL10A,RPL13,SLC7A11,VLDLR
ciglitazone		chemical drug		0.312	0.0213	ABCA1,APOE,CAV1,CCND1,CDKN1A,CFLAR,CXCL1,CXCL8,FN1,GSN,JUN,NFKBIA,NFKBIB,PARP1,SOD1
(+)-MK-801		chemical drug		1.394	0.0213	APP,ATP2B2,CCND1,CDKN1A,FOS,GDI1,GJA1,HSPA5,ITGB3,JUN,NFKBIA,NTF3,PTPRF,RAC1
HDL		complex		1.819	0.0214	CX3CL1,CXCL8,EGLN3,INSIG1,ITGAV,ITGB3,LDLR,MYD88,RAC1,SREBF1
SPHK1		kinase		-0.469	0.0214	APP,CCND1,CDKN1A,CDKN2A,CTGF,CXCL8,FN1,JUN,MAP2K6,SOCS3
vincristine		chemical drug		-0.318	0.0214	CDKN1A,FAS,HNRNPF,HNRNPK,HSP90AB1,JUN,LMNB1,MCL1,NCAM1,YWHAQ
EOMES		transcription regulator		0.221	0.0218	ALCAM,ANXA1,CEMIP,CEMIP2,DHRS2,FAT3,IGFBP3,KCNQ3,MAP2K6,MEOX1,MICAL2,MXRA5,NRP2,NXPH4,PCDH19,RND3,STAT3,TFPI2,TSHZ1
POU5F1		transcription regulator	Inhibited	-2.254	0.0218	AXIN1,BAG3,BIRC5,BMPER,CCND1,CCNF,CD70,CDH1,CDKN1A,CHST15,CTNNB1,DFFA,DLX4,DNMT1,DNMT3B,DSP,DUSP5,EFEMP1,EPHA2,ESRRB,FARP1,FAS,FOXE1,GRHL3,ID3,IER5,KLF4,KRT17,KRT18,LOXL1,MCL1,MYC,NCAM1,NF2,NUDT21,PARP1,PHB,PHC3,PMEPA1,PPARA,REST,TGFB2,TNFRSF1A,TRAF2,TXNRD1,VEGFA,WLS,ZFHX3
NR1I3		ligand-dependent nuclear receptor		-1.33	0.0218	ABCC3,ACOX1,ALDH1A1,CDKN1A,ENKD1,EPHX1,FAM107B,FASN,GSTM4,INSIG1,LRG1,MYC,NEDD9,SAT1,SCD,SREBF1,THRSP,TNFRSF1A,TUBA4A
berberine		chemical drug		0.747	0.0218	ACACA,ATP5MC2,BIRC5,CCND1,CDKN1A,CFLAR,CPT1A,CXCL8,CYP1A1,ERBB2,FN1,LDLR,MCL1,PCNA,PIK3R3,PPARA,RORC,SAT1,VEGFA
UBD		other		-0.426	0.0222	ACOX1,EEF1A1,HOXB9,PPARA,PPARGC1A
CREM		transcription regulator		-0.643	0.0222	ABCA1,APOE,ATP2A2,CCNB1,CCND1,CEBPB,CXCL8,ERRFI1,FOS,HMGCS1,HSPA4,IDI1,INA,IRS2,KLF5,LDLR,MCL1,MEST,NPC2,PGK1,RHOB,SERTAD1,THBS1,TSHR,VEGFA
GRN	0.13	growth factor			0.0222	APP,CCND1,CXCL2,GRN,VEGFA
PCYT2		enzyme			0.0222	ABCA1,FASN,GPAM,SCD,SREBF1
AQP1		transporter		0.492	0.0222	AKR1B1,CTNNB1,HSPH1,NUPR1,PGK1
Go6983		chemical - kinase inhibitor		1.432	0.0222	CLDN1,CTGF,FOS,PPARA,PRDX1
pilocarpine		chemical drug		-0.418	0.0222	APP,AQP5,FOS,KCNQ3,LGALS3
salirasib		chemical drug		0.905	0.0226	CITED2,LDHA,LGALS1,MTOR,PFKFB3,PGAM1,PGK1,PGM1,PLAU,PLOD2,VEGFA
lysophosphatidylcholine		chemical - other	Inhibited	-2.407	0.023	CXCL1,CXCL8,FASN,GJA1,GPR132,JUN,MBP,PLAU,SREBF1
Nfat (family)		group		-1.138	0.023	CCND1,CFLAR,CX3CL1,CXCL8,CYR61,DKK3,DLG4,EHD4,FAS,KLF6,NCOA7,PGM2L1,SDC4,SLC7A1,TGFB2,TNNT2,USP15
RUVBL1	-0.172	transcription regulator		-0.239	0.023	AXIN2,ETS1,HIST1H2BK,IGFBP3,KDM4B,MCM4,NAE1,PCNA,SESN2
nitroglycerin		chemical drug		1.192	0.0232	ADAM10,CALCA,CALCB,CXCL8
mGluR		group		1.982	0.0232	DLG4,ERBB2,ERBB4,OPHN1
E2F8		transcription regulator			0.0232	CCNB1,CCND1,CDK1,RACGAP1
TCF/LEF		group		-1.945	0.0232	BIRC5,CCND1,FN1,MYC
CSNK2B		kinase		0.577	0.0232	CCND1,CDH1,CFLAR,MYC
RORA	0.668	ligand-dependent nuclear receptor		0.334	0.0232	ABCA1,ACTB,ADIPOR1,APOE,B3GALT1,CCNB1,CDKN2A,CXCL8,DHCR24,ELOVL6,ELOVL7,FASN,FDFT1,GOT1,GSTM4,IL18,NAALAD2,NFKBIA,NSDHL,PLIN2,PPARGC1A,RORA,RORC,S100A9,SCD,SELENBP1,SOCS3,SREBF1,SULF2,VLDLR
PIAS2		transcription regulator			0.0232	CDKN1A,CDKN2B,FOS,LDLR
MAFF		transcription regulator	Inhibited	-2	0.0232	ABCC3,ABCC5,NQO1,TXNRD1
RUVBL2	-0.143	transcription regulator			0.0232	AXIN2,CCND1,MCM4,PCNA
CCNT1		transcription regulator			0.0232	CCND1,CXCL8,MYC,PPARGC1A
TNFSF8		cytokine	Activated	2	0.0232	MSH2,PRKDC,XRCC5,XRCC6
XPO1		transporter			0.0232	CCND1,CDKN1A,EWSR1,IGFBP3
PNPT1		enzyme			0.0232	CDKN1A,CXCL8,MYC,TNFRSF1A
MYZAP		other		-1.067	0.0232	ATP2A2,DSP,FOS,GJA1
CELF1		translation regulator			0.0232	CCNB1,CDKN1A,CEBPB,FHL2
NCOA6		transcription regulator		-1	0.0232	FASN,FOS,HSPA5,SREBF1
manumycin A		chemical reagent		1.067	0.0232	CXCL8,FN1,ST6GAL1,VEGFA
lidocaine		chemical drug			0.0232	APP,FOS,HMGB1,PARP1
hesperetin		chemical drug		0	0.0232	DHCR24,LDLR,PCNA,PPARGC1A
theophylline		chemical drug		-0.152	0.0232	CXCL8,FOS,LRP1,THBS1
3,5-diiodothyronine		chemical - endogenous mammalian		0	0.0232	ENO1,GAPDH,IDH3A,PGM1
MUC1		other		-1.595	0.0234	ALDH1A1,CCND1,CDH1,CTNNB1,CXCL8,EGLN3,FASN,MKI67,MYC,NFKBIA,PLAU,SOD1
TRAP1		enzyme	Inhibited	-2.121	0.0242	AK3,ALDH1L2,COX5B,COX8A,GPT2,MTHFD2,SARS,SOD1
ANXA2	-0.333	other		-1.51	0.0242	CDK6,CDKN1A,FAS,IGFBP3,JUN,MTOR,MYC,SESN2
IKZF1		transcription regulator		0.164	0.0242	AJUBA,CDK6,CDKN1A,DNAJC6,DOCK9,EMP1,FGFR1,FGFR4,FKBP9,HES1,KIAA1211L,LHFPL2,LRP1,MYC,MYO1B,NCAM1,NOTCH3,PRRT3,RAI14,SLPI,SULF2,TNNT2,TSHZ1
honokiol		chemical - endogenous non-mammalian		0.391	0.0242	CCND1,CDH1,CDK6,CDKN1A,FOS,IQGAP1,MCL1,PPID
Pkg		group		0.254	0.0245	CTNNB1,FOS,JUN,SOX9,TLN1,TXN
JUN/JUNB/JUND		group		-0.351	0.0245	C3,CYR61,FOS,FOSL1,JUN,STAT3
Trp53cor1		other		1.671	0.0245	CDKN1A,FOXE1,MCL1,NPTX1,PERP,STAT3
PD184352		chemical drug		0.529	0.0245	CCND1,CFLAR,FOS,HSPA5,MCL1,PPP1R14B
ceruletide		biologic drug		-0.714	0.0245	ACTG1,BIRC5,CCNE1,CFLAR,CXCL2,HSPA5
GLI2	0.325	transcription regulator	Inhibited	-2.128	0.0246	CCND1,CDH1,CDK1,CDKN1A,CLU,CXCL2,GLI2,IL6R,JAG1,JAG2,KRT17,MEOX1,MYC,PTHLH,SFRP1,SOX9,UGCG,VDR
BAPTA-AM		chemical reagent		0.157	0.0247	AQP5,CDH1,CDKN1A,CXCL8,CYP1A1,FN1,FOS,HSPA5,JUN,SOCS3
PLIN5		other	Inhibited	-2.621	0.0249	ACADL,ACOX1,GPX4,NQO1,PPARA,PPARGC1A,TXNRD1
PLA2R1		transmembrane receptor		1.254	0.0249	ACSL3,AK3,ATP5F1B,COX5B,CTSD,TFAM,TPP1
TRADD		other	Inhibited	-2.646	0.0249	CX3CL1,CXCL1,CXCL2,CXCL8,DNMT1,NFKBIA,TNFAIP3
THBS4		other		-1.372	0.0249	ATF6,CALR,HSPA5,MANF,MTHFD2,TGFB2,TNC
rifampin		chemical drug		-1.698	0.025	ABCC3,ATP2B1,AXIN2,CCNJ,CD59,CFL1,COL6A1,CRYAB,CSF1,CYP1A1,ENPP2,EPHA1,HMGB3,IFRD1,LAMA3,MRPL47,PADI2,PCK2,PLEC,RACGAP1,RGS10,SLC39A10,TSKU,XRCC5
EGLN		other		-0.469	0.0252	BRWD3,CAVIN1,EGLN3,FOSL2,FTL,GAPDH,HLA-B,HMGCL,LDHA,NOL3,PAM,PGAM1,PGM1,RRAGD,RTL8C,SOX9,VLDLR
mir-223		microRNA		-0.637	0.0252	ABCA1,ALCAM,CSF1,DNAJC6,EMP1,FAM198B,GFPT1,HMGCS1,ID2,MYOF,NDRG2,NQO1,PARP1,PGAP1,POSTN,RIPK1,S100A6,S100A9,SGPL1,SLC40A1,STAT3,TOB1
SLC25A13		transporter			0.0252	ACLY,ALPL,ANXA2,APP,CCND1,ELOVL6,FADS3,FAM129A,GPCPD1,LIFR,MCM2,NOL3,NQO1,PFKFB3,PSAT1,SERPINE2,VLDLR
N-acetyl-L-cysteine		chemical drug	Activated	2.134	0.0255	ADIPOR1,ATP1A1,BIRC5,C3,CAV1,CCND1,CDH1,CDKN1A,CFLAR,CTGF,CXCL8,CYR61,DICER1,FAS,FASN,FOS,GNL3,HSPA5,JUN,MAP1LC3A,MYC,NQO1,PARP1,PCNA,PLAU,PPRC1,PRKDC,RHOB,SNCA,TGFBR2,TNC,TXN,VEGFA
NRF1		transcription regulator		0.847	0.0258	ATP1A1,COX4I1,COX5B,COX8A,CXCL8,NQO1,PPRC1,PVR,TFAM,TOMM20,VDAC1
NOTCH3	0.115	transcription regulator		-0.186	0.0258	ACTN1,BIRC5,CDH1,CDKN1A,CFLAR,DLGAP5,FN1,HES1,HEY2,PBX1,SDC2
EHF	-0.438	transcription regulator		-1.546	0.0258	CDK1,CDKN2A,CYP1A1,EHF,ERBB2,GRHL3,HIST1H4H,JAG1,KLK5,KLK6,NOTCH3,S100A9,SCEL,TNC,VEGFA,ZFP36L1
colchicine		chemical drug		-1.173	0.0258	CTGF,FAS,FOS,IL18,JUN,MCL1,NQO1,NTF3,PTHLH,SOX9,TNFRSF1A
iron		chemical - endogenous mammalian		0.133	0.0258	APP,CCNB1,CCND1,CCNE1,CDKN1A,EIF3A,FTL,SLC39A8,SLC40A1,SNCA,TFRC
2,4,5,2',4',5'-hexachlorobiphenyl		chemical toxicant		-0.221	0.026	ABCC3,ACSL3,AKAP12,ELAC2,ELOVL6,FASN,FGFR1,GSTM4,MYC,NOL3,PLA2G12A,POSTN,RALGAPA1,SLC1A4,SREBF1,SYNCRIP,UGDH,WNK2,ZWINT
H89		chemical - kinase inhibitor		0.956	0.0261	ABCA1,APP,AQP5,CCND1,CD55,CDKN1A,CEBPB,CLCF1,CXCL8,FOS,GJA1,IGFBP5,ITPR2,ITPR3,MKI67,MYC,NFKBIA,PLAU,PPARGC1A,SDC1,SMAD3,TXN,VEGFA
CNTF		cytokine		0.152	0.0262	ACTB,CALCA,CXCL8,EDN2,FASN,FGFR1,FOS,GJA1,LIF,LIFR,NTF3,SCD,SOCS3,SREBF1,STAT3
BTNL2		transmembrane receptor		0.535	0.0265	CD74,CHD7,CNN3,ENAH,GJB2,IFITM3,IKZF2,KCNK6,MYO10,NCOA7,RRAGD,S100A4,SLC15A2,XDH
MAP2K6	0.316	kinase		-0.928	0.0265	ATP2A2,BGN,CCND1,CDKN1A,CRYAB,CXCL8,IRS2,JUN,LDLR,NPR1,PLAU,PPARGC1A,PRDX1,VDR
Pro-inflammatory Cytokine		group		-0.816	0.0266	AKR1B1,APOE,ASS1,CALCA,CD55,CLU,CTNND2,HSPA5,LGALS1,LIPG,NOV,SDC4,SOCS3
TLR4		transmembrane receptor	Inhibited	-3.45	0.0266	APP,ATF6,C3,CAST,CD44,CD70,CDH1,CDK6,CERS5,CERS6,CFLAR,CITED2,COX4I1,CXCL2,CXCL8,CYR61,DNMT3A,FAS,GJA1,HELZ2,HMGB1,HNRNPU,HSPA5,IFITM3,IL18,IRF2,IRF3,IRF8,JAG1,LYST,MARCH3,MYC,MYD88,NFKB1,NFKBIA,ORMDL3,PAK1,PLK2,RAC1,RGCC,SGPL1,SLC6A12,SLC7A11,SMPD1,SMPD4,SOCS3,SPTLC2,STAT3,TFRC,TIMELESS,TNFAIP3,TPM1,UGCG
JUND		transcription regulator		-1.832	0.0266	CCND1,CDKN2A,CLU,COL6A1,FOSL1,IKZF2,LY6K,PLAU,SAT1,SDC1,SOX4,TK1,VEGFA
PLAU	-1.506	peptidase		-1.383	0.0266	CCND1,CYR61,FN1,GDF15,GJA1,HSPA5,ITGAV,ITGB5,OAS3,PHLDA1,PLAU,S100A9,SLPI
verapamil		chemical drug		1.744	0.0267	ANXA2,BIRC5,CAPN1,CD59,ENO1,FOS,JUN,LDLR,S100A6
H-7		chemical - kinase inhibitor	Activated	2.368	0.0267	CLCF1,CYP1A1,FAS,FN1,FOS,MYC,SMAD3,STAT3,VDR
CLOCK		transcription regulator			0.0269	ACOX1,ARNT2,CBR1,E4F1,ELOVL6,F2R,FASN,FKBP5,HSPH1,KCNS1,KIF20A,MAP2K3,MIIP,PA2G4,PER3,POMGNT1,PPARA,RAD23A,RANGAP1,RAP2B,RSL1D1,SEL1L,TBRG4,WNK1
PTPN6		phosphatase		0.824	0.0283	CCND1,CD44,CDK6,CDKN2A,CXCL8,ETS1,FN1,MYC,STAT3,UBE2V2
carrageenan		chemical - endogenous non-mammalian	Inhibited	-2.215	0.0283	CXCL2,CXCL8,FOS,FOSL1,FOSL2,JUN,MTOR,PARP1,RPS6,VEGFA
GNRH		group		-0.64	0.0285	BMP7,FOS,IGFBP3,IGFBP5,JUN,PHB,RAP1B,SEMA3A
APOB		transporter			0.0285	ACACA,APOE,FASN,PSMA7,PSME2,SCD,SREBF1,UBE2D3
ING1		transcription regulator		1.838	0.0285	AES,CCNB1,CDKN1A,CDKN2A,DEK,EID1,PPP2R1B,TPT1
triclosan		chemical drug		0	0.0287	FOS,JUN,MECP2,NQO1,PLAU
PHB2		transcription regulator		0.298	0.0287	GJA1,RORC,SOCS3,STAT3,TXN
TF		transporter	Inhibited	-2.236	0.0287	CCND1,CCNE1,CX3CL1,CXCL8,WDR5
miR-205-5p (and other miRNAs w/seed CCUUCAU)		mature microRNA		0.179	0.0287	ATP1A1,INPPL1,PARK7,TRPS1,VEGFA
THY1		other	Inhibited	-2.23	0.0287	CDH1,CLU,ETS1,NES,VEGFA
7-nitroindazole		chemical reagent		-0.13	0.0287	CALCA,FOS,NCAM1,NFKBIA,PRKG1
nimesulide		chemical drug		1	0.0287	APP,BIRC5,CTNNB1,CYP1A1,PCNA
decursin		chemical - endogenous non-mammalian		1.964	0.0287	CCND1,CDK6,CDKN1A,FASN,MYC
pirfenidone		chemical drug	Activated	2.201	0.0287	CTGF,FN1,POSTN,SMAD3,TGFB2
clenbuterol		chemical drug		-0.981	0.0287	CAST,CXCL1,PPARGC1A,SOCS3,VDR
oxysterol		chemical - endogenous mammalian		-0.412	0.0287	ABCA1,APOE,CAV1,CXCL8,MYC
TRIM28	-0.086	transcription regulator		1.387	0.0292	COL4A6,DNAJC6,EFEMP1,EPAS1,ETS1,NFKB1,NRXN2,S100A4,S100A9,SOGA1,SOX6
PLAG1		transcription regulator		-1.599	0.0292	CDC42EP4,EFNB1,ETV4,KRT19,PLEC,PPIC,QSOX1,S100A2,SMARCD3,TNPO3,VEGFA
IL6R	-0.769	transmembrane receptor		-1.329	0.0294	ABCC3,CCNE1,CDKN1A,CXCL2,CXCL8,FN1,GAL,IGFBP5,IL6R,MCL1,NAMPT,SOCS3,STAT3,VEGFA
UCHL1		peptidase		-0.466	0.0296	CDKN1A,CPD,GPX4,LDLR,LPP,ORC1,PFKM,PRSS23,RBM26,SEPT8,SLC39A8,TRIM2
L-arginine		chemical - endogenous mammalian	Activated	2.2	0.0299	ASS1,BGN,DAG1,FN1,PCNA,TFRC,UTRN
RNASEL		enzyme		-0.816	0.0299	CDH1,CDKN1A,CTSE,FAT4,FREM2,PCDH7,TIAM1
leucine		chemical - endogenous mammalian		-0.342	0.0299	ACACA,EEF1A1,FASN,FOS,LEPR,PPARA,SREBF1
HOXB13		transcription regulator		0.478	0.0299	CCND1,CDKN1A,CDKN2A,LRRN1,MYC,NFKBIA,SEMA3A
SND1		enzyme			0.0299	EMP1,JAG1,KRT81,LTBP1,QPCT,SLCO4A1,SOX4
methylnitronitrosoguanidine		chemical toxicant		-1.072	0.0299	CCND1,CDKN1A,FAS,GDF15,KLF10,MSH2,PLAU
KN 93		chemical - kinase inhibitor		0.294	0.0299	ABCA1,CALCB,CCND1,CFLAR,ETS1,FOS,MCL1
Ifn gamma		complex	Inhibited	-2.708	0.0302	CDKN1A,CDKN2A,CSE1L,CXCL8,FAS,FN1,IGFBP5,IRF8,LAMA1,LIF,MAP4K4,MYC,MYD88,PCDH7,PSME2,SOCS3,TGFB2
CDK4		kinase			0.0302	AURKA,CDCA7,CDKN1A,CDKN2A,CEP55,CIP2A,CLPB,ENPP2,ERI1,FAM83D,GPC6,HIST1H4H,KIF20A,MCM7,MELK,MFSD6,PTBP3,RUFY3,TBCK,TM7SF2,TPX2,TRIP13,UTRN
oxymatrine		chemical drug		1	0.0303	CLDN1,FN1,PPARA,SMAD3,SOD1,SREBF1
miR-30a-3p (and other miRNAs w/seed UUUCAGU)		mature microRNA		1.633	0.0303	CDK6,CEMIP2,CYR61,THBS1,TUBA1A,WDR82
ETV1		transcription regulator		-1.671	0.0303	ACSL3,ERBB2,ITGAV,ITGB3,SOX9,TGFBR2
MAP2K5		kinase		-0.791	0.0303	CCND1,CXCL8,FOS,JUN,KLF5,THBS1
CYP7A1		enzyme	Inhibited	-2.449	0.0303	ABCA1,ACACA,FASN,FDFT1,LDLR,SREBF1
pitavastatin		chemical drug		-1.744	0.0303	ABCA1,ACOX1,FDFT1,HMGCS1,IDI1,MVD
diallyl trisulfide		chemical - endogenous non-mammalian		0	0.0303	CCNB1,CDKN1A,FAS,FOS,JUN,NQO1
branched chain amino acids		chemical drug			0.0307	PPARA,PPM1K,VEGFA
ZNF100		transcription regulator			0.0307	DDAH1,NEDD9,POSTN
ZNF85		transcription regulator			0.0307	DDAH1,NEDD9,POSTN
ZNF254		transcription regulator			0.0307	DDAH1,NEDD9,POSTN
C1orf61		other			0.0307	CCND1,CCNE1,CDH1
RASSF8		other			0.0307	DDAH1,NEDD9,POSTN
ZNF431		transcription regulator			0.0307	DDAH1,NEDD9,POSTN
PCM1	0.16	other			0.0307	CDKN1A,MKI67,PCNA
Collagen type III		complex			0.0307	CDH1,ITGAV,ITGB3
DVL1	-0.107	other			0.0307	APP,CTNNB1,MYC
WNT2		cytokine			0.0307	BIRC5,CTNNB1,TK1
RAP1GAP	0.277	other			0.0307	CCND1,CDK6,FOS
WISP1		other			0.0307	AXIN2,CCND1,CTNNB1
SERPINA3		other			0.0307	APP,CTGF,LDLR
HMGCR		enzyme			0.0307	BIRC5,CTGF,CYR61
ERCC4		enzyme			0.0307	FN1,HPRT1,PRLR
ENO1	-0.189	enzyme			0.0307	CDH1,ENO1,MYC
mir-320		microRNA			0.0307	BIRC5,MCL1,TFRC
mir-503		microRNA			0.0307	CDC25A,FGFR1,SMURF2
mir-634		microRNA			0.0307	BIRC5,LAMP2,TFAM
PDE3A		enzyme			0.0307	CCND1,CDKN1A,PTHLH
MYCBP		transcription regulator			0.0307	EIF2A,LDHA,NCL
TDO2		enzyme			0.0307	SLC1A4,SLC1A5,SLC7A11
ZNF665		other			0.0307	DDAH1,NEDD9,POSTN
ZNF528		other			0.0307	DDAH1,NEDD9,POSTN
FALEC		other			0.0307	CDKN1A,CYFIP2,FAS
KHDRBS1		transcription regulator			0.0307	CCND1,CD44,SRSF1
CKS1B		kinase			0.0307	CCNB1,CDK1,CXCL8
PROK1		growth factor			0.0307	CTGF,CXCL8,MCL1
ZNF43		transcription regulator			0.0307	DDAH1,NEDD9,POSTN
ZNF429		transcription regulator			0.0307	DDAH1,NEDD9,POSTN
ISG15		other			0.0307	DDX58,IFI6,IFITM3
LPAR2		G-protein coupled receptor			0.0307	CXCL8,FN1,SIVA1
MIB1		enzyme			0.0307	HES1,HEY2,HEYL
CHGA		other			0.0307	BIRC5,HSPA5,SERPINE2
ERBIN		other			0.0307	CDKN1A,CDKN2B,ERBB2
CAPNS1		peptidase			0.0307	CAPN1,CAPN2,CCND1
MS4A1		other			0.0307	MCL1,MYC,ZFP36L1
SNW1		transcription regulator			0.0307	CCND1,CDKN1A,PLAU
GLP1R		G-protein coupled receptor			0.0307	ABCA1,CALCB,FOS
GNA11		enzyme			0.0307	ADAMTS1,CTSV,EDN2
teasaponin		chemical - endogenous non-mammalian			0.0307	NFKBIA,SOCS3,STAT3
GNMT		enzyme			0.0307	ABCA1,CYP1A1,NPC2
ZNF708		other			0.0307	DDAH1,NEDD9,POSTN
N-methyl mesoporphyrin IX		chemical reagent			0.0307	CCNB1,HMGA1,MYC
dacarbazine		chemical drug			0.0307	CDKN1A,CXCL8,VEGFA
perifosine		chemical drug			0.0307	CDKN1A,CFLAR,MCL1
4-coumaric acid		chemical - endogenous mammalian			0.0307	CCNB1,CDKN1A,MYC
manidipine		chemical drug			0.0307	CXCL8,FOS,JUN
geranylgeraniol		chemical - endogenous mammalian			0.0307	CD59,MALT1,MCL1
S-allyl-L-cysteine		chemical - endogenous non-mammalian			0.0307	CDH1,FASN,SREBF1
SUMO2		enzyme		-0.923	0.0309	CAV1,CD59,HMGA1,HSPA8,LAMP3,NOV,PNP,TNC,XRCC5
RPS6KB1		kinase		0.109	0.0309	ATP1A1,CCND1,CCNE1,CDKN1A,CFLAR,DHCR24,EIF1AX,MCL1,PCNA
S-nitrosoglutathione		chemical toxicant		-1.121	0.0309	CDKN1A,DDX5,GJA1,IRS2,LIF,NFKBIA,NQO1,PRKG1,SOD1
D-fructose		chemical - endogenous mammalian	Inhibited	-2.234	0.0309	ACACA,CXCL2,FASN,FN1,SCD,SLC2A12,SREBF1,THBS1,TKT
D-galactosamine		chemical - endogenous mammalian		-1.911	0.0309	CTSB,CXCL2,FOS,GDF15,IL18,JUN,MCL1,MYC,TNFRSF1A
NCOR1		transcription regulator		0	0.0311	ACOX1,CCND1,CD82,CDH1,CDKN1A,CDKN2A,COX8A,DBI,DHCR24,FASN,IGFBP3,MRPL49,MTA2,PMEPA1,SREBF1,THRSP
brivudine		chemical drug			0.0318	APEX1,UBE2N
L-glutamic acid		chemical - endogenous mammalian	Inhibited	-2.146	0.0318	ACLY,APP,BAG3,CCND1,CCNE1,CDKN1A,CDS1,FADS1,FADS2,FASN,FOS,IL18,JUN,PCNA,PLIN2,PPARGC1A,SORL1,TSC2
isosorbide-5-mononitrate		chemical drug			0.0318	CALCA,CALCB
ergosterol-5,8-peroxide		chemical - endogenous mammalian			0.0318	CTGF,MYD88
hyodeoxycholic acid		chemical - endogenous mammalian			0.0318	ABCA1,APOE
Ggtase I		complex			0.0318	CTGF,CYR61
beryllium sulfate		chemical toxicant			0.0318	CDKN1A,CDKN2A
aliskiren		chemical drug			0.0318	ATP6AP2,FN1
benfotiamine		chemical drug			0.0318	AKR1B1,TKT
atypical protein kinase C		group			0.0318	CTNNB1,SREBF1
Cyclin B		group			0.0318	BIRC5,CFLAR
DUB		group			0.0318	ABCA1,LDLR
IRS		group			0.0318	DGAT2,VEGFA
Smad1/5/8		group			0.0318	CDKN1A,CDKN2A
Tropomyosin		group			0.0318	TPM1,TPM3
Beta Secretase		group			0.0318	APP,NES
TFIIH		complex			0.0318	CDKN1A,COL6A1
G protein beta gamma		complex			0.0318	CTGF,CYR61
1,2,5,6-dibenzanthracene		chemical toxicant			0.0318	CYP1A1,FGF9
Esr1-Estrogen-Sp1		complex			0.0318	CTSD,FOS
PRAG1		kinase			0.0318	HES1,HEY2
PDCD10		other			0.0318	CTNNB1,VEGFA
FREM1		other			0.0318	FRAS1,FREM2
FAM129B	-0.263	transcription regulator			0.0318	CCND1,MYC
Il3r		complex			0.0318	CXCL8,NECTIN2
CERS4	0.205	transcription regulator			0.0318	ASAH1,CERS6
HIST1H1D		other			0.0318	AXIN2,MYC
ZNF451		enzyme			0.0318	CDKN1A,CDKN2B
NDUFAF3		other			0.0318	CCND1,CTSD
Fascin		group			0.0318	CTGF,CYR61
ZNF300		transcription regulator			0.0318	CXCL8,MYC
FREM2	0.833	other			0.0318	FRAS1,FREM2
potassium channel		group			0.0318	FOS,JUN
2-(3-chlorophenylamino)phenylacetic acid		chemical drug			0.0318	COL4A1,FN1
CTBP1-DT		other			0.0318	CDKN1A,SMAD3
KLHL2		other			0.0318	CCND1,JUN
TH17 Cytokine		group			0.0318	CXCL8,LGALS1
ATP1A2		transporter			0.0318	ATP1A1,FOS
ADI PEG20		biologic drug			0.0318	ASS1,MYC
danusertib		chemical drug			0.0318	CCNB1,CDKN1A
glucuronyl glucosamine glycan sulfate		chemical drug			0.0318	FN1,HSPG2
YEATS4		transcription regulator			0.0318	CDKN1A,CDKN2A
TERF1		transcription regulator			0.0318	CDKN1A,CDKN2A
cercosporin		chemical - endogenous non-mammalian			0.0318	CTGF,FN1
CSRP3		other			0.0318	KRT18,KRT8
PSMC3		enzyme			0.0318	CDKN2A,FOSL1
VAMP7	3.788	transporter			0.0318	CD82,L1CAM
EMP2		other			0.0318	CAV1,ITGA6
SPTBN1	0.077	other			0.0318	FOS,STAT3
GSTA4		enzyme			0.0318	CCNB1,CDK1
U2AF2	-0.16	other			0.0318	CCND1,CDKN1A
ARID1B		transcription regulator			0.0318	ALPL,FOS
HAO1		enzyme			0.0318	HSPA5,PPARGC1A
miR-520g-3p (and other miRNAs w/seed CAAAGUG)		mature microRNA			0.0318	SMAD6,VEGFA
miR-2682-5p (and other miRNAs w/seed AGGCAGU)		mature microRNA			0.0318	MYC,VEGFA
mir-431		microRNA			0.0318	FN1,VCAN
miR-144-3p (miRNAs w/seed ACAGUAU)		mature microRNA			0.0318	ADAM10,ADAMTS5
MAPK15		kinase			0.0318	JUN,PCNA
Tardbp		transcription regulator			0.0318	ERBB4,FGFR1
ARHGAP1	-0.129	other			0.0318	CDKN1A,CDKN2A
KLF16		transcription regulator			0.0318	CDKN1A,CYP1A1
FOXO6		transcription regulator			0.0318	MYC,PAK1
SLC3A2		transporter			0.0318	ANKRD1,CTGF
CLCN1		ion channel			0.0318	HDAC5,HDAC7
NRP2	-0.956	kinase			0.0318	CTNNB1,S100A4
FTMT		enzyme			0.0318	FTL,TFRC
AHNAK	-0.106	other			0.0318	CCND1,MYC
WWP1		enzyme			0.0318	KLF5,PRKAA2
EID2		other			0.0318	CDKN1A,CDKN2B
STRAP	-0.109	other			0.0318	JUN,MYC
PTTG1IP		other			0.0318	CCND1,TSHR
TOR2A		other			0.0318	FOS,MYC
LSS		enzyme			0.0318	ABCA1,LDLR
CLDN4		transmembrane receptor			0.0318	CDH1,CLDN1
SLC12A6	0.237	transporter			0.0318	CDH1,CTNNB1
Ank2		other			0.0318	L1CAM,SPTBN1
GNG2		enzyme			0.0318	F2R,NFKB1
PGAM1	-0.146	phosphatase			0.0318	CDKN1A,RBBP8
ELOA	-0.292	transcription regulator			0.0318	CCNE1,CDKN1A
ITGB8		other			0.0318	CDKN1A,SMAD3
VDAC1	-0.096	ion channel			0.0318	APP,VDAC1
PLK3		kinase			0.0318	CDKN1A,FAS
ERC1		other			0.0318	CXCL8,NFKBIA
ARHGEF11		other			0.0318	ABCA1,FOS
BUB3	-0.148	other			0.0318	CDKN1A,CDKN2A
CASP8AP2		transcription regulator			0.0318	CFLAR,MCL1
CDC6		other			0.0318	CDH1,LMNB2
RING1		transcription regulator			0.0318	FOS,JUN
EEF1A1	0.278	translation regulator			0.0318	MYC,S100A4
RPL23A		other			0.0318	CCNE1,MYC
WASF1		other			0.0318	APP,EZR
ATAD2		enzyme			0.0318	CCND1,MYC
BCKDHA		enzyme			0.0318	CDKN2A,MYC
SB-657510		chemical reagent			0.0318	ATP2A2,MTOR
CNTFR		transmembrane receptor			0.0318	CXCL8,GJA1
SNRNP70	-0.149	other			0.0318	APP,MDM4
4-ethylsulfanylphenylmethylene hydantoin		chemical reagent			0.0318	CD44,CTNNB1
4-hydroxyphenylmethylene hydantoin		chemical reagent			0.0318	CD44,CTNNB1
N-butyryl arginine		chemical reagent			0.0318	DAG1,UTRN
3-hydroxybutyrate arginate		chemical reagent			0.0318	DAG1,UTRN
polyhydroxyethyl methacrylate		chemical reagent			0.0318	CALR,EZR
methacholine		chemical drug			0.0318	FN1,SLPI
cibacron blue F 3GA		chemical reagent			0.0318	CXCL8,THBS1
(S)-duloxetine		chemical drug			0.0318	ACTB,HDAC5
3,4-dihydroxybenzaldehyde		chemical - endogenous non-mammalian			0.0318	HMGB1,PARK7
3-nitrobenzanthrone		chemical toxicant			0.0318	CYP1A1,NQO1
etodolac		chemical drug			0.0318	CDH1,THBS1
idronoxil		chemical drug			0.0318	CDKN1A,CFLAR
nickel subsulfide		chemical toxicant			0.0318	CXCL8,VEGFA
3,4-methylenedioxyamphetamine		chemical drug			0.0318	EIF4G2,JUN
atosiban		biologic drug			0.0318	CDKN1A,GJA1
TAPI		chemical - protease inhibitor			0.0318	CXCL8,IL6R
R-etodolac		chemical drug			0.0318	CCND1,MCL1
AVI-4126		biologic drug			0.0318	MYC,PCNA
stavudine		chemical drug			0.0318	CPT1A,PPARA
glyphosate		chemical toxicant			0.0318	S100A9,SOD1
sivelestat		chemical drug			0.0318	HMGB1,MCL1
chenodeoxycholic acid		chemical - endogenous mammalian		-1.986	0.0319	ABCA1,ABCC3,APOE,CAV1,CPT1A,CXCL8,ERBB2,FASN,LDLR,PCK2,PPARA,SDC1,TK1,TXNRD1,VDR
SULF2	-0.483	enzyme		0.849	0.0319	ADAMTS5,AXIN2,CCND1,NOG
STAT1/3/5 dimer		complex		-1.982	0.0319	EPAS1,MT2A,PLAU,SOCS3
BMP10		growth factor		-0.152	0.0319	BMPR2,ENG,ID2,SMAD6
CST3	0.2	other		0.914	0.0319	APP,FOS,IRF8,NFKBIA
POU2F1		transcription regulator			0.0319	APEX1,CCND1,CCNG1,CD55,CR2,CXCL8,CYP1A1,GAS5,GPX3,GSTM3,GSTM4,IRF3,NFKB1,PDRG1,PRKAA2,SESN2,SLC7A11,SOD1,TNFAIP3,TNNC1
LRAT		enzyme		0	0.0319	CCNB1,CCNE1,CDKN1A,RBP1
PSMB8		peptidase			0.0319	NFKB1,NFKBIA,RPS3,TNFAIP3
PLD1		enzyme		-1.245	0.0319	APP,CTNNB1,MYC,NTF3
miR-451a (and other miRNAs w/seed AACCGUU)		mature microRNA		1.091	0.0319	ADAM10,ADAMTS5,AKTIP,CCND1
PDE3B		enzyme			0.0319	FASN,PPARGC1A,SOCS3,TRIB3
AIF1		other	Inhibited	-2	0.0319	CCNB1,CCND1,CCNE1,PCNA
ITGA3	-0.392	other			0.0319	CTSV,FN1,PLAU,TLN1
SRY		transcription regulator		-1.044	0.0319	FOSL1,MAOA,SOX9,THOP1
CDH5		other			0.0319	BIRC5,CDKN1A,CTNNB1,TIAM1
EPCAM		other		-1.231	0.0319	CCND1,CDH1,CDKN1A,MYC
quinacrine		chemical drug		0.854	0.0319	BIRC5,CDKN1A,CFLAR,MCL1
putrescine		chemical - endogenous mammalian	Inhibited	-2	0.0319	CDKN1A,FOS,JUN,MAT2A
cucurbitacin B		chemical - endogenous non-mammalian		1.948	0.0319	BIRC5,CCNB1,CDKN1A,MYC
ESRRG	0.658	ligand-dependent nuclear receptor		-0.101	0.0323	CDKN1A,ENO1,GAPDH,KCNE1B,KCNH2,KLK6,LDHA,PPARA,VEGFA,VEGFB
fish oils		chemical drug			0.0323	ACOX1,CEBPB,CPT1A,CYP1A1,FASN,KLF5,NCOA1,NRIP1,NUCB2,PPARA
PAF1		other		-1	0.0323	CITED2,DDX58,HELZ2,HIST1H2AC,IFITM3,KLF4,OAS3,PNP,SDC4,SERTAD1
PD173074		chemical reagent	Activated	2.214	0.0325	ADGRG1,CCND1,CEBPB,CR2,DLX4,DUSP6,ELF3,ITGB6,KRT7,LAMA1,MUC15,MYC,NUPR1,SLC40A1
NR0B2		ligand-dependent nuclear receptor		-0.486	0.0325	ABCA1,ACACA,ACLY,ACOX1,CDKN1A,CPT1A,ESRRG,FASN,PCK2,PDIA3,PDIA4,PPARGC1A,SCD,SREBF1
HOXD10		transcription regulator		-0.756	0.0331	CD44,EZR,ITGA3,LSM5,MAGED2,NME1,PAK1,RHOB,RPSA,TTC3,USP15,WDR5
XDH	-0.968	enzyme		-0.734	0.0334	ABCA1,CEBPB,CTGF,CXCL8,DUSP10,ID3,PLAU,PPARA
ROCK2		kinase		-1.783	0.0334	APP,CD44,CXCL8,DSP,FAS,MSN,PRKG1,SCEL
mir-24		microRNA		-0.461	0.0334	CDKN1A,CDKN2B,FN1,FURIN,MYC,PARP1,PSAP,TRIB3
22(R)-hydroxycholesterol		chemical - endogenous mammalian		-0.817	0.0334	ABCA1,ACOX1,APOE,APP,FASN,LDLR,LIPG,SREBF1
N-nitro-L-arginine methyl ester		chemical drug		-0.333	0.034	BGN,CSF1,CTGF,CXCL2,CXCL8,FAS,FN1,GJA1,INSIG1,ITGAV,ITGB3,LDLR,NFKBIA,PERP,SOD1,VEGFA
Esrra		transcription regulator		0.705	0.0346	ACADL,ACOX1,ATP1A1,ATP5F1B,COX8A,CPT1A,ENO1,EPAS1,ERBB2,GOT1,IDH3A,LEPR,PCK2,PGAP3,PGM1,PPARGC1A,SOX9,TFAM
CSF3		cytokine		-1.31	0.0347	BIRC5,CCNE1,CD44,CDK6,CEBPB,CST3,CTSD,CXCL2,CXCL8,DUSP6,ENPP2,ETS1,FOS,FUS,GJA1,IK,JUN,MCL1,MYC,RORC,SLC20A2,SOCS3,STAT3,TFRC,TNFAIP3,TNFRSF1A,VEGFA
ionomycin		chemical reagent	Inhibited	-2.885	0.0347	AHNAK,ANKH,ATP2A2,CD276,CD70,CUL9,CXCL8,DNMT1,EIF4G1,ERFE,ETS1,FOS,HSPA4,HSPA5,ITPR2,ITPR3,KCNN4,LDHA,LDLR,MYC,NCL,NFAT5,P2RY2,PTPRJ,RORC,SSB,STAT3
kainic acid		chemical toxicant		-1.279	0.0348	APOE,APP,CAPN1,CCND1,CCNE1,CEBPB,CTSE,ERBB4,ERRFI1,FOS,FOSL1,FOSL2,IL18,JUN,KCNQ3,KLK6,NCAM1,NTF3,PCNA,PTGER3,REST,SDC1,VEGFA
Ubiquitin		group		0.894	0.0355	CRYAB,HSP90AA1,HSP90B1,HSPA4,HSPA5,HSPA9,PAK2
NPC1		transporter		0.378	0.0355	ABCA1,CAV1,CTSB,CTSD,LDLR,LGALS3,NPC2,SCD,STAT3
HDAC6		transcription regulator		-1.287	0.0355	ADAMTS1,BIRC5,CDH1,CYP1A1,JUN,MYC,NOG,PLAU,SRSF2
HBEGF		growth factor		-1.912	0.0355	CCND1,CDH1,GJA1,IGFBP3,LDHA,NES,REST,SLC16A3,VEGFA
CDK2AP1		other			0.0355	AES,AXIN1,CSNK2A1,CTNNB1,DVL1,FBXW4,FOSL1,MYC,VANGL2
4-(2-aminoethyl)benzenesulfonylfluoride		chemical - protease inhibitor		0.478	0.0355	CDKN1A,CXCL8,ENPP2,FBN2,FN1,HSPA5,TNC
ibuprofen		chemical drug		0.349	0.0355	APP,CCND1,COL4A1,EPAS1,GDF15,PLIN2,PTGS1,RAC1,VEGFA
4-hydroxynonenal		chemical toxicant		0.725	0.0355	AKR1B1,APP,BAG3,CCNB1,CDK1,CTGF,CTSB,IL18,JUN
N-[N-(3,5-difluorophenacetyl-L-Ala)]-S-phenylglycine t-butyl ester		chemical - protease inhibitor		0.933	0.0355	APP,HES1,HEY2,NFKB1,PTPRF,RND3,RORC
baicalein		chemical - endogenous non-mammalian	Activated	2.969	0.0355	BIRC5,CCNB1,CCND1,CXCL8,CYP1A1,FOS,JUN,MCL1,PTTG1
rottlerin		chemical toxicant		1.811	0.0359	ABCA1,ATP6AP2,BIRC5,CCND1,CDK1,CDK6,CDKN1A,CDKN2A,CLDN1,CXCL8,DNMT1,JUN,PCNA,PRDX1
A23187		chemical reagent		-1.345	0.036	AMD1,APP,ATP2A2,CALCB,CALR,CXCL8,FN1,FOS,FOSL1,HSP90B1,HSPA5,ID3,JUN,MTHFR,MYC,PLCB3,S100A2,THRSP,VEGFA
hemoglobin		complex		-0.328	0.0363	CDKN1A,CXCL8,NQO1,SLC40A1,TFRC
Endothelin		group		-0.625	0.0363	APP,CD74,FOS,JUN,MYC
PARG		enzyme		-1.387	0.0363	GDF15,LGALS3BP,MTR,NFAT5,PARP1
S100B		other		-1.432	0.0363	APP,CDKN1A,FOS,JUN,MYC
CDK1	-0.182	kinase		-0.686	0.0363	BIRC5,CDC20,CDK1,CDKN1A,JUN
mir-192		microRNA		0.31	0.0363	ALCAM,CDKN1A,CXCL8,FN1,MAD2L1
mir-203		microRNA		0.463	0.0363	BIRC5,HES1,JAG1,LIFR,PLD2
PLK1		kinase		0.509	0.0363	CDKN1A,CFLAR,CLSPN,CTNNB1,SFN
ITGB4		transmembrane receptor		1.398	0.0363	BIRC5,CCND1,ENPP2,GPX4,VEGFA
CD22		transmembrane receptor		-0.555	0.0363	CR2,CUL1,ETS1,MCL1,MYC
KCNIP3	-0.303	transcription regulator			0.0363	CALCA,CCND1,FOS,FOSL2,TNFAIP3
BIRC2		enzyme		-0.796	0.0363	CCNE1,CSE1L,CSF1,CXCL1,CXCL8
GFI1B		transcription regulator			0.0363	CDKN1A,ITSN1,MYC,OGA,SOCS3
TREM2		transmembrane receptor	Activated	2.186	0.0363	APP,CXCL2,IRF8,NFKBIA,TNFAIP3
superoxide		chemical - endogenous mammalian			0.0363	CAV1,CLU,FN1,ID3,MARCKSL1
retinol		chemical drug		-0.447	0.0363	CXCL8,JUN,PLIN2,RBP1,TGFB2
vanadate		chemical - other		0.44	0.0363	CCND1,CXCL8,JUN,NPM1,VEGFA
linoleic acid		chemical - endogenous mammalian		-1.289	0.0365	ABCA1,APP,CLU,CPT1A,FASN,HSP90B1,HSPA5,LDLR,NFKBIA,PLIN2,S100A9,SCD,VEGFA
Hedgehog		group	Inhibited	-2.208	0.0366	CCND1,CDKN2A,FOXE1,GAS1,HES1,JAG1,KLF4,KRT19,MYC,SOX9
UHRF2		enzyme		-1.633	0.0368	CCNE1,CSE1L,JAG2,NFKBIB,PDCD5,SIVA1
GRHL2		transcription regulator		0.816	0.0368	CDH1,MYC,NOTCH3,NRP2,RFX2,SEMA3C
vasoactive intestinal peptide		biologic drug		1.71	0.0368	CSF1,CXCL8,FOS,MYD88,NES,VEGFA
CLDN6		other			0.0368	ATF6,CLDN1,CLDN3,EIF2S1,HSPA5,KLF4
miR-203a-3p (and other miRNAs w/seed UGAAAUG)		mature microRNA	Activated	2.449	0.0368	ABCE1,CDK6,KLF4,PARK7,PTHLH,SOCS3
COL4A3		other			0.0368	COL4A1,COL4A5,CTGF,FN1,ITGB3,LAMA1
NTRK1		kinase		0.218	0.0368	CALCB,CDKN1A,DLG4,FOS,LGALS1,TACR1
ciprofibrate		chemical drug	Inhibited	-2.176	0.0373	ACADL,ACOX1,ADAMTS1,ANXA2,CBR1,CTSV,DBI,FAM214A,GOT1,HADHA,KRT8,LGALS3BP,LHPP,NFKBIA,NPC2,PDZK1,PHLDA1,PLIN2,QPCT,SCD,SELENBP1,SQSTM1,TAGLN2
GNB2		enzyme			0.0387	CDKN1A,CNNM2,CYTH1,FOSL2,JAG2,PDE4B,PLAU,PLK2
NFE2L1	0.275	transcription regulator	Inhibited	-2.646	0.0387	NQO1,PSMA7,PSMB2,PSMC2,PSMD11,PSMD12,PSMD14,TFAM
PIK3R1		kinase		-1.423	0.0395	ATP1A1,CCND1,CXCL8,ENG,FOS,HSP90B1,HSPA5,LDHA,MKI67,MYC,NFE2L1,PLAU,TRIB3,VEGFA
fenretinide		chemical drug		-0.901	0.0395	AFDN,ANKRD1,AP2M1,CCND1,CFLAR,DIAPH1,ELF3,ENAH,JAK1,JUN,MKI67,MYC,NFKBIA,VEGFA
AGER		transmembrane receptor		0.424	0.0404	APP,CCND1,CDKN1A,COL4A1,CSF1,CTNNB1,CXCL2,CXCL8,FAS,IL4R,S100A9,TNC,VEGFA
ARNTL		transcription regulator		-1.223	0.0405	ACACA,ACOX1,ELOVL6,FASN,GPAM,PER3,PPARA,SCD,SREBF1
TXN	-0.234	enzyme		0.742	0.0405	CDKN1A,CDKN2A,CXCL8,CYP1A1,FOS,NFKB1,NFKBIA,TXN,VEGFA
advanced glycation end-products		chemical - endogenous mammalian		-1.915	0.0405	ABCA1,CDKN1A,CTGF,CXCL8,F2R,FN1,GJA1,MKI67,PFN1
BCL2L1		other		-1.044	0.0411	CD44,CFLAR,COL6A2,CXCL1,CXCL8,FAS,FN1,ITGA3,MCL1,NQO1,THBS1,TNFRSF1A
APOA1		transporter		-0.758	0.0413	ABCA1,APOE,APP,CAV1,HSPA5,INSIG1,MYD88,RAC1,SREBF1,XDH
CD36		transmembrane receptor		-0.113	0.0413	ACACA,ATP2A2,ATP5F1B,CXCL8,FASN,HSPA5,LRP1,PNPLA2,PPARGC1A,SCD
PTH1R		G-protein coupled receptor		0.254	0.0418	CCND1,CDC25B,CDK1,CSF1,GALNT3,GLI2,PTHLH
WNT4		cytokine		-0.816	0.0418	AXIN2,CCND1,CDH1,CTNNB1,FKBP5,GAS1,PLIN2
PRKAR1A		kinase		-0.048	0.0418	CCND1,CDH1,ERBB2,RAB25,SMAD3,TUSC3,VDR
CNOT7		transcription regulator			0.0418	CLDN1,IFI6,IFIT5,LGALS3BP,OAS3,PPM1K,SLC7A11
KNG1		other		-0.976	0.0418	APP,CALR,CCND1,CTGF,CXCL8,FOS,PTGS1
fluvoxamine		chemical drug			0.0418	ACTB,FOS,GAPDH,IL27RA,RACK1,RPL13A,TFPI2
rosuvastatin		chemical drug		-1.912	0.0418	DHCR7,FDFT1,HMGCS1,IDI1,LDLR,MVD,RAC1
proteasome inhibitor PSI		chemical - protease inhibitor		-0.417	0.0418	CD55,CXCL2,CYP1A1,FAS,HSPA5,SMAD3,SQSTM1
naringenin		chemical - endogenous non-mammalian		-0.6	0.0418	CXCL1,CXCL8,CYP1A1,GJA1,HSPA5,LDLR,PPARGC1A
selenium		chemical drug		0.417	0.0418	CDKN1A,GPX4,HSPA5,IL18,SELENOW,STAT3,TXNRD1
dehydroepiandrosterone sulfate		chemical - endogenous mammalian			0.0423	ACACA,ACOX1,CCND1,PCNA
MDGA2		other	Inhibited	-2	0.0423	CDKN2A,FAS,MSH2,SESN2
FH	-0.176	enzyme			0.0423	CDKN1A,LDHA,NQO1,TKT
Laminin1		complex			0.0423	CDH1,DAG1,DNMT1,NES
Ppp2c		group		0.152	0.0423	CD70,CDKN1A,CDKN2B,DNMT1
CHRM1		G-protein coupled receptor			0.0423	CYR61,FOS,HNRNPA2B1,JUN
PTBP1	-0.142	enzyme		-0.883	0.0423	CD44,FGFR1,LDLR,MYC
miR-9-5p (and other miRNAs w/seed CUUUGGU)		mature microRNA		-0.24	0.0423	CDH1,DIAPH1,NFKB1,REST
HIF3A		transcription regulator		-0.391	0.0423	EPAS1,PGK1,STAT3,VEGFA
ibrutinib		chemical drug		1	0.0423	CD44,CDK6,FAS,UGCG
TLE1	-0.226	transcription regulator			0.0423	CDKN2A,FOS,MCL1,NUPR1
BCAR1		enzyme		-0.152	0.0423	CCND1,CDKN1A,CDKN2B,RAC1
FABP2		transporter		0	0.0423	ABCA1,CPT1A,FASN,PPARA
AK1		kinase			0.0423	ACADL,ENO1,GAPDH,LDHA
CDC37	-0.179	kinase		0	0.0423	CDK6,CDKN2A,ERBB2,MYC
SERPINB5		other		0	0.0423	CDKN1A,KRT18,RAC1,VEGFA
GFAP		other			0.0423	CD44,ITGA6,LAMA1,PLEC
NEDD4		enzyme			0.0423	DUSP6,FN1,MCL1,SNCA
ID4		transcription regulator			0.0423	CDH1,CDKN1A,CDKN2A,CDKN2B
bisphenol A diglycidyl ether		chemical reagent		-1	0.0423	CDH1,EGLN3,TGFBR2,VDR
1,2-dimethylhydrazine		chemical toxicant		-1	0.0423	BIRC5,CCND1,GJA1,MYC
formoterol		chemical drug		1.131	0.0423	CALR,FOSL1,PSMA3,PSMA4
gamma-linolenic acid		chemical - endogenous mammalian		0	0.0423	FASN,PCNA,PLIN2,THRSP
[truncated: 250 more rows]
