# Supplementary material for: The metabolic stress-activated checkpoint LKB1-MARK3 axis acts as a tumor suppressor in high-grade serous ovarian carcinoma
Source: Commun Biol. 2022 Jan 11;5:39. doi: 10.1038/s42003-021-02992-4 (PMC8752757; doi:10.1038/s42003-021-02992-4)
Supplement: Supplementary file 5 — Supplementary Data 2 [file 42003_2021_2992_MOESM5_ESM.xlsx]

## Sheet: OVCAR3
Supplementary Data 2. The results of the TF motif enrichment analysis (OVCAR3)
Motif	OVCAR3_Control	OVCAR3_DOX
Arid3a_MA0151.1	-76.4349	76.4349
Dlx2_MA0885.1	-73.5205	73.5205
Dlx3_MA0880.1	-72.3544	72.3544
Dlx4_MA0881.1	-70.8894	70.8894
DLX6_MA0882.1	-70.8894	70.8894
SHOX_MA0630.1	-43.7627	43.7627
Prrx2_MA0075.2	-43.5279	43.5279
ISX_MA0654.1	-42.457	42.457
LHX9_MA0701.1	-40.8254	40.8254
LIN54_MA0619.1	-40.1691	40.1691
PRRX1_MA0716.1	-39.5623	39.5623
Sox5_MA0087.1	-38.945	38.945
HOXA5_MA0158.1	-38.1302	38.1302
Msx3_MA0709.1	-34.5087	34.5087
NKX6-2_MA0675.1	-33.9097	33.9097
Nkx2-5_MA0063.1	-33.8632	33.8632
RAX2_MA0717.1	-32.993	32.993
Shox2_MA0720.1	-32.993	32.993
Nobox_MA0125.1	-32.615	32.615
VAX1_MA0722.1	-32.5272	32.5272
VAX2_MA0723.1	-32.5272	32.5272
VSX1_MA0725.1	-32.3479	32.3479
EN1_MA0027.2	-32.0695	32.0695
VSX2_MA0726.1	-31.2613	31.2613
BARX1_MA0875.1	-30.6616	30.6616
MIXL1_MA0662.1	-30.0767	30.0767
PDX1_MA0132.2	-27.8659	27.8659
HOXB2_MA0902.1	-25.9362	25.9362
UNCX_MA0721.1	-25.7036	25.7036
MSX1_MA0666.1	-25.6617	25.6617
Lhx4_MA0704.1	-23.0972	23.0972
Dlx1_MA0879.1	-22.5637	22.5637
LMX1B_MA0703.1	-22.4767	22.4767
SOX15_MA1152.1	-21.7214	21.7214
MEOX2_MA0706.1	-20.9422	20.9422
BSX_MA0876.1	-20.4577	20.4577
HLTF_MA0109.1	-20	20
TEAD4_MA0809.1	-19.7905	19.7905
FOXD2_MA0847.1	-19.5497	19.5497
NFATC2_MA0152.1	-19.0874	19.0874
MEIS1_MA0498.2	-19.0237	19.0237
MSX2_MA0708.1	-18.9616	18.9616
TEAD1_MA0090.2	-18.8322	18.8322
GATA5_MA0766.1	-18.5723	18.5723
NKX6-1_MA0674.1	-18.1489	18.1489
SRY_MA0084.1	-17.5049	17.5049
TEAD3_MA0808.1	-17.5027	17.5027
HOXB3_MA0903.1	-17.1851	17.1851
NFATC1_MA0624.1	-16.9377	16.9377
LBX1_MA0618.1	-16.5666	16.5666
ESX1_MA0644.1	-16.2739	16.2739
Nr2e3_MA0164.1	-16.0164	16.0164
LBX2_MA0699.1	-16.0035	16.0035
NFIA_MA0670.1	-15.392	15.392
NFATC3_MA0625.1	-15.2723	15.2723
FOXL1_MA0033.2	-14.8928	14.8928
FOXO4_MA0848.1	-14.8928	14.8928
FOXP3_MA0850.1	-14.8928	14.8928
MEOX1_MA0661.1	-14.5465	14.5465
Foxj2_MA0614.1	-14.4731	14.4731
EVX1_MA0887.1	-14.3539	14.3539
FOXG1_MA0613.1	-13.9208	13.9208
GBX2_MA0890.1	-13.6731	13.6731
MNX1_MA0707.1	-13.2052	13.2052
CDX1_MA0878.1	-12.8101	12.8101
EMX2_MA0886.1	-12.3577	12.3577
GATA3_MA0037.3	-12.2027	12.2027
LMX1A_MA0702.1	-11.8292	11.8292
EVX2_MA0888.1	-11.7567	11.7567
Dux_MA0611.1	-11.0026	11.0026
Pitx1_MA0682.1	-10.7974	10.7974
GSX1_MA0892.1	-10.1929	10.1929
Lhx8_MA0705.1	-10.0941	10.0941
GSX2_MA0893.1	-10.0871	10.0871
ISL2_MA0914.1	-9.92402	9.92402
mix-a_MA0621.1	-9.76518	9.76518
NFAT5_MA0606.1	-9.71346	9.71346
RHOXF1_MA0719.1	-9.55835	9.55835
EMX1_MA0612.1	-9.48115	9.48115
NKX2-8_MA0673.1	-9.2181	9.2181
POU5F1_MA1115.1	-9.15871	9.15871
YY1_MA0095.2	-9.13567	9.13567
Barhl1_MA0877.1	-8.69067	8.69067
NKX3-2_MA0122.2	-8.65817	8.65817
HESX1_MA0894.1	-8.55934	8.55934
PITX3_MA0714.1	-8.46902	8.46902
Foxq1_MA0040.1	-8.22048	8.22048
OTX2_MA0712.1	-8.20999	8.20999
ALX3_MA0634.1	-8.07394	8.07394
VDR_MA0693.2	-8.04217	8.04217
ZNF384_MA1125.1	-7.93335	7.93335
LHX2_MA0700.1	-7.91532	7.91532
RAX_MA0718.1	-7.8247	7.8247
HOXA2_MA0900.1	-7.79531	7.79531
NRF1_MA0506.1	-7.68329	7.68329
Sox17_MA0078.1	-7.54952	7.54952
SOX9_MA0077.1	-7.52618	7.52618
Hoxa9_MA0594.1	-7.43007	7.43007
CEBPA_MA0102.3	-7.13326	7.13326
NFIX_MA0671.1	-7.12046	7.12046
OTX1_MA0711.1	-6.97801	6.97801
SOX10_MA0442.2	-6.85246	6.85246
PAX4_MA0068.2	-6.74121	6.74121
FOXC2_MA0846.1	-6.62236	6.62236
Sox6_MA0515.1	-6.32439	6.32439
NKX2-3_MA0672.1	-6.29693	6.29693
POU6F2_MA0793.1	-6.29326	6.29326
Hoxd9_MA0913.1	-6.02078	6.02078
FOXO3_MA0157.2	-5.88896	5.88896
NOTO_MA0710.1	-5.77361	5.77361
HOXA13_MA0650.1	-5.70283	5.70283
NFIL3_MA0025.1	-5.60019	5.60019
MEIS3_MA0775.1	-5.19918	5.19918
ETS1_MA0098.3	-5.1891	5.1891
FOXP2_MA0593.1	-5.15673	5.15673
CDX2_MA0465.1	-4.87149	4.87149
MEIS2_MA0774.1	-4.82413	4.82413
GBX1_MA0889.1	-4.80093	4.80093
FOXC1_MA0032.2	-4.75589	4.75589
HMBOX1_MA0895.1	-4.72805	4.72805
HOXD13_MA0909.1	-4.64892	4.64892
TFEB_MA0692.1	-4.63136	4.63136
TFEC_MA0871.1	-4.57604	4.57604
FLI1_MA0475.2	-4.53012	4.53012
FOXA1_MA0148.3	-4.49118	4.49118
ETV1_MA0761.1	-4.41273	4.41273
MYB_MA0100.3	-4.39068	4.39068
Bcl6_MA0463.1	-4.2772	4.2772
ETV5_MA0765.1	-4.20167	4.20167
GATA2_MA0036.3	-4.20167	4.20167
Arid3b_MA0601.1	-4.03505	4.03505
FEV_MA0156.2	-3.99481	3.99481
HOXB13_MA0901.1	-3.98732	3.98732
NEUROD2_MA0668.1	-3.83738	3.83738
Atoh1_MA0461.2	-3.82914	3.82914
ERG_MA0474.2	-3.73815	3.73815
FOXF2_MA0030.1	-3.70659	3.70659
ELK3_MA0759.1	-3.70571	3.70571
ELK1_MA0028.2	-3.70571	3.70571
Gfi1_MA0038.1	-3.68612	3.68612
BARHL2_MA0635.1	-3.64829	3.64829
ETV6_MA0645.1	-3.64312	3.64312
FOXK2_MA1103.1	-3.62392	3.62392
Stat5a::Stat5b_MA0519.1	-3.6035	3.6035
PHOX2A_MA0713.1	-3.53297	3.53297
NR4A1_MA1112.1	-3.52719	3.52719
Nkx3-1_MA0124.2	-3.52378	3.52378
Arid5a_MA0602.1	-3.43872	3.43872
FOXI1_MA0042.2	-3.43814	3.43814
FOXO6_MA0849.1	-3.43814	3.43814
EN2_MA0642.1	-3.41615	3.41615
DMRT3_MA0610.1	-3.40318	3.40318
FOXD1_MA0031.1	-3.37766	3.37766
STAT1::STAT2_MA0517.1	-3.34163	3.34163
POU6F1_MA0628.1	-3.32943	3.32943
FOXK1_MA0852.2	-3.31387	3.31387
Gata4_MA0482.1	-3.29213	3.29213
GMEB2_MA0862.1	-3.23229	3.23229
Hoxc9_MA0485.1	-3.22022	3.22022
Foxd3_MA0041.1	-3.1985	3.1985
TEAD2_MA1121.1	-3.17065	3.17065
Nr2e1_MA0676.1	-3.10268	3.10268
ELF4_MA0641.1	-3.08992	3.08992
TFAP4_MA0691.1	-3.08833	3.08833
STAT3_MA0144.2	-3.08814	3.08814
LHX6_MA0658.1	-3.0777	3.0777
TFCP2_MA0145.3	-3.07682	3.07682
PAX7_MA0680.1	-3.06951	3.06951
Klf12_MA0742.1	-3.05879	3.05879
FOXH1_MA0479.1	-2.97909	2.97909
IRF2_MA0051.1	-2.97735	2.97735
ERF_MA0760.1	-2.97417	2.97417
VENTX_MA0724.1	-2.96956	2.96956
HOXA10_MA0899.1	-2.96118	2.96118
PBX2_MA1113.1	-2.95149	2.95149
ELF3_MA0640.1	-2.90593	2.90593
SOX13_MA1120.1	-2.87706	2.87706
ETV4_MA0764.1	-2.82833	2.82833
Phox2b_MA0681.1	-2.80551	2.80551
FOXP1_MA0481.2	-2.7796	2.7796
NR2F1_MA0017.2	-2.75127	2.75127
GRHL2_MA1105.1	-2.72063	2.72063
DBP_MA0639.1	-2.70148	2.70148
BHLHE22_MA0818.1	-2.51074	2.51074
Hoxd3_MA0912.1	-2.50568	2.50568
Stat4_MA0518.1	-2.47394	2.47394
Hoxb5_MA0904.1	-2.43391	2.43391
OLIG1_MA0826.1	-2.43143	2.43143
Dmbx1_MA0883.1	-2.41509	2.41509
DUXA_MA0884.1	-2.37784	2.37784
Sox2_MA0143.3	-2.32821	2.32821
NR2F2_MA1111.1	-2.32261	2.32261
ETV3_MA0763.1	-2.30756	2.30756
OLIG2_MA0678.1	-2.29009	2.29009
Sox3_MA0514.1	-2.26687	2.26687
ZBTB33_MA0527.1	-2.2641	2.2641
HLF_MA0043.2	-2.25285	2.25285
RXRB_MA0855.1	-2.233	2.233
PAX5_MA0014.3	-2.16874	2.16874
TBX21_MA0690.1	-2.15644	2.15644
ELF1_MA0473.2	-2.09943	2.09943
HOXC10_MA0905.1	-2.09848	2.09848
DUX4_MA0468.1	-2.04032	2.04032
PRDM1_MA0508.2	-2.01751	2.01751
MYF6_MA0667.1	-2.01331	2.01331
NFIC_MA0161.2	-2.00971	2.00971
RFX2_MA0600.2	-2.00259	2.00259
SREBF2(var.2)_MA0828.1	-2.00242	2.00242
Srebf1(var.2)_MA0829.1	-2.00242	2.00242
IRF1_MA0050.2	-1.90223	1.90223
POU3F1_MA0786.1	-1.89581	1.89581
OLIG3_MA0827.1	-1.89474	1.89474
SPIC_MA0687.1	-1.86351	1.86351
BHLHE41_MA0636.1	-1.86109	1.86109
Twist2_MA0633.1	-1.85318	1.85318
Rhox11_MA0629.1	-1.846	1.846
ONECUT1_MA0679.1	-1.846	1.846
PKNOX2_MA0783.1	-1.846	1.846
TGIF1_MA0796.1	-1.846	1.846
NR2C2_MA0504.1	-1.83821	1.83821
MLXIPL_MA0664.1	-1.80706	1.80706
EHF_MA0598.2	-1.74194	1.74194
PBX1_MA0070.1	-1.73432	1.73432
FOXB1_MA0845.1	-1.72762	1.72762
TBX20_MA0689.1	-1.70548	1.70548
CUX1_MA0754.1	-1.69679	1.69679
BHLHE23_MA0817.1	-1.69545	1.69545
Tcfl5_MA0632.1	-1.68043	1.68043
Crx_MA0467.1	-1.61767	1.61767
USF2_MA0526.2	-1.60059	1.60059
Tcf7_MA0769.1	-1.59716	1.59716
Hmx1_MA0896.1	-1.57354	1.57354
Hand1::Tcf3_MA0092.1	-1.53843	1.53843
STAT1_MA0137.3	-1.52513	1.52513
NFKB1_MA0105.4	-1.5093	1.5093
NEUROG2_MA0669.1	-1.50881	1.50881
RUNX1_MA0002.2	-1.50021	1.50021
ONECUT2_MA0756.1	-1.48865	1.48865
ONECUT3_MA0757.1	-1.48865	1.48865
Arx_MA0874.1	-1.48865	1.48865
ELF5_MA0136.2	-1.48648	1.48648
Pou5f1::Sox2_MA0142.1	-1.46505	1.46505
GRHL1_MA0647.1	-1.46505	1.46505
RUNX2_MA0511.2	-1.45855	1.45855
SIX1_MA1118.1	-1.458	1.458
POU2F1_MA0785.1	-1.43649	1.43649
TGIF2_MA0797.1	-1.43357	1.43357
XBP1_MA0844.1	-1.43357	1.43357
JUNB(var.2)_MA1140.1	-1.36621	1.36621
MLX_MA0663.1	-1.35115	1.35115
MEF2A_MA0052.3	-1.32532	1.32532
SPIB_MA0081.1	-1.31832	1.31832
ZNF24_MA1124.1	-1.30906	1.30906
POU3F2_MA0787.1	-1.29631	1.29631
Nr1h3::Rxra_MA0494.1	-1.2872	1.2872
Nr2f6_MA0677.1	-1.2872	1.2872
Rxra_MA0512.2	-1.2872	1.2872
LEF1_MA0768.1	-1.2872	1.2872
RXRG_MA0856.1	-1.2872	1.2872
Bhlha15_MA0607.1	-1.28521	1.28521
TFE3_MA0831.2	-1.27075	1.27075
FOSL1::JUND(var.2)_MA1143.1	-1.23734	1.23734
Stat6_MA0520.1	-1.21571	1.21571
HNF4G_MA0484.1	-1.21512	1.21512
Pax6_MA0069.1	-1.20994	1.20994
GSC2_MA0891.1	-1.20745	1.20745
BHLHE40_MA0464.2	-1.203	1.203
Gfi1b_MA0483.1	-1.18314	1.18314
GSC_MA0648.1	-1.17495	1.17495
Crem_MA0609.1	-1.17244	1.17244
ATF4_MA0833.1	-1.16285	1.16285
Creb5_MA0840.1	-1.146	1.146
Foxa2_MA0047.2	-1.13542	1.13542
POU1F1_MA0784.1	-1.12772	1.12772
HOXC12_MA0906.1	-1.12625	1.12625
MEF2D_MA0773.1	-1.12504	1.12504
TCF7L1_MA1421.1	-1.12141	1.12141
RFX5_MA0510.2	-1.12004	1.12004
POU2F2_MA0507.1	-1.11086	1.11086
SP4_MA0685.1	-1.04266	1.04266
POU3F4_MA0789.1	-1.03405	1.03405
POU5F1B_MA0792.1	-1.03405	1.03405
PAX3_MA0780.1	-1.01868	1.01868
YY2_MA0748.1	-1.00563	1.00563
POU3F3_MA0788.1	-1.00243	1.00243
HOXC13_MA0907.1	-0.99421	0.99421
Arntl_MA0603.1	-0.987002	0.987002
RORA_MA0071.1	-0.98619	0.98619
ELK4_MA0076.2	-0.982217	0.982217
Lhx3_MA0135.1	-0.980838	0.980838
SCRT2_MA0744.1	-0.944203	0.944203
EGR2_MA0472.2	-0.918517	0.918517
TBP_MA0108.2	-0.910143	0.910143
TEF_MA0843.1	-0.880903	0.880903
Esrra_MA0592.2	-0.842832	0.842832
RUNX3_MA0684.1	-0.841068	0.841068
CEBPB_MA0466.2	-0.839355	0.839355
CEBPD_MA0836.1	-0.839355	0.839355
CEBPE_MA0837.1	-0.839355	0.839355
GLI2_MA0734.1	-0.838231	0.838231
CEBPG_MA0838.1	-0.831727	0.831727
RORB_MA1150.1	-0.83162	0.83162
Neurog1_MA0623.1	-0.816189	0.816189
CREB3_MA0638.1	-0.808401	0.808401
ZBTB7B_MA0694.1	-0.808401	0.808401
SPI1_MA0080.4	-0.791185	0.791185
GATA6_MA1104.1	-0.779411	0.779411
Mecom_MA0029.1	-0.770859	0.770859
SRF_MA0083.3	-0.770859	0.770859
ZIC4_MA0751.1	-0.770859	0.770859
ZNF143_MA0088.2	-0.770859	0.770859
TP73_MA0861.1	-0.770859	0.770859
TCF7L2_MA0523.1	-0.760181	0.760181
ZBTB7A_MA0750.2	-0.756113	0.756113
Six3_MA0631.1	-0.744322	0.744322
ZIC1_MA0696.1	-0.744322	0.744322
ZIC3_MA0697.1	-0.744322	0.744322
Hnf4a_MA0114.3	-0.744322	0.744322
GLIS3_MA0737.1	-0.744322	0.744322
E2F7_MA0758.1	-0.744322	0.744322
PPARA::RXRA_MA1148.1	-0.744322	0.744322
TFAP2B(var.3)_MA0813.1	-0.740362	0.740362
FOSL2::JUN(var.2)_MA1131.1	-0.739421	0.739421
TBX2_MA0688.1	-0.711985	0.711985
Nkx2-5(var.2)_MA0503.1	-0.706361	0.706361
Atf1_MA0604.1	-0.691469	0.691469
SIX2_MA1119.1	-0.678243	0.678243
MSC_MA0665.1	-0.655781	0.655781
FOSL2::JUND(var.2)_MA1145.1	-0.644718	0.644718
MEF2C_MA0497.1	-0.619035	0.619035
HES5_MA0821.1	-0.609272	0.609272
E2F1_MA0024.3	-0.432035	0.432035
KLF13_MA0657.1	-0.322361	0.322361
ZNF410_MA0752.1	-0.322361	0.322361
E2F8_MA0865.1	-0.322361	0.322361
SOX21_MA0866.1	-0.322361	0.322361
ZSCAN4_MA1155.1	0.383538	-0.383538
IRF4_MA1419.1	0.383538	-0.383538
PROX1_MA0794.1	0.502912	-0.502912
CUX2_MA0755.1	0.583551	-0.583551
ATF7_MA0834.1	0.663872	-0.663872
NR3C2_MA0727.1	0.714799	-0.714799
PKNOX1_MA0782.1	0.714799	-0.714799
TFAP2C(var.2)_MA0814.1	0.828346	-0.828346
RXRA::VDR_MA0074.1	0.831049	-0.831049
IRF9_MA0653.1	0.831049	-0.831049
POU4F2_MA0683.1	0.831049	-0.831049
T_MA0009.2	0.831049	-0.831049
EGR4_MA0733.1	0.831049	-0.831049
GLIS2_MA0736.1	0.831049	-0.831049
MYBL1_MA0776.1	0.831049	-0.831049
Rarb(var.2)_MA0858.1	0.831049	-0.831049
Rarg(var.2)_MA0860.1	0.831049	-0.831049
MTF1_MA0863.1	0.831049	-0.831049
Sox1_MA0870.1	0.831049	-0.831049
Hoxd8_MA0910.1	0.831049	-0.831049
TFAP2B(var.2)_MA0812.1	0.833983	-0.833983
Ascl2_MA0816.1	0.866971	-0.866971
EWSR1-FLI1_MA0149.1	0.906535	-0.906535
IRF8_MA0652.1	0.906535	-0.906535
NR1A4::RXRA_MA1146.1	0.906535	-0.906535
IRF5_MA1420.1	0.906535	-0.906535
TFAP2A_MA0003.3	0.950409	-0.950409
NR3C1_MA0113.3	0.966106	-0.966106
HNF1B_MA0153.2	1.01772	-1.01772
NEUROD1_MA1109.1	1.05831	-1.05831
Spz1_MA0111.1	1.06827	-1.06827
SPDEF_MA0686.1	1.11124	-1.11124
EOMES_MA0800.1	1.12743	-1.12743
ZBTB7C_MA0695.1	1.13766	-1.13766
SMAD3_MA0795.1	1.15696	-1.15696
TBR1_MA0802.1	1.16529	-1.16529
MAF::NFE2_MA0501.1	1.16845	-1.16845
ESR2_MA0258.2	1.18055	-1.18055
HOXD12_MA0873.1	1.18699	-1.18699
RORA(var.2)_MA0072.1	1.20432	-1.20432
NR4A2_MA0160.1	1.24606	-1.24606
EGR3_MA0732.1	1.25075	-1.25075
RELA_MA0107.1	1.25478	-1.25478
SMAD2::SMAD3::SMAD4_MA0513.1	1.29429	-1.29429
TAL1::TCF3_MA0091.1	1.37159	-1.37159
FOSL2::JUNB(var.2)_MA1139.1	1.40785	-1.40785
FOSB::JUN_MA1127.1	1.44383	-1.44383
CTCFL_MA1102.1	1.45218	-1.45218
RREB1_MA0073.1	1.4612	-1.4612
FIGLA_MA0820.1	1.46234	-1.46234
HNF1A_MA0046.2	1.50243	-1.50243
CREB3L1_MA0839.1	1.50243	-1.50243
HEY2_MA0649.1	1.53839	-1.53839
MZF1(var.2)_MA0057.1	1.55594	-1.55594
MAX::MYC_MA0059.1	1.62203	-1.62203
RELB_MA1117.1	1.65608	-1.65608
RARA(var.2)_MA0730.1	1.66211	-1.66211
Alx1_MA0854.1	1.66211	-1.66211
Hes2_MA0616.1	1.66339	-1.66339
Atf3_MA0605.1	1.67931	-1.67931
TBX4_MA0806.1	1.76476	-1.76476
TBX5_MA0807.1	1.76476	-1.76476
Smad4_MA1153.1	1.8373	-1.8373
Rfx1_MA0509.1	1.83923	-1.83923
SCRT1_MA0743.1	1.87758	-1.87758
SREBF2_MA0596.1	1.88485	-1.88485
POU4F1_MA0790.1	1.89975	-1.89975
Pou2f3_MA0627.1	1.90856	-1.90856
TFAP2A(var.2)_MA0810.1	2.01455	-2.01455
TBX15_MA0803.1	2.0415	-2.0415
TBX1_MA0805.1	2.0415	-2.0415
Nfe2l2_MA0150.2	2.06666	-2.06666
NFYB_MA0502.1	2.13046	-2.13046
Mafb_MA0117.2	2.16245	-2.16245
REST_MA0138.2	2.17897	-2.17897
CLOCK_MA0819.1	2.19857	-2.19857
NFKB2_MA0778.1	2.25084	-2.25084
NFYA_MA0060.3	2.27126	-2.27126
NHLH1_MA0048.2	2.28532	-2.28532
Pparg::Rxra_MA0065.2	2.29283	-2.29283
JUN::JUNB(var.2)_MA1133.1	2.42017	-2.42017
POU4F3_MA0791.1	2.49319	-2.49319
HEY1_MA0823.1	2.53373	-2.53373
Hes1_MA1099.1	2.63529	-2.63529
REL_MA0101.1	2.71001	-2.71001
TFAP2C_MA0524.2	2.75077	-2.75077
TFAP2B_MA0811.1	2.77856	-2.77856
Gmeb1_MA0615.1	2.81455	-2.81455
NR4A2::RXRA_MA1147.1	2.81455	-2.81455
ESRRB_MA0141.3	2.82283	-2.82283
ZNF740_MA0753.1	2.84933	-2.84933
HINFP_MA0131.2	2.90549	-2.90549
SP8_MA0747.1	3.00704	-3.00704
EBF1_MA0154.3	3.06769	-3.06769
HSF1_MA0486.2	3.11845	-3.11845
ZBTB18_MA0698.1	3.12077	-3.12077
MYC_MA0147.3	3.18185	-3.18185
Bach1::Mafk_MA0591.1	3.33361	-3.33361
INSM1_MA0155.1	3.48831	-3.48831
EGR1_MA0162.3	3.50792	-3.50792
Npas2_MA0626.1	3.56653	-3.56653
MNT_MA0825.1	3.79357	-3.79357
SREBF1_MA0595.1	3.80295	-3.80295
E2F6_MA0471.1	3.81636	-3.81636
RARA::RXRG_MA1149.1	3.8164	-3.8164
E2F4_MA0470.1	3.88947	-3.88947
Tcf12_MA0521.1	4.0267	-4.0267
HSF2_MA0770.1	4.0501	-4.0501
TFDP1_MA1122.1	4.08828	-4.08828
Myod1_MA0499.1	4.18051	-4.18051
Znf423_MA0116.1	4.22175	-4.22175
MXI1_MA1108.1	4.3006	-4.3006
ASCL1_MA1100.1	4.46302	-4.46302
FOS::JUN(var.2)_MA1126.1	4.46351	-4.46351
HSF4_MA0771.1	4.59514	-4.59514
GCM2_MA0767.1	4.83302	-4.83302
Hic1_MA0739.1	5.05072	-5.05072
MYCN_MA0104.4	5.15032	-5.15032
Creb3l2_MA0608.1	5.24976	-5.24976
BACH2_MA1101.1	5.28796	-5.28796
Id2_MA0617.1	5.32456	-5.32456
KLF16_MA0741.1	5.6491	-5.6491
GCM1_MA0646.1	6.00271	-6.00271
PLAG1_MA0163.1	6.41727	-6.41727
MGA_MA0801.1	6.63761	-6.63761
MAX_MA0058.3	6.93936	-6.93936
Myog_MA0500.1	7.77797	-7.77797
Ahr::Arnt_MA0006.1	8.22354	-8.22354
FOS::JUND_MA1141.1	8.40447	-8.40447
Klf1_MA0493.1	8.48469	-8.48469
SP3_MA0746.1	8.52101	-8.52101
NFE2_MA0841.1	9.1165	-9.1165
Mlxip_MA0622.1	9.19071	-9.19071
SP2_MA0516.1	9.62627	-9.62627
SP1_MA0079.3	9.97182	-9.97182
HIF1A_MA1106.1	10.8949	-10.8949
Pax2_MA0067.1	11.2242	-11.2242
Zfx_MA0146.2	11.5739	-11.5739
KLF4_MA0039.3	11.7227	-11.7227
FOS::JUNB_MA1134.1	12.4762	-12.4762
ID4_MA0824.1	12.9657	-12.9657
FOSL1::JUN_MA1128.1	14.3483	-14.3483
JUN::JUNB_MA1132.1	14.3812	-14.3812
JUN(var.2)_MA0489.1	15.9503	-15.9503
FOSL1::JUNB_MA1137.1	17.4935	-17.4935
HIC2_MA0738.1	17.826	-17.826
THAP1_MA0597.1	18.7561	-18.7561
JDP2_MA0655.1	21.2067	-21.2067
FOSL2::JUNB_MA1138.1	21.88	-21.88
TCF3_MA0522.2	22.0393	-22.0393
ARNT::HIF1A_MA0259.1	22.7154	-22.7154
FOSL2::JUND_MA1144.1	23.6952	-23.6952
FOSL2::JUN_MA1130.1	23.8754	-23.8754
JUND_MA0491.1	26.1515	-26.1515
TCF4_MA0830.1	27.2952	-27.2952
BATF::JUN_MA0462.1	27.7972	-27.7972
FOS::JUN_MA0099.3	28.8512	-28.8512
SNAI2_MA0745.1	30.3731	-30.3731
ZNF354C_MA0130.1	32.1165	-32.1165
FOSL1::JUND_MA1142.1	39.6203	-39.6203
FOSB::JUNB_MA1135.1	45.4917	-45.4917
ZEB1_MA0103.3	55.1554	-55.1554
FOS_MA0476.1	65.7413	-65.7413
KLF5_MA0599.1	68.2214	-68.2214
FOSL2_MA0478.1	71.5817	-71.5817
FOSL1_MA0477.1	75.0126	-75.0126
MZF1_MA0056.1	79.2084	-79.2084
JUNB_MA0490.1	95.538	-95.538
