# Supplementary material for: The metabolic stress-activated checkpoint LKB1-MARK3 axis acts as a tumor suppressor in high-grade serous ovarian carcinoma
Source: Commun Biol. 2022 Jan 11;5:39. doi: 10.1038/s42003-021-02992-4 (PMC8752757; doi:10.1038/s42003-021-02992-4)
Supplement: Supplementary file 6 — Supplementary Data 3 [file 42003_2021_2992_MOESM6_ESM.xlsx]

## Sheet: 293T
Supplementary Data 3. The results of the TF motif enrichment analysis (293T)
Motif	293T_Control	293T_DOX
SPIB_MA0081.1	-9.46439	9.46439
TEAD4_MA0809.1	-7.56635	7.56635
TEAD3_MA0808.1	-7.18252	7.18252
TEAD1_MA0090.2	-6.05633	6.05633
MZF1(var.2)_MA0057.1	-5.36242	5.36242
GATA5_MA0766.1	-5.34222	5.34222
Crx_MA0467.1	-4.88439	4.88439
ETV6_MA0645.1	-4.41746	4.41746
GATA3_MA0037.3	-4.36721	4.36721
SOX10_MA0442.2	-4.10597	4.10597
ETV5_MA0765.1	-3.77251	3.77251
Pparg::Rxra_MA0065.2	-3.71691	3.71691
GCM1_MA0646.1	-3.71691	3.71691
RBPJ_MA1116.1	-3.57858	3.57858
SRY_MA0084.1	-3.50887	3.50887
RAX_MA0718.1	-3.28708	3.28708
GSC2_MA0891.1	-3.18295	3.18295
ESX1_MA0644.1	-3.16626	3.16626
MNX1_MA0707.1	-3.15143	3.15143
NR2F1_MA0017.2	-3.09058	3.09058
Myod1_MA0499.1	-3.05294	3.05294
ETS1_MA0098.3	-2.95573	2.95573
SCRT2_MA0744.1	-2.93143	2.93143
ELF5_MA0136.2	-2.91359	2.91359
Mecom_MA0029.1	-2.9083	2.9083
VDR_MA0693.2	-2.84928	2.84928
SOX15_MA1152.1	-2.76999	2.76999
ETV1_MA0761.1	-2.7683	2.7683
SREBF1_MA0595.1	-2.72698	2.72698
RELA_MA0107.1	-2.70928	2.70928
Tcf21_MA0832.1	-2.68405	2.68405
REL_MA0101.1	-2.67954	2.67954
HESX1_MA0894.1	-2.61164	2.61164
DUX4_MA0468.1	-2.60972	2.60972
MEF2D_MA0773.1	-2.56843	2.56843
CENPB_MA0637.1	-2.55652	2.55652
RELB_MA1117.1	-2.54504	2.54504
Foxj2_MA0614.1	-2.53593	2.53593
SREBF2_MA0596.1	-2.4974	2.4974
MYCN_MA0104.4	-2.46459	2.46459
PAX5_MA0014.3	-2.41256	2.41256
Foxd3_MA0041.1	-2.35035	2.35035
TCF4_MA0830.1	-2.3252	2.3252
BARHL2_MA0635.1	-2.29093	2.29093
NR4A1_MA1112.1	-2.25797	2.25797
TEAD2_MA1121.1	-2.23665	2.23665
POU5F1_MA1115.1	-2.1947	2.1947
GATA2_MA0036.3	-2.17164	2.17164
OTX1_MA0711.1	-2.16648	2.16648
PROX1_MA0794.1	-2.08599	2.08599
PAX3_MA0780.1	-2.0317	2.0317
VENTX_MA0724.1	-2.03041	2.03041
TBX2_MA0688.1	-2.02484	2.02484
Pitx1_MA0682.1	-2.01586	2.01586
Gabpa_MA0062.2	-2.0096	2.0096
Prrx2_MA0075.2	-2.00936	2.00936
FEV_MA0156.2	-2.00506	2.00506
TBX20_MA0689.1	-1.99927	1.99927
Sox3_MA0514.1	-1.98831	1.98831
Arid3b_MA0601.1	-1.97892	1.97892
POU3F3_MA0788.1	-1.96767	1.96767
MEF2B_MA0660.1	-1.89809	1.89809
ELK3_MA0759.1	-1.89325	1.89325
ELK1_MA0028.2	-1.89325	1.89325
EMX2_MA0886.1	-1.87604	1.87604
ISX_MA0654.1	-1.85841	1.85841
LHX9_MA0701.1	-1.83613	1.83613
NR4A2_MA0160.1	-1.75152	1.75152
BHLHE23_MA0817.1	-1.71003	1.71003
SPI1_MA0080.4	-1.70433	1.70433
ETV2_MA0762.1	-1.70085	1.70085
ZNF384_MA1125.1	-1.68105	1.68105
UNCX_MA0721.1	-1.65934	1.65934
ESR2_MA0258.2	-1.65105	1.65105
LMX1B_MA0703.1	-1.64503	1.64503
SOX13_MA1120.1	-1.63757	1.63757
POU4F1_MA0790.1	-1.62207	1.62207
PRRX1_MA0716.1	-1.6072	1.6072
Atoh1_MA0461.2	-1.59373	1.59373
ZNF354C_MA0130.1	-1.59139	1.59139
FLI1_MA0475.2	-1.57061	1.57061
ASCL1_MA1100.1	-1.56941	1.56941
Atf1_MA0604.1	-1.56014	1.56014
TBR1_MA0802.1	-1.55876	1.55876
HNF1B_MA0153.2	-1.55567	1.55567
NR3C2_MA0727.1	-1.55567	1.55567
ZBTB7B_MA0694.1	-1.54228	1.54228
RARA::RXRG_MA1149.1	-1.54228	1.54228
Klf12_MA0742.1	-1.53963	1.53963
Lhx4_MA0704.1	-1.53475	1.53475
SCRT1_MA0743.1	-1.52415	1.52415
VSX1_MA0725.1	-1.5177	1.5177
NEUROG2_MA0669.1	-1.50868	1.50868
SHOX_MA0630.1	-1.49161	1.49161
GBX2_MA0890.1	-1.47827	1.47827
Nkx2-5(var.2)_MA0503.1	-1.47723	1.47723
MSX1_MA0666.1	-1.44382	1.44382
Npas2_MA0626.1	-1.4437	1.4437
NFIC::TLX1_MA0119.1	-1.44307	1.44307
Sox2_MA0143.3	-1.43893	1.43893
ZBTB18_MA0698.1	-1.43569	1.43569
TBX21_MA0690.1	-1.42548	1.42548
FOXC2_MA0846.1	-1.42102	1.42102
Spz1_MA0111.1	-1.41547	1.41547
NFIL3_MA0025.1	-1.40852	1.40852
EOMES_MA0800.1	-1.40204	1.40204
GSX2_MA0893.1	-1.40159	1.40159
FIGLA_MA0820.1	-1.39894	1.39894
MIXL1_MA0662.1	-1.39872	1.39872
RAX2_MA0717.1	-1.39109	1.39109
Shox2_MA0720.1	-1.39109	1.39109
HEY1_MA0823.1	-1.38593	1.38593
Smad4_MA1153.1	-1.38398	1.38398
ERF_MA0760.1	-1.38145	1.38145
VSX2_MA0726.1	-1.37743	1.37743
ID4_MA0824.1	-1.37646	1.37646
MGA_MA0801.1	-1.37079	1.37079
TFAP2B(var.3)_MA0813.1	-1.35709	1.35709
HOXB3_MA0903.1	-1.33946	1.33946
ERG_MA0474.2	-1.33532	1.33532
HLTF_MA0109.1	-1.30067	1.30067
NR2F2_MA1111.1	-1.29955	1.29955
CUX1_MA0754.1	-1.28735	1.28735
MEF2A_MA0052.3	-1.2687	1.2687
Msx3_MA0709.1	-1.23962	1.23962
GSC_MA0648.1	-1.22927	1.22927
LMX1A_MA0702.1	-1.2277	1.2277
SOX9_MA0077.1	-1.21991	1.21991
Gata1_MA0035.3	-1.20078	1.20078
OTX2_MA0712.1	-1.1995	1.1995
Foxq1_MA0040.1	-1.19693	1.19693
Gata4_MA0482.1	-1.1969	1.1969
MYB_MA0100.3	-1.18293	1.18293
INSM1_MA0155.1	-1.15953	1.15953
SIX2_MA1119.1	-1.1468	1.1468
NKX6-2_MA0675.1	-1.13793	1.13793
EN2_MA0642.1	-1.13744	1.13744
TFAP2B(var.2)_MA0812.1	-1.13744	1.13744
Dlx2_MA0885.1	-1.1065	1.1065
TCF3_MA0522.2	-1.10068	1.10068
Pou5f1::Sox2_MA0142.1	-1.0711	1.0711
EHF_MA0598.2	-1.06825	1.06825
POU3F1_MA0786.1	-1.06757	1.06757
YY1_MA0095.2	-1.06441	1.06441
LBX2_MA0699.1	-1.04577	1.04577
Nr2e3_MA0164.1	-1.03907	1.03907
Dlx3_MA0880.1	-1.02604	1.02604
PAX7_MA0680.1	-1.01503	1.01503
POU4F3_MA0791.1	-1.01019	1.01019
TP73_MA0861.1	-1.01019	1.01019
TFAP2C(var.2)_MA0814.1	-0.989971	0.989971
NFIX_MA0671.1	-0.982251	0.982251
NOTO_MA0710.1	-0.98067	0.98067
SP4_MA0685.1	-0.978371	0.978371
Dlx4_MA0881.1	-0.961391	0.961391
DLX6_MA0882.1	-0.961391	0.961391
LHX2_MA0700.1	-0.954908	0.954908
EN1_MA0027.2	-0.943073	0.943073
LIN54_MA0619.1	-0.940671	0.940671
Pax6_MA0069.1	-0.940234	0.940234
HNF1A_MA0046.2	-0.940234	0.940234
EGR4_MA0733.1	-0.940234	0.940234
CREB3L1_MA0839.1	-0.940234	0.940234
NFATC2_MA0152.1	-0.927831	0.927831
Arid5a_MA0602.1	-0.925694	0.925694
Rfx1_MA0509.1	-0.92013	0.92013
ETV3_MA0763.1	-0.914944	0.914944
OLIG1_MA0826.1	-0.909403	0.909403
Hic1_MA0739.1	-0.904742	0.904742
HSF2_MA0770.1	-0.899193	0.899193
ZNF24_MA1124.1	-0.898352	0.898352
Stat5a::Stat5b_MA0519.1	-0.893643	0.893643
GCM2_MA0767.1	-0.882806	0.882806
BSX_MA0876.1	-0.874006	0.874006
POU6F1_MA0628.1	-0.866902	0.866902
Znf423_MA0116.1	-0.866665	0.866665
GATA6_MA1104.1	-0.863311	0.863311
Foxj3_MA0851.1	-0.860213	0.860213
RXRA::VDR_MA0074.1	-0.852153	0.852153
Six3_MA0631.1	-0.852153	0.852153
Ar_MA0007.3	-0.852153	0.852153
Nr2f6_MA0677.1	-0.852153	0.852153
Rxra_MA0512.2	-0.852153	0.852153
ESR1_MA0112.3	-0.852153	0.852153
NR3C1_MA0113.3	-0.852153	0.852153
RARA(var.2)_MA0730.1	-0.852153	0.852153
MYBL1_MA0776.1	-0.852153	0.852153
PKNOX1_MA0782.1	-0.852153	0.852153
PKNOX2_MA0783.1	-0.852153	0.852153
TGIF1_MA0796.1	-0.852153	0.852153
Alx4_MA0853.1	-0.852153	0.852153
Alx1_MA0854.1	-0.852153	0.852153
RXRB_MA0855.1	-0.852153	0.852153
RXRG_MA0856.1	-0.852153	0.852153
Rarb(var.2)_MA0858.1	-0.852153	0.852153
TP63_MA0525.2	-0.852153	0.852153
TP53_MA0106.3	-0.852153	0.852153
PPARA::RXRA_MA1148.1	-0.852153	0.852153
CTCF_MA0139.1	-0.847338	0.847338
NFATC1_MA0624.1	-0.837614	0.837614
GATA1::TAL1_MA0140.2	-0.833942	0.833942
TBX4_MA0806.1	-0.828289	0.828289
TBX5_MA0807.1	-0.828289	0.828289
ETV4_MA0764.1	-0.828121	0.828121
STAT3_MA0144.2	-0.826122	0.826122
LHX6_MA0658.1	-0.800754	0.800754
TBX15_MA0803.1	-0.79651	0.79651
TBX1_MA0805.1	-0.79651	0.79651
TFAP2A(var.3)_MA0872.1	-0.782221	0.782221
NKX2-3_MA0672.1	-0.77868	0.77868
PITX3_MA0714.1	-0.77481	0.77481
MSX2_MA0708.1	-0.771594	0.771594
PLAG1_MA0163.1	-0.759464	0.759464
mix-a_MA0621.1	-0.75863	0.75863
HOXA2_MA0900.1	-0.749342	0.749342
Tcf7_MA0769.1	-0.748743	0.748743
RUNX1_MA0002.2	-0.734142	0.734142
FOXO3_MA0157.2	-0.729046	0.729046
PBX1_MA0070.1	-0.701652	0.701652
ELF3_MA0640.1	-0.692936	0.692936
GLI2_MA0734.1	-0.685325	0.685325
IRF7_MA0772.1	-0.672381	0.672381
TFAP2C(var.3)_MA0815.1	-0.66969	0.66969
FOXK1_MA0852.2	-0.642885	0.642885
SMAD3_MA0795.1	-0.639248	0.639248
ZIC3_MA0697.1	-0.562075	0.562075
E2F8_MA0865.1	-0.562075	0.562075
IRF5_MA1420.1	-0.562075	0.562075
HES5_MA0821.1	-0.540574	0.540574
TCF7L1_MA1421.1	-0.540574	0.540574
Gmeb1_MA0615.1	-0.398842	0.398842
IRF8_MA0652.1	-0.398842	0.398842
LEF1_MA0768.1	-0.398842	0.398842
MTF1_MA0863.1	-0.398842	0.398842
Hmx1_MA0896.1	-0.398842	0.398842
IRF4_MA1419.1	-0.398842	0.398842
Nr1h3::Rxra_MA0494.1	0.344982	-0.344982
GLIS2_MA0736.1	0.344982	-0.344982
RREB1_MA0073.1	0.470027	-0.470027
RFX5_MA0510.2	0.509565	-0.509565
EWSR1-FLI1_MA0149.1	0.547703	-0.547703
ONECUT2_MA0756.1	0.605233	-0.605233
STAT1::STAT2_MA0517.1	0.616081	-0.616081
Pou2f3_MA0627.1	0.616081	-0.616081
MSC_MA0665.1	0.693027	-0.693027
FOXF2_MA0030.1	0.706614	-0.706614
Lhx3_MA0135.1	0.726697	-0.726697
GRHL1_MA0647.1	0.776873	-0.776873
MEIS2_MA0774.1	0.797698	-0.797698
POU3F2_MA0787.1	0.802162	-0.802162
TEF_MA0843.1	0.821182	-0.821182
Hoxb5_MA0904.1	0.821228	-0.821228
Mlxip_MA0622.1	0.836976	-0.836976
EBF1_MA0154.3	0.838817	-0.838817
NFKB1_MA0105.4	0.85561	-0.85561
Dmbx1_MA0883.1	0.85561	-0.85561
HOXC11_MA0651.1	0.86099	-0.86099
HOXC10_MA0905.1	0.86493	-0.86493
Myog_MA0500.1	0.876358	-0.876358
ONECUT3_MA0757.1	0.911274	-0.911274
Hoxd3_MA0912.1	0.911274	-0.911274
ONECUT1_MA0679.1	0.935863	-0.935863
POU3F4_MA0789.1	0.945666	-0.945666
POU5F1B_MA0792.1	0.945666	-0.945666
GRHL2_MA1105.1	0.946625	-0.946625
Stat4_MA0518.1	0.97415	-0.97415
POU2F1_MA0785.1	0.975485	-0.975485
Nkx3-1_MA0124.2	0.977632	-0.977632
RFX2_MA0600.2	1.00019	-1.00019
Id2_MA0617.1	1.02652	-1.02652
HOXC12_MA0906.1	1.03754	-1.03754
BARX1_MA0875.1	1.04052	-1.04052
FOXC1_MA0032.2	1.05575	-1.05575
RFX3_MA0798.1	1.05588	-1.05588
KLF9_MA1107.1	1.07061	-1.07061
FOXI1_MA0042.2	1.07394	-1.07394
FOXO6_MA0849.1	1.07394	-1.07394
MZF1_MA0056.1	1.07577	-1.07577
HLF_MA0043.2	1.08233	-1.08233
NKX3-2_MA0122.2	1.0849	-1.0849
ELF1_MA0473.2	1.10472	-1.10472
FOXD1_MA0031.1	1.11147	-1.11147
NFATC3_MA0625.1	1.11809	-1.11809
RFX4_MA0799.1	1.12575	-1.12575
DMRT3_MA0610.1	1.12579	-1.12579
HOXC13_MA0907.1	1.1413	-1.1413
MLX_MA0663.1	1.145	-1.145
Neurog1_MA0623.1	1.16363	-1.16363
ESRRB_MA0141.3	1.16826	-1.16826
MAX_MA0058.3	1.17207	-1.17207
SREBF2(var.2)_MA0828.1	1.1894	-1.1894
Srebf1(var.2)_MA0829.1	1.1894	-1.1894
KLF4_MA0039.3	1.20109	-1.20109
HNF4G_MA0484.1	1.21605	-1.21605
FOXL1_MA0033.2	1.23652	-1.23652
FOXO4_MA0848.1	1.23652	-1.23652
FOXP3_MA0850.1	1.23652	-1.23652
BHLHE40_MA0464.2	1.25791	-1.25791
Nr5a2_MA0505.1	1.25932	-1.25932
FOS::JUN(var.2)_MA1126.1	1.26129	-1.26129
MYC_MA0147.3	1.27335	-1.27335
Stat6_MA0520.1	1.27417	-1.27417
ISL2_MA0914.1	1.27864	-1.27864
RUNX2_MA0511.2	1.2861	-1.2861
EVX2_MA0888.1	1.29373	-1.29373
EVX1_MA0887.1	1.29958	-1.29958
PBX2_MA1113.1	1.34606	-1.34606
SPDEF_MA0686.1	1.36364	-1.36364
HINFP_MA0131.2	1.36658	-1.36658
Rhox11_MA0629.1	1.36729	-1.36729
FOSL1::JUND(var.2)_MA1143.1	1.38859	-1.38859
HEY2_MA0649.1	1.40354	-1.40354
ZBTB33_MA0527.1	1.40644	-1.40644
NFYB_MA0502.1	1.41637	-1.41637
CEBPA_MA0102.3	1.41907	-1.41907
KLF14_MA0740.1	1.41907	-1.41907
Bach1::Mafk_MA0591.1	1.44192	-1.44192
ZEB1_MA0103.3	1.49071	-1.49071
FOXA1_MA0148.3	1.49666	-1.49666
Creb5_MA0840.1	1.50863	-1.50863
ELF4_MA0641.1	1.54139	-1.54139
ZBTB7C_MA0695.1	1.56159	-1.56159
EGR3_MA0732.1	1.56159	-1.56159
PROP1_MA0715.1	1.56349	-1.56349
MAF::NFE2_MA0501.1	1.56388	-1.56388
CEBPG_MA0838.1	1.5694	-1.5694
NR2C2_MA0504.1	1.58072	-1.58072
SMAD2::SMAD3::SMAD4_MA0513.1	1.58473	-1.58473
ZNF740_MA0753.1	1.59822	-1.59822
RORA(var.2)_MA0072.1	1.60307	-1.60307
NRL_MA0842.1	1.6724	-1.6724
HIF1A_MA1106.1	1.68682	-1.68682
MLXIPL_MA0664.1	1.73671	-1.73671
DBP_MA0639.1	1.75369	-1.75369
HOXD11_MA0908.1	1.76585	-1.76585
TFAP2A(var.2)_MA0810.1	1.77114	-1.77114
ZNF143_MA0088.2	1.79538	-1.79538
ATF7_MA0834.1	1.82172	-1.82172
CEBPB_MA0466.2	1.82199	-1.82199
CEBPD_MA0836.1	1.82199	-1.82199
CEBPE_MA0837.1	1.82199	-1.82199
Gfi1_MA0038.1	1.82376	-1.82376
PBX3_MA1114.1	1.82832	-1.82832
FOSB::JUN_MA1127.1	1.8769	-1.8769
Arntl_MA0603.1	1.88898	-1.88898
TBP_MA0108.2	1.90593	-1.90593
FOSL2::JUNB(var.2)_MA1139.1	1.90593	-1.90593
Crem_MA0609.1	1.91881	-1.91881
THAP1_MA0597.1	1.92539	-1.92539
Hand1::Tcf3_MA0092.1	1.92718	-1.92718
CREB3_MA0638.1	1.95679	-1.95679
ZIC1_MA0696.1	1.95679	-1.95679
FOXP2_MA0593.1	1.96729	-1.96729
RORC_MA1151.1	2.00855	-2.00855
BHLHE41_MA0636.1	2.04773	-2.04773
MNT_MA0825.1	2.06006	-2.06006
EGR2_MA0472.2	2.06383	-2.06383
ZBTB7A_MA0750.2	2.09082	-2.09082
Atf3_MA0605.1	2.10002	-2.10002
ELK4_MA0076.2	2.10235	-2.10235
NEUROD1_MA1109.1	2.1036	-2.1036
JUN_MA0488.1	2.1319	-2.1319
FOXK2_MA1103.1	2.13538	-2.13538
Hoxa11_MA0911.1	2.1477	-2.1477
JUNB(var.2)_MA1140.1	2.20746	-2.20746
RUNX3_MA0684.1	2.21684	-2.21684
Mafb_MA0117.2	2.29219	-2.29219
SRF_MA0083.3	2.33067	-2.33067
TFEB_MA0692.1	2.38339	-2.38339
FOXB1_MA0845.1	2.41616	-2.41616
JUND(var.2)_MA0492.1	2.50395	-2.50395
FOSL1::JUN(var.2)_MA1129.1	2.52429	-2.52429
MAX::MYC_MA0059.1	2.55946	-2.55946
E2F6_MA0471.1	2.57384	-2.57384
NHLH1_MA0048.2	2.58699	-2.58699
ARNT::HIF1A_MA0259.1	2.66448	-2.66448
FOSB::JUNB(var.2)_MA1136.1	2.66545	-2.66545
FOXP1_MA0481.2	2.71933	-2.71933
HOXD13_MA0909.1	2.74691	-2.74691
JDP2(var.2)_MA0656.1	2.75786	-2.75786
TFAP2C_MA0524.2	2.80977	-2.80977
DUXA_MA0884.1	2.83029	-2.83029
CDX2_MA0465.1	2.85261	-2.85261
SIX1_MA1118.1	2.89004	-2.89004
Phox2b_MA0681.1	3.02338	-3.02338
USF2_MA0526.2	3.04553	-3.04553
FOSL2::JUND(var.2)_MA1145.1	3.13274	-3.13274
NFYA_MA0060.3	3.1373	-3.1373
TFE3_MA0831.2	3.18304	-3.18304
POU6F2_MA0793.1	3.2511	-3.2511
Nfe2l2_MA0150.2	3.30438	-3.30438
PHOX2A_MA0713.1	3.30482	-3.30482
FOSL2::JUN(var.2)_MA1131.1	3.35064	-3.35064
NRF1_MA0506.1	3.50384	-3.50384
TFDP1_MA1122.1	3.50613	-3.50613
TFEC_MA0871.1	3.60315	-3.60315
RORB_MA1150.1	3.61041	-3.61041
HOXA10_MA0899.1	3.6341	-3.6341
MAFG::NFE2L1_MA0089.1	3.74219	-3.74219
Foxa2_MA0047.2	3.75572	-3.75572
TFAP2B_MA0811.1	3.84253	-3.84253
BACH2_MA1101.1	3.96111	-3.96111
JUN::JUNB(var.2)_MA1133.1	4.20192	-4.20192
CDX1_MA0878.1	4.47285	-4.47285
USF1_MA0093.2	4.68394	-4.68394
SP8_MA0747.1	4.86444	-4.86444
Hoxd9_MA0913.1	5.02229	-5.02229
Ahr::Arnt_MA0006.1	5.02736	-5.02736
Klf1_MA0493.1	5.85404	-5.85404
E2F4_MA0470.1	5.8582	-5.8582
Hes1_MA1099.1	5.97288	-5.97288
Pax2_MA0067.1	6.0386	-6.0386
ATF4_MA0833.1	8.60651	-8.60651
CREB1_MA0018.3	9.37886	-9.37886
JUN(var.2)_MA0489.1	10.1944	-10.1944
NFE2_MA0841.1	12.1234	-12.1234
Zfx_MA0146.2	12.7675	-12.7675
FOS::JUND_MA1141.1	14.636	-14.636
BATF::JUN_MA0462.1	15.1007	-15.1007
FOS::JUNB_MA1134.1	17.7186	-17.7186
Tcfl5_MA0632.1	17.9285	-17.9285
FOSL1::JUNB_MA1137.1	18.1032	-18.1032
JDP2_MA0655.1	18.4771	-18.4771
FOSL1::JUN_MA1128.1	21.4091	-21.4091
JUN::JUNB_MA1132.1	22.4809	-22.4809
FOSB::JUNB_MA1135.1	23.4401	-23.4401
FOS::JUN_MA0099.3	23.5448	-23.5448
KLF16_MA0741.1	24.1343	-24.1343
FOSL2::JUN_MA1130.1	24.8997	-24.8997
FOSL2::JUNB_MA1138.1	26.6394	-26.6394
FOSL2::JUND_MA1144.1	27.2807	-27.2807
FOSL1_MA0477.1	28.0059	-28.0059
SP2_MA0516.1	30.6396	-30.6396
FOS_MA0476.1	30.8188	-30.8188
SP3_MA0746.1	30.9786	-30.9786
JUND_MA0491.1	31.2474	-31.2474
FOSL1::JUND_MA1142.1	34.8781	-34.8781
FOSL2_MA0478.1	37.0247	-37.0247
JUNB_MA0490.1	40.3235	-40.3235
SP1_MA0079.3	44.2757	-44.2757
KLF5_MA0599.1	48.583	-48.583
