# Supplementary material for: The metabolic stress-activated checkpoint LKB1-MARK3 axis acts as a tumor suppressor in high-grade serous ovarian carcinoma
Source: Commun Biol. 2022 Jan 11;5:39. doi: 10.1038/s42003-021-02992-4 (PMC8752757; doi:10.1038/s42003-021-02992-4)
Supplement: Supplementary file 7 — Supplementary Data 4 [file 42003_2021_2992_MOESM7_ESM.xlsx]

## Sheet: Authentication of cell lines
Supplementary Data 4. Information of certified cell lines
Name	Certification institution	Tested method	DNA profile or characteristics
293T	ATCC	STR	Amelogenin: X CSF1PO: 11, 12 D13S317: 12, 14 D16S539: 9, 13 D5S818: 8, 9 D7S820: 11 THO1: 7, 9.3 TPOX: 11 vWA: 16, 19
CaOV3	ATCC	STR	Amelogenin: X CSF1PO: 10, 13 D13S317: 12 D16S539: 9 D5S818: 12 D7S820: 10 THO1: 7 TPOX: 8, 10 vWA: 16, 18
ES2	ATCC	STR	Amelogenin: X CSF1PO: 10 D13S317: 11 D16S539: 11, 13 D5S818: 11, 13 D7S820: 11 THO1: 9.3 TPOX: 8, 12 vWA: 16, 17
JHOS-2	RIKEN CELL BANK	STR	Amelogenin: X CSF1PO: 11 D13S317: 8, 9 D16S539: 13 D21S11: 31, 31.2 D5S818: 10 D7S820: 11 THO1: 6, 7 TPOX: 8, 11 vWA: 14, 17
JHOS-4	RIKEN CELL BANK	STR	Amelogenin: X CSF1PO: 10 D13S317: 11 D16S539: 9, 10 D21S11: 29, 31.2 D5S818: 11 D7S820: 10 THO1: 7 TPOX: 8, 12 vWA: 14
OVCAR3	RIKEN CELL BANK	STR	Amelogenin: X CSF1PO: 11, 12 D13S317: 12 D16S539: 12 D5S818: 11, 12 D7S820: 10 THO1: 9, 9.3 TPOX: 8 vWA: 17
KURAMOCHI	JCRB	STR	Amelogenin: X CSF1PO: 11, 12 D13S317: 9,12 D16S539: 10 D5S818: 12 D7S820: 10, 11 THO1: 9 TPOX: 8, 12 vWA: 16, 19
OVSAHO	JCRB	STR	Amelogenin: X CSF1PO: 10, 12 D13S317: 8 D16S539: 9 D5S818: 12, 13 D7S820: 8, 10 THO1: 6 TPOX: 8, 11 vWA: 14
RMUGS	JCRB	STR	Amelogenin: X CSF1PO: 12 D13S317: 10, 11 D16S539: 10, 11 D5S818: 10, 14 D7S820: 12 THO1: 9 TPOX: 8, 11 vWA: 14, 16
TYK-nu	JCRB	STR	Amelogenin: X CSF1PO: 12 D13S317: 10, 11 D16S539: 9, 10 D5S818: 12, 13 D7S820: 10 THO1: 9 TPOX: 9, 11 vWA: 14, 16
ATCC; American Type Culture Collection
JCRB; Japanese Collection of Research Bioresources
