# Supplementary material for: The metabolic stress-activated checkpoint LKB1-MARK3 axis acts as a tumor suppressor in high-grade serous ovarian carcinoma
Source: Commun Biol. 2022 Jan 11;5:39. doi: 10.1038/s42003-021-02992-4 (PMC8752757; doi:10.1038/s42003-021-02992-4)
Supplement: Supplementary file 8 — Supplementary Data 5 [file 42003_2021_2992_MOESM8_ESM.xlsx]

## Sheet: Sheet1
Supplementary Data 5. Information of primers
Primer names	Purpose	Cloning sites	Epiopes	Direction	Sequence (5' -> 3' direction)
CRYAB	qPCR			Forward	CTTTGACCAGTTCTTCGGAG
				Reverse	CCTCAATCACATCTCCCAAC
CTGF	qPCR			Forward	GCAGGCTAGAGAAGCAGAGC
				Reverse	ATGTCTTCATGCTGGTGCAG
GAPDH	qPCR			Forward	GCAAATTCCATGGCACCGTC
				Reverse	TCGCCCCACTTGATTTTGG
MARK3	qPCR			Forward	GCCAGTCTCCTCACCACAAAG
				Reverse	GGATACGCCACAACAGAAGGA
PLAU	qPCR			Forward	AAATGCTGTGTGCTGCTGAC
				Reverse	AGGCCATTCTCTTCCTTGGT
NheI-FLAG-HA-MARK3-NotI	Cloning	NheI-NotI	FLAG-HA	Forward	ACCCAAGCTGGCTAGCCACCATGGACTACAAAGACGATGACGATAAAGGGGGCGGTGGAGGTTACCCATACGATGTTCCAGATTACGCTGGTGGAGGTGGAGGTATGTCCACTAGGACCCCATT
				Reverse	CAGCACAGTGGCGGCCGCTCGAGTCTAGATTACAGCTTTAGCTCATTGG
