# Supplementary material for: The metabolic stress-activated checkpoint LKB1-MARK3 axis acts as a tumor suppressor in high-grade serous ovarian carcinoma
Source: Commun Biol. 2022 Jan 11;5:39. doi: 10.1038/s42003-021-02992-4 (PMC8752757; doi:10.1038/s42003-021-02992-4)
Supplement: Supplementary file 9 — Supplementary Data 6 [file 42003_2021_2992_MOESM9_ESM.xlsx]

## Sheet: 1b
GSE18521			GSE26712
HOSE	HGSOC		HOSE	HGSOC
7.5375	4.60711		5.96821	5.06726
7.46932	4.61426		7.02026	4.55118
7.43649	4.15839		6.72909	4.68913
7.38831	4.84742		6.12589	4.95215
7.92239	4.30573		6.23906	5.76362
8.30095	3.5423		6.44937	5.25503
7.98937	5.24719		6.17583	4.65477
8.23276	4.24347		7.25	5.36069
8.11182	5.16273		6.65466	4.99163
8.12736	5.64566		7.15365	5.02265
	4.58565			4.53416
	3.68701			5.40924
	4.39799			4.90883
	3.99488			4.6055
	4.75368			5.00705
	4.68535			4.58861
	4.42389			4.47608
	4.93348			4.8759
	5.0824			4.5232
	4.74937			4.58137
	4.63729			4.67875
	4.03721			4.78766
	4.8341			4.6914
	5.37532			5.26586
	4.55706			5.1517
	4.78604			5.05097
	4.1264			4.822
	4.37993			4.98735
	3.42723			4.55759
	4.89082			4.72014
	4.85688			4.64974
	3.31273			4.76495
	4.38681			4.91264
	4.69137			4.90318
	4.15236			4.7517
	4.3733			5.17551
	5.64976			4.88337
	5.01099			4.54202
	4.53296			4.64577
	6.10128			4.6621
	4.28546			4.79595
	5.3648			4.9764
	4.80258			4.71309
	4.59195			5.0144
	4.5882			5.53323
	4.61862			5.0062
	4.53734			5.08218
	4.62842			4.47477
	4.26719			4.98438
	4.65188			4.93231
	4.63954			5.55069
	4.76837			5.37016
	4.70671			4.98202
				4.70958
				4.85406
				5.08579
				4.33831
				5.0361
				4.99883
				4.74415
				4.64904
				4.75399
				4.58918
				5.24195
				4.77669
				4.46949
				5.25644
				4.86847
				4.49302
				4.40366
				5.39342
				4.90211
				4.68309
				4.72245
				5.12899
				5.18005
				5.31149
				5.16322
				5.24134
				4.40924
				5.43586
				4.83742
				4.37904
				5.2998
				4.87097
				4.8507
				4.44637
				4.41641
				4.86882
				5.87824
				5.23692
				4.91854
				5.30463
				5.2281
				5.29408
				5.12979
				4.99204
				5.25272
				4.98397
				4.95724
				4.97946
				4.21421
				4.71486
				4.68675
				5.11321
				4.69928
				4.93706
				5.21834
				4.78048
				4.70317
				4.83122
				4.51164
				4.68744
				5.01408
				4.8976
				4.96054
				4.83446
				5.0529
				4.48359
				5.0093
				5.07666
				4.4394
				5.06079
				4.56828
				5.44645
				4.94429
				5.27269
				4.58975
				5.74413
				5.01851
				5.44592
				4.71434
				4.72979
				4.71276
				4.5762
				4.65108
				5.25368
				5.21766
				4.69408
				4.69767
				4.8498
				5.57256
				4.95734
				4.87628
				5.30538
				4.77431
				4.74339
				4.95856
				4.5025
				5.06603
				5.11801
				4.9409
				4.67282
				4.83977
				4.59152
				4.47066
				4.54789
				4.86998
				5.09723
				4.56299
				4.80652
				4.97863
				4.39129
				5.10075
				4.77193
				4.69162
				4.80598
				5.1551
				4.60839
				5.2095
				5.49609
				4.45728
				4.83266
				4.82687
				4.92977
				4.75749
				5.13012
				4.86644
				5.06741
				4.39738
				4.32937
				5.42579
				4.65677
				5.04112
				4.79455

## Sheet: 1c
GSE18521			GSE26712
HOSE	HGSOC		HOSE	HGSOC
7.98071	4.58321		8.50476	5.1737
7.50373	5.20311		9.40085	5.50549
7.50031	4.55652		8.01438	4.461
7.60009	4.9023		7.74003	6.13677
9.35824	4.48998		7.83384	5.91843
8.95852	4.86415		9.15555	5.78315
9.53115	5.28743		8.84791	5.72257
9.20642	4.86528		9.56286	5.3454
9.30908	4.29187		8.76629	5.53519
8.36909	4.62901		9.22148	5.11168
	4.26304			5.20671
	4.2968			4.87979
	5.04009			5.31895
	4.51725			5.40637
	4.65167			5.83227
	3.94392			5.12256
	4.29293			5.93996
	4.3338			5.87279
	4.25836			5.06884
	3.96634			5.57294
	4.28811			5.56742
	4.05535			5.77572
	4.79312			5.50416
	4.93327			5.30714
	4.46682			6.20239
	4.1727			5.38867
	4.11494			5.44382
	4.24246			5.23558
	3.08606			5.12851
	4.55224			5.33673
	5.22432			5.11802
	4.98038			5.38139
	4.37216			4.4981
	5.09084			4.88687
	4.42257			4.99708
	4.7334			6.75231
	4.35878			6.1439
	5.28298			4.96954
	3.75614			5.65198
	4.04676			5.33484
	5.16733			4.9474
	4.34884			5.99606
	4.76268			5.20306
	4.02796			5.67511
	5.49593			5.68197
	5.27533			4.84986
	4.30036			6.19602
	3.66759			5.40948
	4.85798			5.86387
	4.10869			6.75871
	4.45541			6.25724
	4.18123			6.00831
	5.73922			4.42088
				7.02122
				5.41031
				4.69564
				5.03477
				5.40543
				5.49021
				4.98422
				5.29291
				6.76124
				5.78707
				4.75933
				5.36356
				5.04282
				5.5167
				7.38117
				4.79297
				4.74439
				5.22025
				5.66978
				5.2493
				6.6055
				6.60236
				5.40387
				4.80625
				5.27697
				4.9187
				5.61525
				5.14306
				4.94212
				4.84042
				5.66715
				5.27995
				5.98222
				6.00013
				5.23416
				5.58336
				5.26771
				5.49339
				5.19805
				5.03228
				6.3687
				4.77275
				5.31333
				5.10318
				4.93947
				7.16827
				4.7096
				4.92007
				5.01648
				4.82859
				4.9392
				6.22234
				4.94374
				5.77104
				5.23882
				6.27069
				4.79037
				7.84624
				5.01291
				5.59681
				5.28573
				5.16214
				5.6933
				5.22752
				6.92032
				5.40206
				5.13584
				7.19851
				4.93092
				6.63748
				4.68198
				5.1694
				5.13285
				4.58944
				5.10126
				4.35319
				6.81108
				5.50685
				5.4286
				5.60741
				5.68972
				7.1203
				6.87754
				5.85062
				5.00382
				5.50966
				5.00661
				4.80455
				5.76135
				6.1385
				5.28046
				5.11257
				7.46027
				4.68936
				5.5538
				5.5147
				7.27836
				5.98892
				4.774
				4.90504
				4.82192
				4.9533
				5.26377
				6.17184
				5.57348
				5.03462
				5.02229
				5.09336
				6.14328
				4.70212
				5.46793
				6.52271
				5.78958
				4.92891
				5.33742
				6.20671
				5.35314
				7.12916
				4.98773
				5.81513
				5.13001
				4.86015
				5.46622
				7.1902
				4.81955
				5.60845
				5.23581
				7.19294
				5.1742
				5.96584
				5.30878
				5.59707

## Sheet: 1d
GSE18521			GSE26712
HOSE	HGSOC		HOSE	HGSOC
10.4039	6.07832		8.31136	4.12558
11.1989	6.10016		8.96564	4.98904
9.74304	6.37448		8.85695	4.68078
10.1024	6.21694		8.53481	4.61706
11.8315	6.37426		8.8309	4.3813
11.8325	6.59741		8.34675	4.81748
11.6316	6.79082		8.20124	4.67123
11.9408	6.85079		7.95169	4.5495
11.8417	6.47437		8.96358	4.76278
11.7161	6.22658		8.82133	5.61276
	6.06661			4.78722
	6.4073			4.63247
	6.2569			4.86381
	6.47136			4.84222
	6.5967			4.72215
	6.2227			5.31903
	6.48187			4.7672
	6.51703			4.71042
	6.59922			4.72201
	5.7586			5.53616
	6.96043			4.89989
	6.63735			4.82555
	6.32417			4.74863
	6.70979			4.82956
	6.81127			4.73108
	6.49108			5.08537
	6.69307			4.78866
	7.00311			4.96021
	6.28775			4.76415
	6.7217			4.89893
	7.13247			4.84295
	6.77522			4.66624
	6.34622			4.75463
	6.78789			5.03074
	6.62787			4.73844
	7.04553			4.85212
	6.60179			4.87663
	6.48537			5.50983
	6.44059			4.82513
	6.75189			5.0361
	6.63282			4.70777
	6.40158			4.52465
	5.87705			4.68514
	6.41823			4.43467
	5.71746			4.95098
	6.05414			4.6812
	5.7318			4.7899
	5.92593			5.07516
	6.10091			4.57028
	6.32753			4.64939
	6.21088			4.9301
	6.29359			4.74352
	6.1785			4.75808
				5.14079
				5.11822
				4.65832
				5.53156
				4.9171
				5.14783
				4.65177
				4.80731
				5.68155
				5.42702
				4.71202
				4.63483
				4.66768
				4.96093
				4.72242
				5.0058
				4.81487
				4.67218
				4.67303
				4.84146
				4.65782
				4.40423
				4.70225
				4.83383
				4.82348
				4.5212
				5.13327
				4.71088
				4.69478
				4.99223
				4.71092
				5.0053
				4.8779
				5.22644
				5.22194
				4.70708
				4.647
				4.82355
				5.44569
				5.05039
				4.6734
				4.77356
				5.09904
				5.01861
				4.79658
				4.5979
				4.9416
				4.66183
				4.70612
				5.10328
				5.63973
				4.68075
				5.09863
				4.70397
				4.70105
				5.24123
				4.90848
				4.89032
				5.37364
				5.18161
				4.60612
				4.83743
				4.74246
				4.70745
				7.04429
				5.31675
				4.8165
				4.70983
				4.3366
				5.16209
				5.5616
				4.21476
				4.5035
				4.45104
				4.8767
				4.74442
				5.3722
				4.22577
				4.76975
				3.92797
				4.70271
				4.89407
				5.56262
				4.20623
				4.70127
				4.58643
				4.596
				4.66366
				5.20557
				4.85504
				4.34966
				4.52262
				4.42395
				4.8522
				4.82318
				4.23858
				5.08003
				5.05453
				5.25437
				4.99713
				4.85127
				5.56171
				4.44628
				4.69827
				4.90176
				4.9903
				4.57917
				4.45186
				5.20049
				4.74722
				4.80895
				4.68932
				5.04435
				5.18889
				4.70073
				5.40237
				4.82722
				4.73182
				4.96643
				4.9592
				4.84509
				4.88864
				4.43501
				4.58312
				4.59063
				4.9217
				5.09234
				4.6581
				4.73697
				4.74501
				4.5655
				4.62086

## Sheet: 1f
Sensitive	Resistant
0.714992	0.35297
-0.49257	-0.15442
2.14964	-0.58212
0.691766	-0.55329
0.401483	0.275171
0.377423	-1.68402
2.04918	-0.43102
3.98001	-0.58189
-1.95905	-1.74115
-1.01794	4.37737
-2.55172	0.010395
1.88822	2.66475
-1.03644	-2.94001
1.48963	-0.65513
-2.04778	0.461568
-1.76864	-1.19928
-2.20126	-1.60217
0.071438	-2.22289
2.93343	-0.45297
-0.16742	-1.99152
-2.33324	-2.90593
0.414245	-0.90671
-1.20804	-1.90134
2.83706	-3.19738
-0.00367	-1.09662
0.881484	-0.59361
0.526458	-1.83438
1.65902	0.923085
-2.50527	-0.69538
0.496171	0.566746
-1.22238	0.932452
-0.17108	-1.1334
-0.63364	-0.1665
-2.81466	0.199079
-1.68796	0.550083
0.607617	-0.12367
-0.4258	0.943592
2.08373	-2.27857
-3.43638	-2.54572
-1.39848	1.14881
-0.14086	-3.9791
-1.8493	-0.84475
-1.63024	0.203828
0.327656	-0.60525
0.487922	-3.49101
-0.01802	-0.29299
-1.72557	-2.01708
0.731726	0.498567
1.71794	0.940875
-0.226	1.17667
-1.07872	-0.04557
0.148795	0.101303
0.077303	-2.52563
2.21014	1.51773
-0.69536	2.04629
5.11837	1.4769
-2.22299	-0.37548
-0.68662	-0.69468
0.36327	1.47856
1.29632	1.41011
-1.58442	0.216062
6.36581	-1.4843
2.47869	-0.59949
-1.98587	0.76798
-0.66603	-0.71615
-2.12702	0.499031
0.488838	0.981473
-1.14264	-1.00163
-0.11217	-1.02467
-2.127	-1.35235
2.2138	-0.88626
1.48149	1.93465
0.433744	0.241453
-0.18199	1.36618
2.03382	-0.02624
-1.21255	-1.64306
0.680198	-0.79884
0.755721	-0.73935
-1.23951	-0.79801
2.45211	-3.93691
0.263365	-0.92816
-1.11881	-4.39569
-1.61063	-0.56679
-0.59075	-0.77235
-1.48028	-1.78081
-0.09022	-0.77313
0.288722	-1.73124
0.659869	-3.38729
-0.43078	-4.97272
-0.60054	0.876505
-0.2994
1.53096
-2.72003
0.564773
0.056312
-1.78331
-1.91284
1.07529
-0.47231
-1.57892
-1.90067
2.02986
-0.82092
-0.99321
1.08221
-0.99322
-1.4452
-2.35106
0.69611
-1.96845
1.02235
-0.30072
-1.62383
-3.14888
-1.27271
-0.55175
-1.95104
-1.16174
0.554324
0.592948
0.907125
0.040252
1.13732
-1.42739
0.588743
1.13851
-1.46736
0.225635
0.510409
1.89723
-1.60869
-1.12948
0.753587
0.608177
-0.42589
-0.2884
1.35453
-0.68889
0.518168
0.529208
2.81855
-1.22852
1.7847
-1.49307
0.844717
-0.75768
0.344022
3.70596
-0.71155
-2.16002
-1.51741
-0.28576
-1.84831
0.071583
-2.46933
-1.36862
-1.10322
-1.91121
-1.59785
-1.37852
2.58424
-0.9079
0.695179
-1.86934
-0.36466
-2.69162
0.581978
-2.25489
4.89131
-0.34639
2.62369
-0.59056
-3.20856
-0.17825
1.71428
-0.13804
-0.70925
0.496171
0.86671
-0.52379
0.816049
-1.50724
-0.57374
-1.10123
-2.56112
-1.23165
-0.34373
0.88677
-0.70133
-2.21593
-1.33328
1.75011
1.33757
-1.18233
3.37875
1.7055
0.594459

## Sheet: 1g
HOSE	293T	HFTSEC	KURAMOCHI	JHOS4	RMUGS	TYKNU	OVSAHO	ES2	JHOS2	OVCAR3	CaOV3
1.08925	0.474123	0.402967	0.310644	0.310644	0.302149	0.382447	0.18471	0.120185	0.140958	0.127038	0.0359799
0.981686	0.433269	0.458023	0.285851	0.297989	0.203533	0.191224	0.215138	0.158586	0.163044	0.117712	0.0501827
0.935191	0.344681	0.270898	0.335256	0.270431	0.289841	0.187288	0.168794	0.207809	0.183434	0.122286	0.0410445

## Sheet: 1h
OVARY	TUBE	HGSOC
1	0.983992	0.845132
0.528125	0.609004	0.712302
0.487504	0.416252	0.67573
0.371885	0.356556	0.589561
0.357128	0.331051	0.578722
0.342337		0.511672
		0.416427
		0.392394
		0.335858
		0.333338
		0.314527
		0.307434
		0.303022
		0.261866
		0.232521
		0.230336
		0.221279
		0.203182
		0.179215
		0.176397
		0.17469
		0.165846
		0.154504
		0.154504
		0.15321
		0.138259
		0.123304
		0.121834
		0.120846
		0.112166
		0.110694
		0.108627
		0.0988687
		0.0972237
		0.0877942
		0.0754061
		0.053838
		0.0513475
		0.0438686
		0.0431947
		0.0389515
		0.0359837
		0.0251038
		0.0198639
		0.0104889
		0.00608341
		0.00239889
		0.00198364
		0.00019369

## Sheet: S1a
NKX3-1							PDE8B							REEP1
GSE18521			GSE26712				GSE18521			GSE26712				GSE18521			GSE26712
HOSE	HGSOC		HOSE	HGSOC			HOSE	HGSOC		HOSE	HGSOC			HOSE	HGSOC		HOSE	HGSOC
8.43576	6.31952		8.36196	4.4857			6.31442	4.74519		9.06049	5.24054			9.86907	6.27612		8.13934	3.98925
9.31833	5.60918		7.19975	4.82292			7.18111	4.669		6.98758	5.15279			10.5131	5.46208		8.11838	3.9617
8.48842	5.78123		7.53434	4.97088			7.16309	5.23955		7.53464	5.04403			8.73899	5.75146		8.12445	5.14344
8.81571	5.61371		6.91616	4.7308			7.83994	5.04215		7.7411	5.0892			9.72513	5.60519		6.93947	3.83473
9.66431	5.73845		7.46617	5.03113			6.84557	4.66881		8.13107	5.4463			11.1122	4.97073		7.77755	4.13166
10.2137	5.84936		7.31009	4.70537			7.66847	4.60513		6.70277	5.66399			11.0014	5.02314		8.67627	4.3894
10.1931	6.34615		7.71489	4.91583			8.64168	4.83877		7.40531	5.50593			10.7188	6.19736		8.4599	3.97861
9.47191	5.83694		7.77658	4.57276			7.59808	4.70582		8.99284	5.18906			10.9248	5.51931		8.32699	3.46829
9.79375	5.50476		7.45925	4.69663			7.84902	4.7926		7.50947	5.12828			11.5108	5.4823		8.32343	3.78614
10.478	5.92744		7.56895	5.0107			8.79826	5.25829		7.76777	5.19361			10.7709	5.36731		8.77875	4.78762
	5.83221			5.15503				4.88449			5.31615				5.914			3.8656
	5.59787			4.62367				4.49866			5.29142				5.88279			3.93879
	6.21885			4.88481				4.52309			5.24417				8.19681			4.11595
	5.65007			5.12126				4.64612			5.42696				5.57988			4.56545
	5.76568			4.8241				4.47432			5.19308				5.51628			4.09648
	5.90259			5.47678				4.82383			5.72794				5.9543			5.15171
	5.93492			5.25684				4.54189			5.59269				7.26608			5.18866
	6.14205			5.29753				4.79054			5.47754				5.84182			4.00736
	5.71603			5.07027				4.92195			5.55447				5.45093			4.38204
	5.9277			5.24986				5.08259			5.5741				5.43795			4.8244
	5.60255			4.83863				4.63587			5.48128				5.63796			4.4159
	6.39368			4.79863				4.42965			4.88207				5.64608			4.41854
	5.77973			4.73206				6.00009			5.50972				5.60512			4.12859
	7.13979			4.73345				4.96832			5.13812				5.29317			4.36713
	6.24144			4.66596				4.76977			5.37859				4.86968			3.897
	6.481			4.69252				4.85855			4.98705				5.6607			3.69618
	5.71473			4.78296				4.64774			5.3341				5.94781			4.48037
	6.29193			4.87588				5.02185			5.52483				5.37652			4.001
	5.33282			4.90807				4.32772			5.24672				5.0979			4.29517
	6.05551			5.4394				4.9103			5.28094				5.33449			5.54565
	7.45764			5.18991				4.71895			5.41989				5.72541			4.48646
	6.0055			4.9465				4.49553			5.6486				5.97137			5.18151
	5.56977			4.71417				4.80549			5.21283				5.1421			4.20075
	5.59224			5.25278				4.84469			5.60817				5.93355			4.05484
	5.73541			4.88179				4.45102			5.17098				5.55772			3.62188
	5.94189			4.77381				4.9678			5.13116				5.17636			3.84663
	6.17166			5.26938				4.44822			5.14081				5.98945			4.05048
	5.89372			5.40936				4.66978			6.22804				5.73957			4.55778
	5.70852			5.27172				4.95245			5.41446				5.58078			3.9515
	5.29268			5.40977				4.6473			5.74971				5.8614			4.02521
	5.31602			4.66461				4.44438			5.39285				6.15137			4.14515
	5.87032			4.93628				4.45937			7.50907				5.78643			5.28689
	6.43189			4.90011				5.00888			5.4886				6.23696			3.96373
	7.24515			4.71539				4.59484			5.17361				6.68176			4.13587
	5.96958			5.21253				4.64223			5.77447				7.60572			3.90701
	7.38136			5.18802				4.24154			5.92025				6.52434			4.1386
	6.66413			4.9656				4.47024			5.31305				6.16212			3.86256
	5.86034			5.21738				4.39554			6.01732				5.74707			4.27732
	6.21454			4.90649				4.68113			6.39267				5.87002			4.75074
	6.585			4.74278				4.6649			5.99437				4.99472			4.85985
	5.60204			5.21951				4.78053			5.30419				6.56293			3.90778
	6.62731			4.87863				4.34785			5.51865				4.08875			4.02899
	6.03538			5.14883				5.08561			5.38617				7.73768			3.9416
				4.78514							5.06086							4.46112
				4.75851							5.14964							3.65313
				4.44276							5.11705							3.67336
				5.78093							6.06829							4.74029
				4.78254							5.35941							3.89244
				5.26981							5.58173							3.86535
				4.74704							5.25562							3.86989
				4.78406							5.41929							4.10932
				5.70528							5.62394							4.651
				4.75329							5.0296							3.73705
				4.64405							5.18973							3.78477
				4.78852							5.21365							3.72862
				5.13273							5.12288							3.73625
				4.91285							5.0195							3.91761
				4.94687							5.36356							4.01674
				5.65661							5.23287							4.04704
				5.22951							6.13384							4.27304
				4.95081							5.16344							4.26489
				4.70523							5.06965							3.6689
				4.66369							5.36355							4.00676
				5.04934							5.17664							3.45063
				4.75532							6.07428							5.7144
				4.42886							5.30936							4.12023
				5.04473							5.33507							4.33486
				4.98663							5.2718							3.66512
				4.9778							5.37653							3.42596
				4.70475							5.07659							4.32711
				4.93564							5.52443							3.99157
				5.10517							5.25772							3.73968
				5.57093							5.88245							4.69012
				4.56964							5.26085							4.00044
				4.79677							5.09073							3.76217
				4.81154							5.24872							4.40641
				6.08504							6.50446							4.33034
				4.81977							5.34187							4.26026
				4.59368							5.51762							6.47564
				4.99115							4.99018							3.64767
				5.19963							5.60872							4.4632
				4.95968							5.53063							4.06727
				5.178							5.76612							4.86696
				4.79928							5.32546							3.84649
				4.62949							5.2333							4.06598
				4.96898							5.47494							4.63641
				5.84468							5.56771							4.10741
				4.87653							5.20333							3.80533
				4.86492							5.43457							3.80747
				5.04342							5.40647							3.77458
				4.50132							5.16954							3.73505
				4.8736							5.25718							4.14878
				5.16964							5.80436							4.23558
				6.32507							6.38741							5.04404
				4.71936							5.13655							3.96004
				5.37387							5.65871							4.28402
				5.00138							5.75897							5.24406
				4.97362							5.2381							4.21053
				7.03687							5.51307							4.16704
				5.13222							5.34544							3.83704
				5.32189							5.39807							3.8987
				5.03899							6.04304							4.2833
				4.97172							5.41265							4.13839
				5.17055							5.23703							4.12419
				4.83052							5.33044							4.12421
				4.70853							5.35712							3.87864
				4.92674							5.51525							4.01597
				5.50949							5.26701							4.24052
				5.00219							5.75233							4.33048
				4.73225							5.13232							3.62326
				5.40449							4.88655							3.69744
				4.85441							5.43719							3.8957
				4.69915							5.16638							4.04274
				5.47574							6.04877							4.81705
				4.47099							4.72248							3.55658
				4.52634							4.71896							3.67421
				4.71482							5.35745							3.86914
				5.11738							5.02068							3.81015
				4.92794							5.32909							4.64109
				4.74582							5.37194							3.79655
				4.65655							5.10631							4.30872
				4.88736							5.56957							4.34353
				4.5949							5.52999							5.12683
				4.51972							5.0188							3.79074
				4.5426							5.18599							3.98262
				4.76929							5.3339							5.25123
				4.49201							5.77001							7.30058
				4.62344							5.1564							3.6026
				4.48608							4.47562							3.67427
				4.61912							4.99817							3.69646
				5.66554							5.56846							4.23092
				4.29488							5.3081							4.10494
				4.85985							4.90837							4.07058
				4.18015							4.50087							3.92743
				4.85144							5.23593							4.03473
				4.36217							4.67043							4.01435
				4.50567							5.13272							3.76326
				4.62578							4.89571							4.09283
				4.59625							4.97102							3.86698
				5.37483							5.26277							4.23371
				4.9909							5.36387							4.36991
				5.38226							5.6297							4.78574
				5.48054							6.00879							4.38845
				4.89482							5.25542							3.94436
				5.15953							5.32162							5.76259
				4.65314							5.18862							3.42311
				4.53341							4.97604							4.47702
				4.56937							4.69275							3.69319
				4.67346							5.08223							3.87706
				4.90651							5.0439							4.04298
				4.00352							4.34246							3.97376
				5.2063							5.207							4.00332
				5.05411							5.19183							4.21547
				4.89349							5.50135							4.05934
				4.92417							5.32534							4.11461
				6.54093							5.50273							4.70131
				4.71941							5.50644							4.31332
				4.69411							5.21477							3.84582
				5.16414							5.84503							4.81421
				4.9292							5.26895							4.40133
				4.75133							8.13363							5.82503
				4.89001							5.48372							4.27119
				5.35824							5.84484							4.08933
				5.05738							5.11099							4.48251
				5.06814							5.36987							4.92091
				4.47518							5.38353							4.24272
				5.25609							5.99031							4.26458
				5.08735							5.28037							4.75928
				4.92431							5.48816							4.42978
				5.16952							5.31105							3.83964
				4.78901							5.24643							5.01421
				4.83571							5.04015							3.68628
				4.75485							5.18566							4.40535
				5.0462							5.15527							4.70158
				4.5946							5.18364							3.68824

## Sheet: S1d
mRNA	protein
0.1416	-2.6451
-2.2534	-2.1352
0.9855	-2.0402
-0.6649	-1.907
-2.3331	-1.8483
-2.197	-1.786
-1.1104	-1.6763
-2.0585	-1.5479
-1.6914	-1.5166
-0.4259	-1.4913
0.0172	-1.4408
0.2967	-1.3922
-1.3813	-1.3655
-1.9525	-1.36
-2.7063	-1.3121
-1.2042	-1.2677
-0.9633	-1.2655
0.5847	-1.2267
0.3353	-1.207
-1.0804	-1.1797
-0.964	-1.1287
1.4194	-1.0783
0.7122	-1.0516
-1.3231	-1.0419
-0.1856	-0.9471
-0.5687	-0.94
0.3904	-0.9265
-0.3272	-0.9235
-0.4314	-0.8693
-1.2397	-0.8593
0.798	-0.8006
0.9218	-0.7944
-0.5074	-0.7627
-0.2886	-0.7559
-0.7464	-0.7105
-0.6054	-0.7064
0.0736	-0.7037
-4.0674	-0.6775
-2.52	-0.6426
0.0197	-0.588
-1.6626	-0.5546
-0.8782	-0.5493
-0.2488	-0.5405
-0.9866	-0.5372
-0.1581	-0.5273
-0.4461	-0.5069
0.4499	-0.5058
0.4952	-0.5035
-1.2875	-0.4976
0.3292	-0.4939
0.5522	-0.4923
-1.8998	-0.4782
0.3279	-0.4693
-0.0122	-0.4614
0.0662	-0.4588
-1.2538	-0.4301
-1.0694	-0.4216
-0.3401	-0.4153
-1.2324	-0.4034
-1.8066	-0.3825
-0.8653	-0.3698
-0.8855	-0.3612
-2.1057	-0.3527
0.1815	-0.3372
-1.0865	-0.3215
0.676	-0.301
-0.0968	-0.2977
-1.3464	-0.2893
1.5922	-0.2722
0.2666	-0.2637
-1.5633	-0.2628
-0.1293	-0.248
-0.3474	-0.2246
0.2188	-0.2202
0.2366	-0.2202
0.8519	-0.2088
-0.6398	-0.1782
-0.6637	-0.1617
-1.814	-0.1498
1.8074	-0.1417
-0.1832	-0.1264
0.0172	-0.1053
0.6436	-0.0969
-1.5927	-0.0904
1.656	-0.0881
-0.4994	-0.087
-0.1991	-0.0856
1.3508	-0.082
-0.5343	-0.0673
1.6082	-0.0569
0.6141	-0.0547
0.426	-0.053
-0.7801	-0.0483
0.3886	-0.0454
-1.2171	-0.0451
0.3855	-0.0379
-2.0524	-0.0321
0.3053	-0.0191
0.3322	-0.0108
-0.1617	0.0093
0.35	0.0224
1.3569	0.0286
-3.0489	0.0553
0.5038	0.0615
-0.3885	0.076
-1.3629	0.0894
-0.4032	0.1351
-0.5772	0.1617
0.2041	0.1841
-0.497	0.204
0.4003	0.2093
-1.8618	0.2304
0.062	0.2631
-0.6404	0.2662
-0.6986	0.2792
-0.3468	0.2866
0.0773	0.3196
-0.0202	0.3283
0.5571	0.3306
-0.0104	0.338
-0.4498	0.3408
-0.2567	0.3746
1.9863	0.3951
1.2729	0.4096
2.2124	0.4224
0.5627	0.4625
-2.1431	0.4627
0.293	0.4687
1.5267	0.48
0.581	0.4824
0.8813	0.5109
1.8999	0.5824
1.4482	0.614
1.2196	0.6239
0.0497	0.6274
-1.1135	0.6461
-0.1617	0.6592
0.1619	0.6691
0.771	0.6904
1.5592	0.6992
-0.4191	0.7106
1.0057	0.7241
1.056	0.7526
-0.0704	0.7568
2.1438	0.859
1.7951	0.8625
-0.3952	0.8917
0.0381	0.8977
-0.8199	0.9122
0.4315	0.9224
1.2638	0.9869
0.1864	1.014
0.6301	1.1483
2.46	1.1802
0.7906	1.1968
1.4249	1.2316
1.9281	1.2321
-0.1752	1.2402
1.9685	1.3374
-0.8444	1.4395
-1.7907	1.523
0.2807	1.5413
1.0076	1.559
0.5075	1.7116
0.6858	1.7137
0.2336	1.7408
1.2221	1.8623
1.2454	1.8794
1.1485	1.9951
1.2907	2.0004
1.9802	2.1929
2.5771	2.6597
1.9379	3.0774
2.1273	4.311

## Sheet: 2b
MARK3						MAF						BNC1
-2	-1	0	+1	+2		-2	-1	0	+1	+2		-2	-1	0	+1	+2
	-0.49257	0.714992	0.35297	3.98001		-0.487777	0.706035	-0.459424	-0.876586	-1.22966		-0.86849	-0.6353	-0.31028	-0.66643	-0.78257
	-1.85971	-0.55102	1.8044	4.37737		-0.279832	2.07129	-0.4089	-1.20474				0.824681	-0.55607	-0.71254	3.50445
	-2.02137	-0.00857	1.88773	5.11837		-0.327181	-0.0106528	-1.29764	-1.02145				0.870251	0.567551	-0.63182	-0.23475
	2.14964	-0.42906	0.873964	6.36581		0.353073	-0.266573	1.24479	-0.448853				0.27056	0.59809	0.467374	-0.92143
	-1.55828	0.691766	2.04918	1.80357		0.832351	-1.53228	-0.369563	0.269799				-0.64909	1.37776	0.445485	-0.01009
	-0.65898	-0.15442	0.275171	1.67215		0.321609	0.0653044	-0.289102	-0.115672				-0.73167	-0.26369	0.130862	-0.21505
	-0.58212	0.401483	1.88822	2.73532			-0.527541	-0.0713056	1.89865				2.38689	1.55467	-0.41597
	-0.55329	0.377423	-0.58189	2.04629			-0.862552	-0.799847	-0.84023				0.271549	-0.87846	-0.76936
	-1.95905	1.00762	2.93343	4.71509			-0.128311	-1.26188	0.711979				-0.19185	-0.95947	0.281891
	-2.55172	-1.01794	-0.16742	3.05795			-0.889266	0.246941	1.42328				-1.10631	-0.03123	-0.74639
	-1.68402	-1.79278	0.414245	3.70596			-1.32037	-1.32594	-0.770482				-0.76579	-0.41896	1.98359
	-1.03644	1.48963	0.963615	-0.02624			-0.554939	-0.0204148	-0.27466				-0.8968	0.715003	3.1773
	-2.20126	-2.04778	2.31857	4.89131			-0.300017	0.201004	-0.157526				-0.52408	-0.72036	1.15901
	0.071438	-1.76864	0.530009	3.0649			-0.870191	-0.356874	-0.828504				-0.76619	-0.96116	-0.86655
	-2.04646	-0.43102	2.83706				-0.552179	0.456813	0.0361759				-0.83932	-0.74767	-0.3145
	-1.55349	0.526458	-0.00367				-0.891188	-0.0167534	-0.790126				1.32229	-0.74465	-0.8632
	-1.03357	0.694147	1.65902				0.59497	-0.133973	0.833287				-0.60071	-0.37701	0.742278
	-2.33324	0.496171	-0.17108				-0.117654	-1.28815	-1.15607				-0.26649	0.317395	-0.11704
	-1.20804	-1.22238	2.66475				-0.395447	0.438422	1.38316				-0.65778	0.277463	3.99352
	-2.46841	0.010395	-1.28603				-0.616609	1.09051	-1.06289				-0.71233	3.4445	-0.76971
	-1.40134	0.369725	-0.65513				-1.31659	1.93129	-0.92654				-0.37135	-0.00573	0.020332
	-3.07804	0.461568	0.607617				-1.28631	0.131232	0.24442				-0.61946	-0.70413	-0.16743
	0.881484	-0.63364	2.08373				-0.152487	1.0514	0.611007				-0.80726	-0.74251	1.04725
	-2.50527	-1.99152	0.644103				0.0366475	-0.72181					-0.5564	-0.54753	1.18791
	-1.74115	-0.90671	-1.90134				-0.470836	1.90418					-0.83865	-0.43734	-0.79463
	0.766045	-0.4258	-0.14086				-0.0436481	-1.1363					-0.72839	2.22799	-0.75561
	-2.21868	-1.39848	-1.09662				0.723914	-0.65121					-0.50127	0.564449	1.50642
	-2.94001	1.08999	-1.8493				0.167259	-0.910414					-0.63856	2.74595	-0.30723
	-1.19928	-1.69495	0.327656				-0.0052749	0.122745					-0.28468	-0.4283	-0.88929
	-1.60217	-0.07463	0.487922				0.515899	-0.924432					0.554359	-0.09984	0.085263
	-2.22289	-0.18509	1.71794				-0.18262	0.157502					-0.7056	-0.61083	-0.82918
	-0.45297	-0.59361	0.077303				1.43825	-0.663598					-0.7519	0.122201	2.16698
	-1.02843	-1.83438	2.21014				2.15253	-1.60868					-0.25683	-0.42449	1.14302
	-2.81466	-0.7366	-0.69536				1.25035	-0.023685					2.81634	0.172536	-0.79429
	-2.90593	0.731726	-0.68662				0.113775	-0.194385					-0.91676	-0.85192	-0.78866
	-4.32319	-1.07872	1.29632				-1.22823	0.28811					-0.49862	-0.70619	-0.69655
	-1.68796	0.148795	2.47869				-1.72188	0.114927					-0.30673	-0.49995	-0.59694
	-3.43638	0.625024	1.43791				0.133386	2.16595					-0.6855	-0.35229	-0.87646
	-3.19738	-0.69538	0.612545				-0.541254	-0.407936					-0.54192	-0.13625	0.045764
	-2.01583	0.36327	0.488838				0.53187	-0.736875					0.433626	-0.22239	-0.29128
	-1.63024	0.566746	2.03382				1.08304	-0.38729					0.680284	-0.22659	-0.85433
	-0.01802	0.932452	0.755721				0.15411	-1.00245					-0.60713	0.60778	-0.89787
	-1.72557	1.17351	0.615323				-0.517459	-0.672671					-0.51484	-0.61488	0.313646
	-0.226	0.554823	1.04637				-0.734383	0.926265					-0.09699	-0.80272	-0.68469
	0.923085	0.315208	1.37637				-0.88676	-1.30669					-0.67105	-0.37671	0.044663
	-2.22299	-1.1334	0.943592				0.497755	-0.294589					-0.74931	0.914317	1.71695
	-1.58442	-0.1665	0.659869				0.184855	0.0534289					-0.7607	-0.96985	-0.46495
	-3.16207	0.199079	2.33822				-1.44889	0.983941					-0.8295	4.66405	-0.50412
	0.228536	2.2138	1.28075				-0.441398	-1.34864					0.200283	-0.43701	0.465309
	-1.98587	1.48149	1.53096				-0.554985	-0.989268					-0.62538	1.95509	2.52898
	-1.13255	0.433744	0.564773				-1.29024	2.93829					-0.79988	-0.84482	-0.68802
	-1.97492	-0.18199	0.056312				-0.473099	0.319232					-0.81373	2.97401	-0.46311
	-1.45935	0.277113	0.754362				-0.883977	1.18422					-0.68548	1.72965	-0.38951
	-0.66603	0.550083	1.07529				1.02264	0.0110202					-0.95926	1.56086	-0.44562
	-2.12702	0.404515	-2.54572				0.486463	0.591595					-0.8287	-0.63033	-0.51935
	-1.14264	1.12585	1.45906				0.220652	0.0897627					0.473239	-0.9358	-0.91516
	-0.11217	0.367074	1.13321				0.813375	-0.805575					-0.54936	-0.65256	-0.66508
	-2.127	-0.55703	2.02986				0.711626	0.107684					0.717567	0.508403	-0.61307
	-1.21255	2.45211	-0.99321				0.0139076	0.708719					-0.85448	-0.27667	2.24912
	0.680198	0.263365	1.20192				-1.43969	-0.15434					0.404669	-0.56631	-0.37727
	-1.23951	-0.27466	-0.30072				-0.753421	-0.669254					0.288953	0.267425	-0.96452
	-2.52375	-0.09022	1.5234				-0.262616	0.0902008					-0.59872	-0.87952	-1.0371
	-2.38947	0.288722	0.895675				-0.0322022	1.31002					-0.02352	0.064534	0.050618
	-1.11881	-0.12367	-1.83316				-1.11947	0.544203					-0.65479	-0.86984	-0.16447
	-1.61063	1.92132	1.02127				-0.406784	-0.826928					-0.16866	-0.61532	-0.65244
	-0.59075	2.10473	1.4769				-0.814725	3.13237					0.141035	-0.86519	-0.68279
	-3.51865	-2.27857	0.554324				-0.797692						-0.47922	-0.61288	-0.45786
	-1.48028	-0.81542	2.00009				-0.154585						-0.59958	-0.83163
	-0.95459	-0.47231	-1.1278				0.0991943						-0.73315	0.026696
	-0.43078	1.14881	1.13732				-0.347931						-0.6603	-0.72487
	-2.56422	0.347665	1.22221				-1.49682						0.290808	-0.80667
	-1.31678	0.308276	0.853619				0.809083						0.38581	0.029958
	-0.60054	0.779387	1.6595				-1.05648						0.171914	-0.85616
	-2.52025	2.1753	0.998494				-1.31527						-0.90502	-0.77456
	-0.2994	0.563552	1.89723				-0.0390478						-0.58569	-0.81102
	-2.72003	-0.17126	0.135677				-1.38335						-0.40805	0.443933
	-0.92266	-0.01738	1.47856				0.691207						-0.45444	-0.42759
	-1.2314	-0.04918	1.2404				0.428713						-0.53844	0.336213
	-1.78331	1.08221	0.345761				0.443175						0.604743	2.71562
	-1.91284	0.203828	0.608177				0.48302						-0.71916	2.00243
	-2.22051	-0.34156	0.179041				0.283863						-0.80087	0.20852
	-1.57892	0.69611	2.81855				1.68298						4.02797	-0.97296
	-1.90067	1.02235	0.644297				-0.866227						-0.11571	0.240032
	-3.9791	0.980113	0.185559				1.22884						3.51241	-0.09193
	-0.84475	-1.27271	0.236917				-0.528378						0.189738	0.742091
	-0.82092	0.498567	1.7847				0.27508						0.422603	0.923401
	0.388017	0.940875	-0.88626				-0.389769						1.03683	-0.50697
	-0.42296	1.17667	1.93465				-0.817602						-0.87024	-0.65898
	-0.69077	-0.04557	1.36618				-0.870147						-1.00561	-0.9272
	-0.60525	1.51773	-0.75768				-0.182983						-0.26946	-1.00821
	-0.99322	-0.11884	0.344022				0.00373566						0.573265	0.20873
	-1.4452	-1.16174	0.071583				-0.0998593						-0.07409	-0.43323
	-3.49101	-1.30028	1.10355				-0.625167						-0.9404	0.902126
	-2.35106	0.718487	-0.07897				-0.243175						-0.61156	-0.87067
	-0.23158	-0.6312	2.58424				-0.943556						-0.80241	0.024158
	-1.82914	-0.53965	-1.64306				1.24285						-0.30489	1.08066
	-1.75705	0.592948	0.695179				-0.799571						-0.75368	-0.43746
	-1.96845	0.907125	-0.23535				-0.753894						-0.74372	-0.74339
	-0.29299	0.040252	0.720727				-0.671227						0.576747	-0.62866
	-1.62383	-0.69468	2.62369				-0.515784						-0.5391	-0.77633
	-3.14888	-0.66947	1.71428				-0.915263						-0.86649	0.636081
	-2.01708	0.588743	1.49348				-1.12677						-0.56238	-0.5154
	-0.18284	1.13851	-0.47134				-0.973731						0.777107	0.103372
	-0.55175	-0.95011	0.410014				0.0571342						-0.38713	-0.37673
	0.101303	0.029992	2.83636				1.67604						-0.0206	-0.76092
	-2.52563	1.96886	1.45563				-0.0863379						0.199303	-0.76797
	1.04519	0.225635	-0.13804				0.0922963						-0.48519	0.11065
	-1.95104	0.153467	0.86671				0.256083						0.94904	-0.03986
	0.513798	1.41011	2.12077				-0.619864						-0.78602	-0.03141
	-0.59921	0.216062	1.74177				-1.24795						0.134829	-0.47543
	0.090808	-0.48346	-0.34373				-1.2621						1.12199	-0.17549
	-0.37548	-1.4843	0.88677				-0.999376						-0.0675	-0.72987
	-0.66786	-0.42589	0.342189				0.194697						-0.27285	2.7403
	-1.42739	-0.09334	2.34474				-0.0451199						-0.57841	-0.12339
	-1.46736	-0.94477	1.33757				-0.0649973						-0.743	-0.88656
	-0.44605	0.76798	3.37875				-0.0864537						-0.92243	-0.7619
	0.510409	1.35453					-0.164529						-0.82723	-0.18989
	0.125076	0.606424					-0.715146						-0.80964	0.283981
	-1.06826	0.981473					-0.921273						-0.59137	-0.44252
	-1.60869	-1.00163					0.367676						-0.81117	0.59302
	-1.12948	-1.46606					-0.491584						-0.81193	-0.65136
	0.753587	-0.06927					-1.07351						2.64725	-0.44727
	-2.31563	-1.02467					0.599956						1.78624	0.062212
	-0.59949	0.844717					-1.28199						-0.76695	-0.47799
	-0.89325	0.620354					-0.844153						-0.7119	0.932717
	-0.44314	-0.28576					0.258802						-0.93224	-1.31055
	-0.2884	-1.36862					0.817711						-0.33971	0.991505
	-0.71615	-1.10322					-1.39366						-0.9251	1.96677
	-0.68889	-0.65128					-0.353154						-0.00221	-0.40266
	-1.1099	0.246194					-0.892513						-0.80278	-0.62107
	0.161627	-0.9079					-0.239313						-0.8844	0.014844
	-3.37537	-0.79884					-0.612398						0.332503	-0.2588
	-2.48907	-0.14416					0.363346						-0.66207	-0.63155
	-1.67699	-0.9234					-0.0414303						-0.77175	0.051524
	0.518168	-0.73935					1.62441						-0.62919	-0.36375
	0.499031	-0.45273					-0.672145						-0.58301	-0.64918
	-2.07349	-0.36466					-0.612578						-0.77587	-0.74785
	-2.93267	-0.79801					-0.349593						-0.89908	2.7006
	0.529208	-3.93691					-0.389745						-0.24214	1.10264
	-1.22852	0.581978					-0.716702						1.55605	0.712687
	-1.49307	-1.1656					-0.187086						0.648648	0.087889
	-0.41806	-0.34639					1.36065						-0.69888	-0.90136
	-1.35235	-0.56679					-1.11855						2.69702	-0.84932
	0.241453	-0.73522					-0.968804						-0.57136	-0.58594
	-1.74756	-0.77235					-0.639175						-0.57579	2.57013
	-1.48592	-1.5597					-0.439408						-0.19935	-0.55664
	-0.71155	1.8414					-0.303293						-0.70116	-0.38425
	-2.16002	0.564465					-0.0875958						-0.57361	0.338732
	-1.51741	0.930105					0.486216						-0.73539	-0.57364
	-1.84831	0.6694					-1.51592						-0.54143	1.87958
	-2.46933	-0.22221					1.82744						-0.6923	1.6681
	-3.43403	-0.70925					-0.42748						0.04193	-0.0071
	-1.91121	0.496171					0.455837						-0.86858	-0.417
	-1.59785	-0.77313					1.04869						-0.81941	-0.15065
	-1.37852	0.25536					0.777508						0.235215	0.517485
	-2.37113	-0.57374					-0.947961						-0.72666	-0.07056
	-1.90826	-1.10123					1.20111						-1.02364	-0.88311
	0.003062	-1.23165					-0.432845						-0.15569	-0.13459
	-1.86934	2.17679					-1.29164						-0.14724	-0.53232
	-1.07023	-0.19916					0.736677						-0.78575	-0.66654
	-2.9895	-0.12114					0.320581						-0.85787	-0.96756
	-2.69162	-0.06273					-1.18158						-0.10402	0.549889
	-2.25489	-0.70133					1.60813						2.79436	0.274312
	-0.92816	0.376739					0.278371						-1.05727	-0.72522
	-0.59056	-1.33328					-1.00084						1.17728	1.14915
	-3.20856	1.75011					-0.169044						3.20654	0.598538
	-0.68895	0.063555					-0.261858						2.85815	-0.08141
	-0.17825	-0.18811					-1.23964						-0.50319	-0.11384
	-4.39569	0.876505					-0.0256636						-0.926	-0.39336
	0.2487	1.7055					-1.12819						-0.54363	2.17733
	0.077832	0.594459					-0.868907						-0.83032	-0.55695
	-1.85602						-0.210264						0.40747	-0.68227
	-1.78081						0.16456						-0.78572	-0.33662
	-0.52379						-0.703154						-0.75863	-0.67207
	0.816049						-0.994382						-0.65837	-0.55466
	-3.26206						-0.318238						-0.53173	-0.47743
	-1.73124						-0.561274						-0.84439	-0.34199
	-3.61384						-0.967592						-0.76147	1.76505
	-3.38729						-0.558594						-0.56799	-0.90564
	-1.50724						-0.755947						-0.74861	-0.95128
	-2.56112						-1.18336						-0.26763	-0.87851
	-3.00233						0.553096						-0.59514
	-4.97272						0.430737						-0.82999
	-2.21593						-0.963695						-0.81413
	0.599776						-1.24415						-0.69268
	-1.18233						-0.509895						-0.57945
	0.009545						0.938844						-0.1239
	-4.43125						0.61954						-0.67857
							-0.101705						-0.84465
							-1.36549						-0.66568
							-1.08403						-0.5394
							-0.454219						2.17401
							-0.0696118						2.16106
							-1.0646						-0.86813
							-0.225131						2.69064
							-0.884216						-0.34314
							0.745353						-0.11407
							1.85664						0.538103
							-0.543376						2.82111
							-0.242355						-0.06625
							-0.877144						-0.91056
							-0.919259						-0.45578
							0.65276						0.007676
							-0.0526588						-0.78682
							1.60186						0.570777
							2.02103						-0.54667
							-0.959142						-0.64236
							0.205324						-0.48975
							-0.931164						0.41567
							0.224857						0.639394
							-0.878939						-0.82659
							-1.20546						0.664981
							-0.308652						-0.44611
							0.0947812						-0.70014
							0.124438						-0.87706
							0.33188						-0.85952
							0.160681						-0.15596
							-0.308947						-0.49162
							-0.908951						-0.73426
							0.474453						-0.75476
							-0.617935						0.716629
							-0.836723						2.06103
							-0.188528						-1.14913
							-0.849904						-0.62945
							-0.701588						0.817987
							0.642401						2.17887
							-0.666174						-1.03685
							-1.54064						-1.01599
							1.2861						-1.03341
							-0.88594						-0.96483
							-0.61019						0.327962
							1.9113						-0.95786
							-1.22952						1.06426
							-1.63703						-0.89189
							-0.512856
							0.560781
							-0.271522
							-0.49309
							0.104763
							-0.342222
							0.668972
							-0.95676
							-0.306898
							-0.543162
							0.270724
							0.453386
							0.549147
							-0.245831
							-0.633822
							0.402598
							-0.437057
							-0.648363
							0.240522
							-0.182624
							-1.53973
							0.0758386
							0.92748
							-0.326328
							-0.867476
							-0.482302
							0.64578
							-0.227919
							0.223255
							-0.734999
							-0.796297
							-0.427713
							0.297916
							0.527945
							1.23731
							-0.542633
							-0.663844
							-0.708424
							-1.63749
							-0.0918926
							-1.17675
							-0.30914
							0.833782
							-0.911395
							0.0277156
							0.278308
							0.457767
							1.21988
							-0.259046
							-0.964746
							0.326157
							0.658551
							0.228371
							-0.25668
							-0.474564
							0.0555708
							-1.53354
							1.75589
							-0.835483
							-1.52421
							-0.0528563
							-0.632173
							-1.05531
							-0.394187
							1.3193
							-0.29947
							-0.368369
							0.151937
							-1.09584
							-0.186956
							-0.862652
							-0.35511
							-0.615195
							-0.264407
							-0.367842
							-0.800018
							1.40813
							-0.420498
							0.741542
							0.289331
							-0.831095
							-0.0162707
							0.381844
							-0.210144
							-0.129642
							-0.761212
							0.241513
							-1.04203
							0.666303
							1.56343
							-0.609892
							0.248867
							-0.788874
							-0.433998
							0.271413
							1.98139
							-0.513756
							0.443171
							-0.568233
							0.254436
							1.34339
							-0.385836
							-0.455881
							-0.38871
							0.251433
							-0.596967
							-0.526448
							0.336378
							0.796172
							0.447275
							0.830594
							0.89671
							0.338184
							0.235442
							-0.182266
							-0.227233
							0.282693
							-0.152465
							0.582821
							1.46214
							-0.92553
							0.509053
							0.219708
							-0.339875
							2.48812
							0.246079
							-0.50261
							0.241628
							1.50365
							-0.76543
							0.245521
							0.41748
							-1.51155
							-1.37594
							-1.36564
							0.250758
							-0.888194
							1.04077
							-0.301133
							-0.42557
							-1.76878
							-0.590414
							-0.482187
							1.16531
							-1.11731
							0.00164604
							-1.35668
							-0.0171015
							0.179964
							-0.799359
							0.420527
							-0.301276
							-0.922574
							0.00955688
							-0.0064778
							-0.0247139
							-0.278765
							-0.464529
							0.894368

## Sheet: 2d
LKB1						TAOK1						PIM1
-2	-1	0	+1	+2		-2	-1	0	+1	+2		-2	-1	0	+1	+2
-1.60495	-2.04614	-1.16301	-0.810725	0.952363		-1.63672	-0.019721	1.24579	0.417464	2.6128			0.124832	-0.549109	1.72892	-0.235978
-1.75518	-1.20696	0.608078	-0.0088824			-2.44904	-0.000773	0.812069	-0.536792	1.18912			-0.886944	0.783159	0.129964	1.89074
-0.90914	-0.525619	0.528846	-0.521553				-0.510291	0.491632	-0.486205	4.99742			-0.258281	0.4342	2.64012	6.24101
-0.524477	0.981378	1.04288	2.63492				0.85048	1.79423	0.46616	1.14294			-1.07183	-0.275015	-0.591391	2.74964
0.320142	-0.499042	0.258935	-1.32075				-0.704912	2.36433	-1.29545	-1.26876			-0.524864	-0.05663	-0.586869	3.2431
-2.6384	-1.32251	-0.858092	2.92202				0.037317	0.465911	-0.581318				-0.909974	1.07583	0.696321	2.17602
-1.56437	-0.268511	1.77948	3.80715				-1.82063	0.005114	1.63737				-0.515788	-0.682615	0.147546	1.4061
-1.76309	0.153901	0.494565	1.32756				0.166526	-1.488	-0.876795				0.255674	1.87566	0.596417	0.960854
	0.48158	1.46241	1.12042				-0.220459	0.177358	-0.93524				-0.023564	-0.446679	0.5136	1.61274
	-0.634069	0.740095	2.57745				-0.155024	-0.672902	0.92837				-1.22976	0.625482	1.20247	0.518287
	-0.886691	-0.794133	-0.249821				-1.23486	0.317384	0.504107				-1.55999	-1.25262	1.28851	1.31805
	-0.551853	1.27509	1.08217				-1.7939	-1.06092	-0.428985				-0.888635	-0.341594	-0.155572	0.88809
	-0.551027	0.393952	-0.0525543				-0.7347	-0.555854	0.976136				2.39292	-0.347942	2.79354	0.283261
	-0.137988	0.176933	2.35168				-1.1119	-0.506249	0.646969				2.09862	-1.17515	2.65082	1.82682
	-5.08892	0.00890538	2.10851				0.548385	-2.10237	-0.133837				-0.468855	0.843061	1.11719	1.79265
	-1.38716	0.965089	2.30843				-1.02132	0.970062	0.613504				-0.258964	-1.58529	0.207888	1.32366
	-1.73737	1.46591	1.00072				0.623067	0.20803	3.30782				-0.631866	0.995428	-0.491037	-0.068801
	-1.45905	-0.882705	0.285372				0.114766	-0.143246	-0.071829				0.024133	0.853513	-0.597836	0.605836
	-0.504825	0.888733	0.675448				1.79267	0.851656	-0.312817				0.150772	-0.627675	0.320508	2.56836
	-0.55073	-1.19189	1.17176				0.946709	-0.338556	-0.283931				0.580049	0.812909	-0.478736
	-0.851753	0.291956	-0.47832				1.04184	1.60617	0.124972				-0.425099	-1.78331	-0.207733
	-0.226108	-0.216651	0.190748				1.06684	0.056995	0.478243				0.176172	1.20227	4.17264
	-1.47416	-0.790941	-1.78269				-1.55222	-0.573817	-0.710726				-0.796953	0.384751	1.71887
	0.0400789	-0.971159	-0.857127				0.016305	-0.521897	-0.630491				-0.552593	0.468487	1.6882
	-1.32557	-0.336237	1.0434				-0.361615	-0.182535	0.677797				0.550184	0.647504	0.773788
	1.47364	0.974352	0.266969				1.73747	0.845722	-0.5459				-0.66368	0.145064	2.13641
	-1.67542	-0.0244738	0.96175				-0.893957	-0.674276	1.66777				0.695137	0.361004	-0.801565
	-0.984025	-0.142902	0.284495				1.40282	0.271926	1.51202				1.92934	0.16611	1.2997
	-1.77515	1.5082	-0.228925				1.15502	0.414348	0.784304				-0.479891	0.811702	0.517419
	-1.23691	-0.461225	-0.789552				-0.288189	-0.768022	2.60235				-0.123008	1.69869	1.8628
	-2.86359	-0.25444	0.584769				-1.06344	-1.47153	0.155971				-0.897311	0.269128	3.35639
	-0.880706	-2.09947					-1.97257	-0.013359	-0.736451				-1.85999	0.447991	0.273103
	-1.21081	-1.14655					-1.48618	1.87037	0.395569				0.000414	1.04585	0.887677
	-1.29958	-2.68672					-1.10884	-2.01818	-1.10523				-1.81862	0.272499	-0.111993
	-1.19301	-1.32343					-1.47924	0.284014	0.625985				-0.972479	-0.056118	1.44369
	-1.76485	-0.783865					-0.618342	-0.355065	1.83636				-0.78167	-0.884446	-0.503124
	-1.90872	1.2924					-0.398717	-0.4108					0.473196	0.480634	2.76363
	-2.00113	-1.0573					-2.09595	-0.008986					-1.28821	0.030365	0.026602
	-0.90991	0.400319					-1.4199	0.955731					-0.547347	-0.766375	0.108961
	-1.33982	-0.37982					-2.00963	1.17068					-0.225999	1.53233	0.848922
	-1.36934	1.13765					-1.84716	-0.194515					0.054622	0.536114	-0.390581
	-0.195691	0.0607414					-2.35958	-0.911957					-0.908404	0.9526	0.117022
	-0.0533282	-0.432719					-4.57131	0.614112					-0.709809	-0.273344	-0.368653
	-0.13528	0.471834					-1.44168	-1.00269					-1.46527	-0.408246	0.296474
	0.263124	-0.229605					-0.396701	0.6879					1.91828	1.93155	0.858137
	-0.997648						-1.49968	0.664738					0.935728	-0.045708	-0.066546
	-2.03129						-0.559506	0.609214					-0.11656	0.909574	0.673295
	-0.906422						0.702795	-0.429447					-0.412291	0.2557	0.923896
	-1.38185						-1.71332	1.55589					-2.27141	-0.436353	0.538325
	-0.818567						2.41111	0.577792					-0.08915	0.40784	0.836226
	1.14451						-0.467325	0.462687					1.03563	0.234192	3.10975
	-1.0741						-1.85808	0.227641					-0.926257	0.058909	0.722462
	0.166709						-1.28913	-1.87506					-1.51267	0.938532	-0.324751
	0.335922						-1.6881	-1.20099					1.2301	-0.550654	-0.770873
	-1.0122						-1.46395	-1.05244					2.85427	0.482041	2.13497
	-0.177184						-1.48681	-1.81164					0.302134	-1.01576	-0.375883
	-0.515489						0.228468	-0.2342					1.49816	1.05924	-0.240199
	-0.299932						-1.45166						0.892108	-0.272964	1.26499
	-0.87904						-0.663585						-0.521014	0.571693	1.15101
	-0.749276						-0.876671						-0.141501	-0.871295	-0.335466
	-0.48245						-0.916155						0.226697	-0.546141	0.06205
	-1.32785						-0.002584						-1.74528	0.309167	-0.911485
	-1.40555						-2.43975						-0.383535	-0.007828	0.572144
	0.287564						-1.6881						1.52063	0.47199	0.316758
	-1.00294						-0.69708						-1.56226	0.468739	-0.340015
	-0.956922						-1.70802						0.41048	-1.08824	-0.453756
	-0.250957						-0.864008						-0.806766	1.2549	0.769691
	-0.801311						-1.93194						0.09087	-2.05113	-0.883286
	-0.9275						-1.9082						0.191983	-0.291457	-0.24931
	-0.204672						-2.04761						-0.249675	0.405084	1.57274
	0.685993						0.673244						-1.09954	-1.21501	0.424561
	-0.646072						-2.47459						-0.201193	-0.254643	0.128258
	-1.13722						-2.05883						-0.171173	-0.711776	-0.733761
	-0.916912						-2.17346						4.25619	0.061924	-0.465104
	0.105217						-1.24056						-0.019021	0.377285	-0.564994
	-1.05234						0.183106						1.41746	1.00547	-1.22655
	-0.20741						-1.57296						-1.01108	0.027366	-1.61109
	-0.168021						-1.20053						-1.66011	-1.10114	0.664487
	-0.546223						-0.882154						-0.003969	3.04623	1.21266
	-0.784526						-0.823602						-1.29929	-0.312724	1.0855
	-1.56955						-1.24518						-0.580504	-0.983611	1.38539
	-0.454824						-1.77034						-1.78009	-1.61171	1.44244
	0.487614						0.535735						-0.034211	0.16826	1.53427
	-0.798817						-1.46837						0.620903	-1.33288	1.02699
	-0.663952						-1.9171						-0.533405	0.917435	0.698331
	0.0629671						-0.777526						-0.93892	-1.22678	0.558805
	0.38479						-1.4137						0.068557	-0.169223	-0.114788
	-1.56362						0.370585						-0.170721	-0.736252	0.868589
	-0.227578						-1.6686						-0.435061	1.13742	-1.24122
	0.970168						-0.443565						-1.60025	0.919848	1.49635
	1.30055						0.049648						-1.86932	0.361369	0.535712
	-0.92241						-0.926871						-0.460735	-1.83095	1.09915
	-1.12572						-1.16066						-1.22338	0.292084	0.928489
	-0.719305						-1.19426						-0.394158	-1.22496	3.41301
	-0.808895						-0.952954						0.248665	-0.405917	1.16259
	0.423985						-0.86899						-1.78322	-1.1815	-0.480717
	0.759203						-0.790479						-0.868767	1.85556	1.94215
	-0.13188						-1.02418						0.601486	-1.22035	1.94501
	-0.802787						-0.708786						-0.485488	-0.64069	0.751198
	0.730991						-2.53322						-0.915615	-0.875764	-0.656608
	0.670078						-1.70998						-0.593396	-0.140217	0.009076
	-0.378252						0.016781							-0.20281	0.292687
	0.0371772						-0.986352							0.620941	0.714121
	-1.10967						-2.16265							2.14442	-0.432166
	1.02365						-1.54307							-1.69661	-1.26295
	0.696575						-1.74764							-1.55907	-0.08452
	-0.887084						-2.53088							-0.603631	0.146148
	-1.13468						-1.3318							-1.0753	0.228006
	-0.842492						-1.72452							0.033181	0.805378
	-0.276554						0.159118							-1.45019	3.50941
	0.366273						-0.948711							0.429087	-0.042921
	-0.75429						0.209036							1.14678	-1.2322
	-0.391996						0.329526							0.654434	0.756674
	-0.345417						-1.43663							1.46022	-0.425734
	-0.163896						-1.0743							0.005773	0.4702
	-0.92168						-0.11194							-1.18637	0.353706
	0.385555						-0.326603							3.14694	0.372288
	-0.749047						0.141452							0.550549	-0.517731
	-1.16221						-1.05364							0.871477	-0.825327
	-0.496348						-0.303338							-0.849875	2.40855
	0.393109						-0.315833							0.987991	0.617424
	-0.67979						-0.333778							-1.02656	0.392314
	-0.970259						-0.428091							-0.509893	2.0241
	-1.21638						-0.421053							1.60485	-0.316986
	-0.198432						-3.20266							-1.10077	-0.715311
	-0.626955						-2.40024							-0.447396	0.351286
	0.963561						0.936923							-1.70789	-1.47965
	-0.608721						0.799287							0.983014	0.094976
	1.25607						0.07908							-0.211295	-0.096149
	0.4866						-1.82034							1.88946	-0.846052
	-1.6376						-1.16654							0.805287	0.308165
	-1.50512						-3.06043							0.518554	-0.253424
	0.402626						-4.28068							-0.561039	0.316503
	0.424713						-1.14592							0.045665	-0.755848
	-1.67933						-0.917987							-0.401478	0.289552
	-1.94146						-0.671283							-0.181535	-0.547223
	-2.0036						-0.411558							-0.23256	-2.11625
	-0.941753						-0.499791							-0.155352	-0.1243
	-0.241335						-0.880308							-0.409815	1.19021
	-2.17933						-0.447232							-0.687529	-0.778419
	-0.581526						0.07589							0.304191	0.993619
	-1.33066						-0.944132							-0.785283	0.7024
	0.104821						-0.949348							0.471875	1.53394
	2.16618						-0.543998							-0.938893	-1.27918
	-0.618008						-0.452077							-0.739041	-1.11225
	-0.962913						-1.01568							-0.304904	0.141793
	-0.632923						-0.69942							-0.485103	0.856474
	-2.22592						-1.44666							-0.380922	0.134581
	-1.12115						-2.31643							0.489788	0.744585
	-1.20379						-1.83844							-0.604331	-0.54753
	-1.27363						-0.79179							-0.036325	0.819622
	-0.0141559						-1.45152							-1.56447	0.615363
	-0.145669						0.072101							0.946643	-0.563124
	-0.385888						-0.962551							-0.674601	-0.592977
	-1.24094						-1.09885							-1.80489	-0.178727
	0.131628						-1.21566							-1.10048	0.32706
	0.639307						-1.65025							0.993016	0.203914
	-0.924407						-0.515885							1.6646	-0.273366
	-2.24973						-0.535126							1.38329	-0.377232
	-0.910031						-0.58209							-0.669319	-0.083942
	-0.714108						-1.2829							-0.341997	-1.02396
	1.11499						-1.10167							-0.11892	-0.63137
	-0.877431						-0.911011							-0.654452	0.715242
	-0.949174						-0.939572							-0.549407	-0.12151
	-1.62748						-1.44974							0.478127	-1.09889
	-0.311265						-0.96145							0.676083	-1.01265
	-1.52384						0.921462							-2.62183	-0.978479
	-0.148169						-1.99006							0.066876	0.390691
	0.0628596						-1.76891							2.6964	-0.747005
	-1.00705						-2.72687							-1.2533	-0.412867
	-1.24873						-0.785032								0.452528
	-1.34877						-1.01512								-0.695405
	-1.58597						-1.07133								0.174428
	-1.00233						-0.127034								0.219317
	0.884319						0.186172								0.324648
	0.173316						0.131773								0.230764
	-0.0921862						-2.39286								0.227359
	0.0245262						-0.876616								0.053231
	-2.42455						0.154236								-2.02217
	-0.167003						-2.10809								0.522646
	-1.52714						-2.15102								-0.632777
	-1.3347						-2.42179								3.48015
	-1.08293						-2.24069								-0.163814
	-0.496025						-0.136484								-0.378697
	-1.32292						-1.24888								-1.36231
	-1.44773						-0.439964								-1.12044
	-1.17257						-0.223075								-0.690709
	-1.62499						-0.802889								1.13365
	-1.06239						-0.992482								0.605421
	-1.60197						-1.32833								1.37693
	-2.21025						-1.93908								-0.379461
	-0.824166						0.021361								-1.80468
	-0.618517						-1.37769								2.57224
	-0.0657881						-2.03987								2.50242
	0.121207						-1.13952								-0.298539
	-2.59641						-0.446538								-0.41299
	0.547681						-2.54644								1.31121
	-1.32251						0.406519								0.061522
	-1.00661						-1.3399								2.2005
	0.765547						-1.84949
	0.261168						0.092067
	-0.983494						-0.718244
	-1.23935						0.11521
	-1.20747						-0.867831
	-1.6488						-0.177429
	-3.25333						-1.67304
	-0.667699						-2.54723
	-2.00651						-2.11767
	-2.09522						-0.68857
	-0.0142931						-0.606654
	-1.7445						-0.388734
	-1.39209						-0.776428
	-2.31446						-1.96719
	-0.667509						-0.088203
	-1.65467						-0.167395
	-2.05857						-2.158
	-0.874764						-1.60609
	-1.0958						1.32078
	-1.86721						-1.08613
	-1.93214						-1.71133
	-1.65338						-1.01511
	-0.953439						-1.23309
	-0.0210737						-1.50216
	-2.83142						-1.13839
	0.17914						-0.800197
	-1.97977						-1.51161
	-1.10645						-0.578371
	0.0442458						-1.98612
	-1.11473						-1.3334
	-1.27263						-1.12193
	-2.1637						-1.49492
	-1.74249						-1.86407
	-1.93894						-2.25838
	-0.480483						-2.33052
	-1.35051						-1.39404
	-2.03						-2.58129
	-0.913273						-2.70382
	-2.05756						-0.135895
	-1.38177						-2.029
	-0.352155						0.568932
	-0.836698						-1.27848
	-2.18623						-0.874356
	-2.7866						-1.30326
	0.164086						-0.854456
	-1.68192						-2.12602
	-1.72512						-0.443637
	-0.372387						-1.59789
	-0.0555249						-0.504317
	-0.81025						-1.36084
	0.132316						-0.827074
	-2.30698						-1.53954
	0.8045						-0.379484
	-2.92342						-2.6272
	-0.844192						-1.83447
	-0.653648						-1.86163
	-0.233178						-1.82021
	-1.3719						-1.5904
	-0.769154						-0.761767
	0.0710059						-1.06109
	-0.961097						-1.49542
	-0.736104						-0.73813
	-0.48373						-1.14999
	-1.0163						-1.19444
	-0.763082						-1.92924
	-1.00052						-1.23149
	-1.39293						-2.29292
	-0.320727						-0.782321
	-3.15809						0.634622
	-0.1139						0.067065
	-2.59684						0.321925
	-1.59629						-1.00623
	-1.2071						0.05916
	-0.659926						-1.14898
	-1.04611						0.329823
	-0.442329						-0.242284
	-2.45441						-0.094157
	-2.96271						1.21291
	-3.59299						-1.76111
	-1.15758						-1.83234
	0.0457729						-0.984993
	-0.917003						-2.769
	-0.246003						-0.516787
	-0.626249						-2.74311
	-0.88663						-0.110578
	-1.91503						-1.36417
	-1.90405						-0.685645
	-0.979201						-1.44856
	-0.924326						-1.99796
	-0.906248						-2.30905
	-0.317019						-1.53455
	-1.8207						-0.631288
	-1.17273						-2.18611
	-1.9178						-1.15841
	-0.558451						0.122875
	-0.550133						-0.387392
	-2.3769						-0.199182
	-1.36077						-0.820602
	-0.392075						-0.76529
	-1.28152						-1.41966
	-0.793198						0.956898
	-1.26151						-2.06762
	-1.85914						-0.704306
	-1.15838						-2.37583
	-1.66178						-0.315972
	-0.876694						-1.68831
	-1.48274						-1.90675
	-1.49359						-1.41706
	-2.308						-2.7727
	-0.896484						-0.427186
	0.0783239						-2.25122
	-0.679269						-0.475065
	-1.15809						-2.50408
	-2.37356						-2.38229
	-1.21056						-2.45312
	-1.80508						-2.94963
	-0.949898						-1.62598
	-1.1342						-3.40142
	-0.238014						-0.36479
	0.167453						-0.132741
	-0.435584						-2.0717
	-2.80044						0.625171
	0.635638						-1.1407
	-0.283991						-3.56909
	-0.849109						0.978482
	-0.41964						0.555933
	-0.369726						-0.360553
	-2.00304						1.22066
	-0.402177						-0.521691
	0.190268						-2.90385
	-0.438437						-1.25822
	-0.447103						0.239706
	-0.66722						-2.11062
	-1.16549						-1.71906
	-0.201421						1.53112
	-1.97103						-0.439163
	-1.1922						-2.01486
	-0.306766						0.498199
	-1.56112						-1.00051
	-1.9143						-2.34928
	0.520702						-1.30374
	-1.35472						0.21178
	-0.762173						-0.739287
	-2.38356						-0.46198
	-1.45623						0.382364
	-2.63938						-0.363833
	-1.33246						-1.46986
	-1.51747						-0.082014
	-3.80023						-0.890277
	-0.880086						-1.04733
	-1.18373						-1.09861
	-0.104992						-2.15183
	-1.76389						-1.47494
	-1.97831						-1.16247
	-0.0529797						-0.226821
	-0.655539						-3.37708
	-0.507038						-0.924055
	-0.881563						-1.54321
	-2.17922						-1.5208
	-2.97977						-0.9173
	-0.621977						-1.13244
	-0.700269						0.030331
	-2.10673						-0.321125
	-0.579321						-2.46672
	-1.54483						-1.54167
	-1.41363						-1.67315
	-0.50109						-2.11818
	-1.66571						-3.62553
	-0.323708						-1.96823
	-0.51671						-1.72468
	-1.36476						-2.44772
	-2.90247						-2.00486
	-1.94045						-0.96447
	-1.59792						-0.140507
	-3.09974						0.611926
	-0.232422						-0.950109
	-1.59644						-0.010561
	-1.01468						-2.11829
	-1.16427						-2.3801
	0.6164						-1.66029
	-1.28891						-0.262142
	-0.792716						-0.244917
	-0.562527						-0.990905
	-1.11034						-0.542291
	-0.213326						-1.45309
	-0.351274						-2.45611
	-2.53554						-1.63502
	-2.50731						-2.16495
	-0.657213						-0.828445
	-0.962265						0.449328
	-1.40599
	-1.16193
	-0.640658
	-1.73895
	-1.41266
	-2.03261
	-1.49609
	-2.00741
	-0.132437
	-3.47568
	-0.546131
	-0.452938
	-1.41108
	-1.25443
	-2.09118

[truncated: 21 more sheets: 2f, 2g, S2a, S2b, S2c, S3a, S3b, 3a, 3b, 3c, 3d, 4e, 4f, 4g, S4c, S4d, 5f, 5g, 6d, S6a …]
