# Supplementary material for: The metabolic stress-activated checkpoint LKB1-MARK3 axis acts as a tumor suppressor in high-grade serous ovarian carcinoma
Source: Commun Biol. 2022 Jan 11;5:39. doi: 10.1038/s42003-021-02992-4 (PMC8752757; doi:10.1038/s42003-021-02992-4)
Supplement: Supplementary file 10 — Supplementary Data 7 [file 42003_2021_2992_MOESM10_ESM.xlsx]

## Sheet: Fig.6h
days	DOX(-)										DOX(+)											t-test
11	23.4	21.6	27.7	26.1	26	28.2	27.2	25	27.8	27.1	25	17.1	27.7	20.7	23	27.2	25	27.2	27.7	27.7		0.383291
15	27.1	27.2	29.5	30.6	30.5	29.4	29.5	26.1	31.2	28.7	25.6	18	29.4	23.6	23.6	30.6	27.2	27.2	27.7	31.1		0.0722158
18	27.6	32.5	32.5	32.4	32.2	30.6	29.5	31.2	33	28.7	25.6	18	29.4	23.6	23.6	30.6	27.2	28.8	27.7	32.9		0.00922252
22	28.7	32.5	32.5	32.4	33.5	30.6	30.6	31.2	33	29.7	25.6	18	29.4	23.6	23.6	30.6	27.2	28.8	27.7	32.9		0.00395352
25	34.1	32.5	34.3	37.5	38.8	31.9	30.6	33.1	34.9	31.6	25	18	30.6	25	23	30.6	27.7	28.8	26.6	30.8		0.000141128
29	35.8	34.3	34.3	44	41.6	34.3	32.5	41.1	40.3	35.8	24	18.5	30.6	25.6	22	30.1	27.7	28.8	26.6	30.8		8.91781e-06
32	42.1	38.3	36.3	52	47.6	38.3	34.3	50.5	47.1	40.4	24	19.4	30.6	27.7	22	28.9	27.7	27	26	30.1		1.03234e-06
36	54	46.4	36.3	58.2	58.1	44.5	34.3	63.9	61	53.4	22.5	20.7	32.4	29.4	22	27.2	28.3	26.3	25.4	28.5		1.06741e-06
39	85.7	58.1	57.3	102.5	68.9	73.7	41.2	105	93.6	72	23.6	20.7	36.3	29.4	22	26.1	28.3	26.3	24.3	28.5		8.54199e-07
43	135.6	98.8	82	186.1	105	126.2	56.4	213.3	174.6	156.1	31.2	27.2	38.3	33	22	26.1	28.9	26.3	24.3	28.5		2.91768e-06
46	176.4	119	112.5	264.7	188.4	175.3	64.5	346.4	294.6	219.3	40.2	28.3	41.8	33	20.7	26.1	31.2	27.9	24.3	27		1.1404e-05
50	331.9	196.6	153.7	371.2	249.1	234.4	83.2	523.8	373.2	266.2	55.5	33	55.5	38.3	20.7	27.2	38.3	33.2	24.3	27		1.01981e-05

## Sheet: Fig.S7b
DOX (-)					DOX (+)						t-test
63.2	45.9	49.4	94.8	42.1	43.4	33.5	37.6	14.1	29.2		0.0344681
